# Supplementary material for: The first succinylome profile of Trichophyton rubrum reveals lysine succinylation on proteins involved in various key cellular processes
Source: BMC Genomics. 2017 Aug 4;18:577. doi: 10.1186/s12864-017-3977-y (PMC5545033; doi:10.1186/s12864-017-3977-y)
Supplement: Supplementary file 2 — The list of all the identified succinylated peptides and the corresponding proteins in each replication of conidia and mycelia stages. (XLSX 140 kb) [file 12864_2017_3977_MOESM2_ESM.xlsx]

## Sheet: Sheet1
Table S1. The list of all the identified succinylated peptides and the corresponding proteins in each replication of conidia and mycelia stages.
Basic Information				Succinylation Quantitation of 5528PI（孢子）																		Succinylation Quantitation of 5529PI（菌丝）
				Repeat1						Repeat2						Repeat3						Repeat1						Repeat2						Repeat3
Protein accession	Position	Amino acid	Protein names	Score	Modified sequence	Mass error [ppm]	Charge	m/z	Localization probability	Score	Modified sequence	Mass error [ppm]	Charge	m/z	Localization probability	Score	Modified sequence	Mass error [ppm]	Charge	m/z	Localization probability	Score	Modified sequence	Mass error [ppm]	Charge	m/z	Localization probability	Score	Modified sequence	Mass error [ppm]	Charge	m/z	Localization probability	Score	Modified sequence	Mass error [ppm]	Charge	m/z	Localization probability
TERG_00065T0	302	K	Cytochrome c oxidase assembly protein cox15	70.525	_NPK(su)LAVFR_	2.8906	2	522.795	1
TERG_00216T0	119	K	Class V chitinase, putative	109.11	_K(su)FAESATK_	0.75927	2	491.248	1	122.52	_K(su)FAESATK_	-0.48797	2	491.248	1	109.11	_K(su)FAESATK_	0.47233	2	491.248	1
TERG_00217T0	47	K	Ubiquitin	50.354	_LIFAGK(su)QLEDGR_	4.4199	2	723.883	1	79.492	_LIFAGK(su)QLEDGR_	-0.10492	2	723.883	1	79.492	_LIFAGK(su)QLEDGR_	-0.60202	2	723.883	1	79.492	_LIFAGK(su)QLEDGR_	-0.94017	2	723.883	1	79.492	_LIFAGK(su)QLEDGR_	-1.5012	2	723.883	1	89.301	_LIFAGK(su)QLEDGR_	-1.6558	2	723.883	1
TERG_00228T0	159	K	Probable chaperone protein Hsp31 homologue, putative	98.156	_NPEEEPVVK(su)DK_	-0.98414	2	692.336	1	101.39	_NPEEEPVVK(su)DK_	-0.32675	2	692.336	1	67.385	_NPEEEPVVK(su)DK_	-1.0278	2	692.336	1
TERG_00299T0	262	K	Acetolactate synthase	72.583	_PGPVLVDLPK(su)DVTGGILR_	-0.086997	3	649.37	1	103.04	_PGPVLVDLPK(su)DVTGGILR_	1.0382	3	649.37	1	73.498	_PGPVLVDLPK(su)DVTGGILR_	-1.5443	3	649.37	1
TERG_00342T0	543	K	Phosphoglucomutase PgmA	107.32	_LK(su)EYIGR_	2.0122	2	489.766	1	111.04	_LK(su)EYIGR_	1.1515	2	489.766	1
TERG_00370T0	202	K	Glutathione S-transferase GstA	75.109	_AWEEK(su)LLK_	2.1631	2	558.8	1
TERG_00548T0	171	K	Elongation factor 1-alpha	52.391	_EIIK(su)EVTNFIK_	-1.0129	2	717.398	1	67.08	_EIIK(su)EVTNFIK_	0.61678	2	717.398	1	59.265	_EIIK(su)EVTNFIK_	-1.8546	2	717.398	1	68.536	_EIIK(su)EVTNFIK_	0.83937	2	717.398	1
TERG_00548T0	244	K	Elongation factor 1-alpha	94.632	_TLLEAIDAIDMPTRPTDK(su)PLR_	-1.066	3	822.768	1	91.589	_TLLEAIDAIDMPTRPTDK(su)PLR_	0.59133	3	822.768	1	108.71	_TLLEAIDAIDMPTRPTDK(su)PLR_	-2.0669	3	822.768	1
TERG_00619T0	340	K	Tripeptidyl peptidase SED2	60.358	_YLVK(su)LPK_	-1.62	2	480.792	1							62.714	_YLVK(su)LPK_	-1.338	2	480.792	1
TERG_00631T0	12	K	Uricase	101.69	_YGK(su)ENVR_	-0.093043	2	483.238	1	104.8	_YGK(su)ENVR_	0.26766	2	483.238	1
TERG_00708T0	57	K	Serine hydroxymethyltransferase	119.57	_IIQNEK(su)R_	0.68879	2	500.775	1	94.262	_IIQNEK(su)R_	-0.85397	2	500.775	1	105.39	_IIQNEK(su)R_	-0.19049	2	500.775	1							85.265	_IIQNEK(su)R_	-0.4193	2	500.775	1	85.265	_IIQNEK(su)R_	0.78278	2	500.775	1
TERG_00708T0	414	K	Serine hydroxymethyltransferase	66.246	_NTVPGDK(su)SALKPGGLR_	-0.39946	2	855.463	0.99812							71.08	_NTVPGDK(su)SALKPGGLR_	-0.89736	2	855.463	0.99822													65.374	_NTVPGDK(su)SALKPGGLR_	-1.4693	3	570.644	0.998008
TERG_00865T2	32	K	Unknown	101.38	_GIDAGQK(su)QFFK_	1.1312	2	669.838	1	113.93	_GIDAGQK(su)QFFK_	-0.44645	2	669.838	1	93.096	_GIDAGQK(su)QFFK_	-0.9865	2	669.838	1
TERG_00899T0	725	K	Neutral/alkaline nonlysosomal ceramidase, putative	50.04	_K(su)LESGTYR_	-0.80193	2	527.264	1	47.603	_K(su)LESGTYR_	0.227	2	527.264	1	79.474	_K(su)LESGTYR_	-0.39669	2	527.264	1
TERG_00942T0	121	K	Unknown	65.179	_LEEFDK(su)SVEEK_	-0.81179	2	726.841	1
TERG_00942T0	126	K	Unknown	82.417	_SVEEK(su)AAEAK_	-1.0704	2	581.285	1
TERG_01002T0	482	K	Hsp70 chaperone (BiP), putative	72.138	_VTK(su)VEPK_	-0.2802	2	450.755	1
TERG_01258T0	80	K	ATP synthase D chain, mitochondrial, putative	75.819	_NFK(su)PVTYDVNR_	2.1231	2	726.86	1							100.88	_NFK(su)PVTYDVNR_	-0.60672	2	726.86	1	85.813	_NFK(su)PVTYDVNR_	-2.2415	2	726.86	1	103.08	_NFK(su)PVTYDVNR_	-3.0659	2	726.86	1	67.08	_NFK(su)PVTYDVNR_	-1.7413	2	726.86	1
TERG_01271T0	469	K	Isocitrate lyase	57.59	_AADFAGK(su)IR_	2.0345	2	524.775	1
TERG_01272T2	78	K	Citrate synthase	56.139	_SDLPK(su)HILDLVK_	1.4717	2	739.417	1
TERG_01281T0	161	K	Malate synthase	57.859	_K(su)LPTLIAR_	-0.69572	2	506.313	1	54.157	_K(su)LPTLIAR_	0.10583	2	506.313	1	51.346	_K(su)LPTLIAR_	1.0317	2	506.313	1
TERG_01281T0	486	K	Malate synthase	78.324	_LLK(su)EQADELSAK_	0.99474	2	722.88	1	103.44	_LLK(su)EQADELSAK_	-0.84785	2	722.88	1	71.176	_LLK(su)EQADELSAK_	0.88504	2	722.88	1	69.03	_LLK(su)EQADELSAK_	1.4164	2	722.88	1	75.088	_LLK(su)EQADELSAK_	2.0348	2	722.88	1	48.568	_LLK(su)EQADELSAK_	1.6428	2	722.88	1
TERG_01404T0	28	K	Aldehyde dehydrogenase	82.279	_FVK(su)GTEGK_	0.38137	2	483.251	1							84.743	_FVK(su)GTEGK_	0.40163	2	483.251	1	95.815	_FVK(su)GTEGK_	0.49804	2	483.251	1	104.44	_FVK(su)GTEGK_	0.15379	2	483.251	1	104.44	_FVK(su)GTEGK_	-0.17385	2	483.251	1
TERG_01436T0	38	K	Oxidoreductase, short chain dehydrogenase/reductase family	54.09	_NPK(su)NYEGVVDDIIK_	-1.2913	2	852.428	1
TERG_01573T0	120	K	Peptidyl-prolyl cis-trans isomerase	82.287	_FEDENFK(su)LR_	0.62373	2	649.307	1	105.52	_FEDENFK(su)LR_	-0.31102	2	649.307	1
TERG_01612T2	259	K	Enolase/allergen Asp F 22	85.212	_K(su)YDLDFK_	-1.6292	2	514.75	1
TERG_01948T0	363	K	Carbamoyl-phosphate synthase, large subunit	75.109	_TAAIK(su)IVR_	0.71777	2	486.298	1							97.798	_TAAIK(su)IVR_	2.0161	2	486.298	1
TERG_01955T0	26	K	YjeF domain protein	55.724	_SISDYVK(su)PIVGFLPR_	2.7019	2	895.988	1
TERG_02005T0	491	K	Catalase	53.448	_ATEK(su)EVSSKPQPR_	0.24819	3	519.602	0.99943
TERG_02032T2	61	K	ATP synthase subunit alpha	82.426	_GPIK(su)SAEK_	0.45169	2	465.251	1
TERG_02032T2	136	K	ATP synthase subunit alpha	45.433	_WNSSNDETK(su)K_	0.9043	2	654.789	1
TERG_02032T2	320	K	ATP synthase subunit alpha	112.13	_VGSAAQLK(su)AMK_	0.13428	2	602.324	1
TERG_02032T2	323	K	ATP synthase subunit alpha	54.259	_AM(ox)K(su)QVAGSLK_	-0.068812	2	574.803	1
TERG_02032T2	424	K	ATP synthase subunit alpha	83.869	_IDK(su)EGQISK_	-0.83863	2	559.29	1
TERG_02073T0	619	K	Succinate dehydrogenase [ubiquinone] flavoprotein subunit, mitochondrial	62.466	_KPHGK(su)IDLTYR_	-0.018395	3	476.593	0.896712	65.842	_KPHGK(su)IDLTYR_	-1.2652	3	476.593	0.99211	106.58	_KPHGK(su)IDLTYR_	-0.5902	3	476.593	0.998885							79.311	_KPHGK(su)IDLTYR_	-1.1844	3	476.593	0.900982	61.344	_KPHGK(su)IDLTYR_	-1.4805	3	476.593	0.996212
TERG_02237T0	46	K	Ribosomal protein S28e	83.614	_NVK(su)GPVR_	-0.11526	2	435.246	1													74.744	_NVK(su)GPVRVDDILCLLESER_	-0.10865	3	771.402	1	79.676	_NVK(su)GPVRVDDILCLLESER_	0.34028	3	771.402	1	75.311	_NVK(su)GPVRVDDILCLLESER_	-0.049366	3	771.402	1
TERG_02412T0	81	K	HHE domain protein	50.353	_EHQLVK(su)EQLK_	-0.086804	2	676.364	1	58.592	_EHQLVK(su)EQLK_	-0.53969	3	451.245	1	53.124	_EHQLVK(su)EQLK_	0.32205	3	451.245	1
TERG_02599T0	78	K	Dihydrolipoyl dehydrogenase	46.426	_TVCIEK(su)R_	-0.30247	2	503.255	1
TERG_02599T0	151	K	Dihydrolipoyl dehydrogenase	93.649	_NK(su)VDYLK_	0.085373	2	490.258	1
TERG_02599T0	268	K	Dihydrolipoyl dehydrogenase	63.565	_QAQK(su)LLGK_	-0.076735	2	493.287	1
TERG_02599T0	272	K	Dihydrolipoyl dehydrogenase	89.55	_LLGK(su)QGIK_	-0.21552	2	478.792	1
TERG_02628T0	156	K	Dihydrolipoamide succinyltransferase, putative	54.281	_EK(su)PAPAAEESKPTEPK_	0.16904	3	603.635	0.999994
TERG_02628T0	267	K	Dihydrolipoamide succinyltransferase, putative	88.819	_LYK(su)DDVLK_	-2.6677	2	547.292	1													74.841	_KLYK(su)DDVLKK_	1.4201	3	450.594	0.999341	110.38	_LYK(su)DDVLKK_	0.10982	2	611.34	0.99999	106.62	_LYK(su)DDVLK_	-1.9827	2	547.292	1
TERG_02628T0	272	K	Dihydrolipoamide succinyltransferase, putative	101.38	_LYKDDVLK(su)K_	-0.60197	2	611.34	1	85.355	_LYKDDVLK(su)K_	0.2988	2	611.34	0.999999	80.688	_LYKDDVLK(su)K_	-0.38664	2	611.34	0.999985													80.755	_KLYKDDVLK(su)K_	0.9128	3	450.594	0.999985
TERG_02768T4	106	K	6-phosphogluconate dehydrogenase, decarboxylating	61.962	_YLAEK(su)GIR_	1.8177	2	525.285	1
TERG_03123T0	80	K	Histone H3	57.175	_EISQDFK(su)TDLR_	-0.83185	2	726.354	1
TERG_03206T1	223	K	Heat shock protein 70 (Hsp70)	55.261	_K(su)DSGIDLSGDR_	1.0624	2	631.797	1	45.28	_K(su)DSGIDLSGDR_	1.0899	2	631.797	1	42.031	_K(su)DSGIDLSGDR_	0.9323	2	631.797	1	62.088	_K(su)DSGIDLSGDR_	1.0641	2	631.797	1	48.568	_K(su)DSGIDLSGDR_	0.34259	2	631.797	1	80.69	_K(su)DSGIDLSGDR_	0.64873	2	631.797	1
TERG_03762T0	164	K	Malate dehydrogenase	55.441	_NVYNPK(su)R_	-0.17331	2	495.754	1	52.683	_NVYNPK(su)R_	0.22294	2	495.754	1	46.37	_NVYNPK(su)R_	0.19597	2	495.754	1							52.683	_NVYNPK(su)R_	1.6501	2	495.754	1	62.714	_NVYNPK(su)R_	0.33642	2	495.754	1
TERG_03762T0	185	K	Malate dehydrogenase	54.276	_FVSEIK(su)NTDPADEK_	2.5213	2	846.902	1	80.746	_FVSEIK(su)NTDPADEK_	2.5275	2	846.902	1
TERG_03762T0	238	K	Malate dehydrogenase	63.966	_IQFGGDEVVK(su)AK_	0.15522	2	695.864	1													52.071	_IQFGGDEVVK(su)AK_	1.5789	2	695.864	1							47.712	_IQFGGDEVVK(su)AK_	0.95519	2	695.864	1
TERG_03781T0	236	K	Acetyltransferase component of pyruvate dehydrogenase complex	87.639	_VTK(su)EDVEK_	-0.21731	2	524.264	1							76.064	_VTK(su)EDVEK_	0.38042	2	524.264	1													76.679	_VTK(su)EDVEK_	0.32719	2	524.264	1
TERG_03818T0	501	K	Mitochondrial outer membrane translocase receptor (TOM70), putative	100.88	_FSEAIEK(su)FDR_	-1.842	2	671.32	1	97.734	_FSEAIEK(su)FDR_	0.63576	2	671.32	1	104.82	_FSEAIEK(su)FDR_	1.7361	2	671.32	1	131.82	_FSEAIEK(su)FDR_	-1.1927	2	671.32	1	97.734	_FSEAIEK(su)FDR_	-1.4092	2	671.32	1	104.82	_FSEAIEK(su)FDR_	-1.1796	2	671.32	1
TERG_03826T0	304	K	Unknown	66.056	_EK(su)VIEIEDR_	0.034485	2	615.814	1
TERG_03834T1	93	K	Ketol-acid reductoisomerase	45.614	_TIDFAGTK(su)ETVYER_	-3.4434	3	577.281	1	117.2	_TIDFAGTK(su)ETVYER_	-2.0795	2	865.418	1	88.561	_TIDFAGTK(su)ETVYER_	2.1989	2	865.418	1							66.246	_TIDFAGTK(su)ETVYER_	1.4135	2	865.418	1	59.709	_TIDFAGTK(su)ETVYER_	0.81179	2	865.418	1
TERG_03834T1	106	K	Ketol-acid reductoisomerase	76.221	_EK(su)LLEYFK_	0.88507	2	585.308	1							85.676	_EK(su)LLEYFK_	0.014672	2	585.308	1	60.91	_EK(su)LLEYFK_	-0.15702	2	585.308	1	93.649	_EK(su)LLEYFK_	1.9078	2	585.308	1	78.516	_EK(su)LLEYFK_	0.42675	2	585.308	1
TERG_03834T1	398	K	Ketol-acid reductoisomerase	101.39	_SLDYNSQK(su)DYR_	1.0924	2	744.834	1	94.767	_SLDYNSQK(su)DYR_	1.9555	2	744.834	1	94.767	_SLDYNSQK(su)DYR_	-0.43442	2	744.834	1													94.767	_SLDYNSQK(su)DYR_	-0.11637	2	744.834	1
TERG_03834T1	406	K	Ketol-acid reductoisomerase	79.148	_YEK(su)EMQEIR_	0.028431	2	663.306	1							76.228	_YEK(su)EMQEIR_	1.086	2	663.306	1
TERG_03875T1	161	K	Alpha-1,4 glucan phosphorylase	65.043	_DLAK(su)DGLGDLGFR_	-1.3665	2	738.87	1
TERG_04038T0	349	K	Acyl-CoA dehydrogenase family protein	74.841	_AALK(su)EIAEAK_	3.5252	2	572.316	1
TERG_04079T0	50	K	4-aminobutyrate transaminase GatA	73.233	_TAIPGPK(su)SK_	-0.21276	2	499.779	1
TERG_04087T0	234	K	DnaJ domain protein Psi, putative	50.04	_ILEFDIK(su)R_	1.5677	2	567.314	1							42.599	_ILEFDIK(su)R_	0.92265	2	567.314	1
TERG_04125T0	57	K	Citrate synthase	95.909	_IEQVK(su)KLR_	-0.20654	2	557.335	0.912233	85.212	_IEQVK(su)KLR_	0.38993	2	557.335	0.911022	82.452	_IEQVK(su)KLR_	0.55508	2	557.335	0.892771													51.771	_ETFAAQIPEKIEQVK(su)K_	2.0644	2	980.025	0.949868
TERG_04145T1	150	K	ATP synthase subunit beta	81.381	_GPIK(su)GVK_	-0.25958	2	399.74	1													92.692	_GPIK(su)GVK_	0.46807	2	399.74	1							81.381	_GPIK(su)GVK_	0.88446	2	399.74	1
TERG_04145T1	512	K	ATP synthase subunit beta	94.122	_AKGEK(su)ILAELEK_	2.4504	2	714.901	0.999001													78.401	_AKGEK(su)ILAELEKQ_	-0.077679	2	778.93	0.998769	101.75	_AKGEK(su)ILAELEKQ_	-1.0611	2	778.93	0.982841	96.673	_AKGEK(su)ILAELEKQ_	-0.54235	2	778.93	0.961896
TERG_04145T1	519	K	ATP synthase subunit beta	58.981	_ILAELEK(su)Q_	1.5722	2	522.285	1							51.787	_ILAELEK(su)Q_	2.0322	2	522.285	1
TERG_04281T2	211	K	Woronin body protein HexA, putative	83.204	_ELVVDYK(su)VIHGSR_	0.40639	3	538.954	1	117.93	_ELVVDYK(su)VIHGSR_	-0.62721	2	807.928	1	117.93	_ELVVDYK(su)VIHGSR_	1.1769	3	538.954	1	100.22	_ELVVDYK(su)VIHGSRL_	-1.0114	2	864.47	1	146.79	_ELVVDYK(su)VIHGSRL_	-2.1106	2	864.47	1	128.54	_ELVVDYK(su)VIHGSRL_	0.43413	3	576.649	1
TERG_04294T0	96	K	3-methylcrotonyl-CoA carboxylase, beta subunit (MccB), putative	68.657	_IAQGGSQK(su)AR_	-0.70399	2	558.294	1	83.862	_IAQGGSQK(su)AR_	-0.82216	2	558.294	1	83.862	_IAQGGSQK(su)AR_	-1.9231	2	558.294	1	94.692	_IAQGGSQK(su)AR_	0.81216	2	558.294	1	117.7	_IAQGGSQK(su)AR_	1.0187	2	558.294	1	114.4	_IAQGGSQK(su)AR_	0.11768	2	558.294	1
TERG_04311T1	190	K	Mitochondrial phosphate carrier protein (Ptp), putative	53.448	_TK(su)GLPGEGIVSR_	2.627	2	657.357	1
TERG_04389T0	148	K	Enoyl-CoA hydratase	54.157	_FSLPEAK(su)R_	3.1406	2	524.277	1	48.794	_FSLPEAK(su)R_	2.669	2	524.277	1
TERG_04402T1	165	K	Glyceraldehyde-3-phosphate dehydrogenase	71.379	_VVHK(su)NWGLK_	1.5678	2	590.827	1	52.255	_VVHK(su)NWGLK_	2.5776	3	394.221	1	81.296	_VVHK(su)NWGLK_	2.1304	2	590.827	1	71.692	_VVHK(su)NWGLK_	0.95154	2	590.827	1	51.193	_VVHK(su)NWGLK_	1.442	3	394.221	1	79.474	_VVHK(su)NWGLK_	1.0363	3	394.221	1
TERG_04402T1	250	K	Glyceraldehyde-3-phosphate dehydrogenase	70.54	_TEK(su)PVTYDEIK_	2.3146	2	711.854	1	73.435	_TEK(su)PVTYDEIK_	2.1812	2	711.854	1	80.245	_TEK(su)PVTYDEIK_	2.1323	2	711.854	1							53.034	_TEK(su)PVTYDEIKK_	-1.7953	3	517.603	0.999988	65.234	_TEK(su)PVTYDEIKK_	-1.35	3	517.603	0.999999
TERG_04402T1	258	K	Glyceraldehyde-3-phosphate dehydrogenase	57.106	_TEKPVTYDEIK(su)K_	0.4263	3	517.603	0.99981	70.089	_TEKPVTYDEIK(su)K_	0.29965	3	517.603	0.999888	98.902	_TEKPVTYDEIK(su)K_	-0.60094	3	517.603	1
TERG_04521T0	150	K	HypA protein, putative	42.976	_PALPVDEDVVK(su)R_	1.017	2	719.383	1	59.198	_PALPVDEDVVK(su)R_	2.015	2	719.383	1	49.448	_PALPVDEDVVK(su)R_	0.79948	2	719.383	1
TERG_04594T0	142	K	Outer mitochondrial membrane protein porin	79.492	_LELDNNITK(su)GLK_	1.1141	2	729.396	1	96.745	_LELDNNITK(su)GLK_	0.068906	2	729.396	1	95.273	_LELDNNITK(su)GLK_	1.0708	2	729.396	1	80.69	_LELDNNITK(su)GLK_	3.0703	2	729.396	1
TERG_04594T0	162	K	Outer mitochondrial membrane protein porin	42.075	_GAK(su)LNLHFK_	2.4183	3	376.545	1																			58.981	_GAK(su)LNLHFK_	-2.2223	3	376.545	1
TERG_04709T5	291	K	Glucose-6-phosphate 1-dehydrogenase	50.353	_ALNEQK(su)TEIR_	0.48842	2	651.338	1							66.056	_ALNEQK(su)TEIR_	-0.38247	2	651.338	1
TERG_04928T0	267	K	Translation elongation factor EF-2 subunit, putative	64.121	_NSEYEGK(su)TLER_	-1.8096	2	713.328	1	75.819	_NSEYEGK(su)TLER_	-1.3181	2	713.328	1							64.121	_NSEYEGK(su)TLER_	0.87693	2	713.328	1
TERG_04928T0	317	K	Translation elongation factor EF-2 subunit, putative	76.064	_DLEGK(su)PLLK_	-0.33802	2	556.814	1													68.371	_DLEGK(su)PLLK_	2.1381	2	556.814	1							68.016	_DLEGK(su)PLLK_	2.9412	2	556.814	1
TERG_04928T0	321	K	Translation elongation factor EF-2 subunit, putative	67.032	_PLLK(su)IIMR_	-1.7683	2	542.333	1	62.464	_PLLK(su)IIMR_	1.0867	2	542.333	1	75.189	_PLLK(su)IIMR_	0.42843	2	542.333	1
TERG_05090T4	122	K	Rho-gdp dissociation inhibitor	81.381	_YVQVVK(su)R_	0.53403	2	496.282	1	99.919	_YVQVVK(su)R_	-0.50377	2	496.282	1	79.454	_YVQVVK(su)R_	0.014569	2	496.282	1
TERG_05151T0	44	K	Unknown	60.398	_TVPDQK(su)PFPR_	1.7467	2	642.833	1							66.056	_TVPDQK(su)PFPR_	2.3472	2	642.833	1
TERG_05371T0	9	K	Integral membrane protein 25D9-6	65.252	_FEK(su)DTVR_	-0.010238	2	497.746	1
TERG_05579T3	17	K	Fumarate reductase Osm1, putative	57.175	_LEELTEK(su)DPER_	1.193	2	729.852	1
TERG_05652T0	116	K	Leucine aminopeptidase 1	69.598	_YYK(su)ADFGK_	0.22547	2	546.256	1
TERG_05679T0	81	K	3-hydroxybutyryl-CoA dehydrogenase, putative	64.265	_FAEK(su)LLAK_	2.4649	2	510.292	1													75.213	_FAEK(su)LLAK_	0.066445	2	510.292	1	85.666	_FAEK(su)LLAK_	1.8038	2	510.292	1	80.438	_FAEK(su)LLAK_	0.55728	2	510.292	1
TERG_05696T0	124	K	Succinyl-CoA ligase subunit beta	82.417	_LITK(su)QTGAQGR_	-0.20536	2	636.849	1	99.568	_LITK(su)QTGAQGR_	0.17264	2	636.849	1							139.43	_LITK(su)QTGAQGR_	-0.21045	2	636.849	1	125.75	_LITK(su)QTGAQGR_	-0.23835	2	636.849	1	128.03	_LITK(su)QTGAQGR_	0.028216	2	636.849	1
TERG_05932T0	152	K	Unknown	53.756	_LAIGSVMK(su)K_	1.2501	2	523.799	1	46.462	_LAIGSVMK(su)K_	-0.74129	2	523.799	1
TERG_06056T0	138	K	L-PSP endoribonuclease family protein (Hmf1), putative	89.142	_YFSHK(su)PAR_	1.267	2	553.275	1	89.55	_YFSHK(su)PAR_	1.0498	3	369.186	1	77.058	_YFSHK(su)PAR_	1.1815	2	553.275	1
TERG_06075T0	164	K	Isocitrate dehydrogenase [NADP]	63.306	_K(su)YGVGVK_	-0.42165	2	425.737	1																									60.799	_K(su)YGVGVK_	-0.010917	2	425.737	1
TERG_06075T0	185	K	Isocitrate dehydrogenase [NADP]	91.906	_VEEFK(su)LK_	-0.205	2	496.769	1													71.379	_VEEFK(su)LKK_	0.34766	2	560.816	0.982175	94.114	_VEEFK(su)LKK_	1.3117	2	560.816	0.900089	94.114	_VEEFK(su)LKK_	1.0401	2	560.816	0.987287
TERG_06075T0	320	K	Isocitrate dehydrogenase [NADP]	47.712	_FK(su)DIFQEIYDK_	-1.2917	2	773.377	1																			59.709	_FK(su)DIFQEIYDKEYK_	1.1261	3	655.988	0.999986
TERG_06075T0	501	K	Isocitrate dehydrogenase [NADP]	66.056	_LQK(su)NLGEETK_	-0.26422	2	630.328	1
TERG_06150T2	73	K	DUTPase (Dut), putaive	67.032	_K(su)LVPEAR_	0.056489	2	456.761	1	67.032	_K(su)LVPEAR_	-0.74294	2	456.761	1	69.998	_K(su)LVPEAR_	-0.036904	2	456.761	1
TERG_06172T0	86	K	60S ribosomal protein L12	91.906	_ALK(su)EPPR_	1.0192	2	455.753	1
TERG_06172T0	102	K	60S ribosomal protein L12	42.242	_HSK(su)SIPFDEIVEIAR_	-1.7898	3	614.319	1							55.66	_HSK(su)SIPFDEIVEIAR_	0.069742	3	614.319	1							79.346	_HSK(su)SIPFDEIVEIAR_	1.1673	3	614.319	1	103.79	_HSK(su)SIPFDEIVEIAR_	1.9891	3	614.319	1
TERG_06224T0	188	K	Cytochrome c subunit Vb, putative	45.28	_TFADYVK(su)PEYWYR_	-1.9099	2	919.425	1							51.726	_TFADYVK(su)PEYWYR_	-1.2421	2	919.425	1
TERG_06505T0	422	K	Molecular chaperone Hsp70	43.442	_NTTIPTK(su)K_	-0.40762	2	501.777	1																									54.982	_NTTIPTK(su)K_	-0.12335	2	501.777	1
TERG_06560T3	171	K	Pyruvate dehydrogenase E1 component subunit alpha	73.499	_SSALTDYYK(su)R_	-2.1091	2	652.312	1	49.3	_SSALTDYYK(su)R_	-1.8505	2	652.312	1							75.387	_SSALTDYYK(su)R_	0.67022	2	652.312	1	82.261	_SSALTDYYK(su)R_	1.0057	2	652.312	1	83.862	_SSALTDYYK(su)R_	1.3061	2	652.312	1
TERG_06569T0	153	K	Homoaconitase, mitochondrial	100.07	_SEK(su)NLQK_	0.64793	2	473.746	1
TERG_06614T1	242	K	NAD-dependent formate dehydrogenase AciA/Fdh	54.259	_GLFNK(su)ELISK_	-0.71192	2	624.845	1
TERG_06614T1	265	K	NAD-dependent formate dehydrogenase AciA/Fdh	54.898	_GAIVVK(su)EDVAEAVK_	-1.8859	2	764.417	1													66.004	_GAIVVK(su)EDVAEAVK_	0.57815	2	764.417	1							47.774	_GAIVVK(su)EDVAEAVK_	1.6269	2	764.417	1
TERG_06614T1	273	K	NAD-dependent formate dehydrogenase AciA/Fdh	66.989	_EDVAEAVK(su)SGHLR_	-0.80305	2	755.878	1
TERG_06704T2	163	K	Vacuolar protease A (Aspartic endopeptidase Pep2)	54.343	_DNVK(su)IGDLTIK_	2.992	2	658.359	1
TERG_06754T0	288	K	Peroxidase	56.404	_LLLSEK(su)WVNK_	0.65824	2	665.374	1							66.056	_LLLSEK(su)WVNK_	1.2399	2	665.374	1													57.785	_LLLSEK(su)WVNKK_	0.066967	3	486.617	0.998692
TERG_06794T0	25	K	NADH-quinone oxidoreductase Pst2, putative	47.603	_TLAEAEK(su)K_	0.6742	2	495.261	1	66.692	_TLAEAEK(su)K_	0.060644	2	495.261	1	47.603	_TLAEAEK(su)K_	0.47167	2	495.261	1
TERG_06794T0	59	K	NADH-quinone oxidoreductase Pst2, putative	77.662	_SK(su)HPVAEPR_	0.93867	2	560.791	1	96.342	_SK(su)HPVAEPR_	-0.017694	2	560.791	1	90.05	_SK(su)HPVAEPR_	1.2633	2	560.791	1
TERG_06817T1	60	K	Mitochondrial ATPase inhibitor, putative	68.536	_ESAEEALYMK(su)K_	-1.6458	2	699.827	1							47.334	_ESAEEALYMK(su)K_	2.0302	2	699.827	1
TERG_07149T0	50	K	Aspartate aminotransferase	52.716	_ADSFK(su)DK_	0.24438	2	455.711	1
TERG_07149T0	171	K	Aspartate aminotransferase	113.93	_DAGLTVEK(su)YR_	-1.7438	2	626.314	1													83.862	_DAGLTVEK(su)YR_	-1.4684	2	626.314	1	113.93	_DAGLTVEK(su)YR_	-0.87141	2	626.314	1	130.41	_DAGLTVEK(su)YR_	-0.67743	2	626.314	1
TERG_07205T0	104	K	NADH-ubiquinone oxidoreductase, subunit F, putative	56.013	_HPPDLK(su)HAM(ox)K_	0.93231	3	430.548	1	76.228	_HPPDLK(su)HAMK_	-0.32718	3	425.217	1	56.432	_HPPDLK(su)HAMK_	-0.96166	3	425.217	1
TERG_07276T4	240	K	Alpha-ketoglutarate dehydrogenase complex subunit Kgd1, putative	53.3	_SVDYGVK(su)DIVIGMPHR_	-2.1149	3	629.321	1
TERG_07276T4	832	K	Alpha-ketoglutarate dehydrogenase complex subunit Kgd1, putative	49.3	_QIDEPEK(su)IER_	2.6151	2	678.836	1
TERG_07318T0	208	K	2-oxo acid dehydrogenases acyltransferase, putative	58.981	_VLK(su)EDVQR_	-0.5167	2	543.793	1							91.853	_VLK(su)EDVQR_	-1.3424	2	543.793	1	95.531	_VLK(su)EDVQR_	0.28535	2	543.793	1	93.429	_VLK(su)EDVQR_	0.031713	2	543.793	1	103.74	_VLK(su)EDVQR_	-0.31558	2	543.793	1
TERG_07342T0	84	K	Mitochondrial 2-oxodicarboxylate carrier protein, putative	47.712	_GINAPILM(ox)EAPK(su)R_	-0.84902	2	763.406	1													81.565	_GINAPILMEAPK(su)R_	0.68675	2	755.408	1
TERG_07583T0	360	K	Methionyl-tRNA formyltransferase family protein, putative	72.891	_LLEIEEMK(su)VEGDR_	-2.1752	2	830.909	1	57.434	_LLEIEEMK(su)VEGDR_	-0.68912	2	830.909	1	57.434	_LLEIEEMK(su)VEGDR_	-0.18215	2	830.909	1
TERG_07611T0	329	K	Ornithine carbamoyltransferase	53.448	_HPEEVSDEVFYGK(su)R_	0.37957	3	597.944	1	49.243	_HPEEVSDEVFYGK(su)R_	1.0776	3	597.944	1
TERG_07643T0	106	K	Cytochrome b-c1 complex subunit 7	43.68	_YLSPIIEAIK(su)R_	0.72844	2	701.901	1	52.247	_YLSPIIEAIK(su)R_	-2.063	2	701.901	1	88.596	_YLSPIIEAIK(su)R_	-2.4992	2	701.901	1	88.596	_YLSPIIEAIK(su)R_	1.3841	2	701.901	1	94.363	_YLSPIIEAIK(su)R_	-2.2046	2	701.901	1	99.283	_YLSPIIEAIK(su)R_	-1.054	2	701.901	1
TERG_07643T0	121	K	Cytochrome b-c1 complex subunit 7	73.499	_VELDSLIIK(su)R_	1.2776	2	643.372	1	74.841	_VELDSLIIK(su)R_	-1.2857	2	643.372	1	63.624	_VELDSLIIK(su)R_	-1.6529	2	643.372	1	133.23	_VELDSLIIK(su)R_	2.022	2	643.372	1	112.36	_VELDSLIIK(su)R_	0.66048	2	643.372	1	66.056	_VELDSLIIK(su)R_	0.74402	2	643.372	1
TERG_07769T0	127	K	Unknown	90.827	_NPSDK(su)GAPTR_	0.44902	2	571.775	1	87.568	_NPSDK(su)GAPTR_	0.093814	2	571.775	1	79.659	_NPSDK(su)GAPTR_	1.4288	2	571.775	1
TERG_08195T1	490	K	Peptidase S41 family protein	106.36	_DALLDVK(su)R_	-0.33443	2	515.282	1	93.374	_DALLDVK(su)R_	-0.8756	2	515.282	1	106.04	_DALLDVK(su)R_	2.6234	2	515.282	1
TERG_08255T1	490	K	serine carboxypeptidase, carboxypeptidase S1, putative	93.442	_LEDLK(su)IVDNK_	2.557	2	643.846	1	88.596	_LEDLK(su)IVDNK_	1.7714	2	643.846	1	88.596	_LEDLK(su)IVDNK_	-0.63886	2	643.846	1													55.314	_LEDLK(su)IVDNK_	0.1557	2	643.846	1
TERG_08373T0	107	K	Fumarylacetoacetate hydrolase family protein	61.962	_NVQDSAK(su)R_	0.17545	2	509.252	1	73.26	_NVQDSAK(su)R_	0.48136	2	509.252	1	73.26	_NVQDSAK(su)R_	0.69853	2	509.252	1
TERG_08405T1	17	K	leucine aminopeptidase 2	53.557	_LQSFSDAHPEK(su)NR_	0.72067	3	543.594	1							57.434	_LQSFSDAHPEK(su)NR_	-0.035117	3	543.594	1
TERG_08405T1	380	K	leucine aminopeptidase 2	58.079	_LFGGEAGVAYDK(su)NYHR_	-1.1762	3	632.967	1
TERG_08405T1	416	K	leucine aminopeptidase 2	68.355	_SLK(su)GFPTRPK_	-0.33153	3	410.9	1							64.39	_SLK(su)GFPTRPK_	-0.089394	3	410.9	1
TERG_08472T1	290	K	3-hydroxyisobutyryl-CoA hydrolase, mitochondrial	51.726	_ETENPDWAQK(su)TLK_	-2.6591	2	830.397	1
TERG_08498T0	175	K	Triosephosphate isomerase	72.29	_VILK(su)EDDDFVAR_	-0.92555	2	760.386	1							57.175	_VILK(su)EDDDFVAR_	-1.9378	2	760.386	1
TERG_08498T0	210	K	Triosephosphate isomerase	72.29	_EANK(su)TVDVVTR_	0.29684	2	666.344	1
TERG_08522T0	90	K	Pyruvate dehydrogenase E1 beta subunit PdbA, putative	90.709	_VTK(su)GLLDR_	1.1037	2	501.285	1																									76.064	_VTK(su)GLLDR_	2.0914	2	501.285	1
TERG_08522T0	278	K	Pyruvate dehydrogenase E1 beta subunit PdbA, putative	64.104	_SK(su)YGVEAEVINLR_	1.7312	2	789.412	1	50.088	_SK(su)YGVEAEVINLR_	-1.8168	3	526.611	1							78.814	_SK(su)YGVEAEVINLR_	-1.5102	3	526.611	1	101.32	_SK(su)YGVEAEVINLR_	-1.4948	2	789.412	1	88.075	_SK(su)YGVEAEVINLR_	-1.6124	3	526.611	1
TERG_08655T0	272	K	ADP,ATP carrier protein	82.287	_QIMAK(su)EGIR_	0.38906	2	573.303	1							111.61	_QIMAK(su)EGIR_	2.1099	2	573.303	1													59.908	_QIMAK(su)EGIR_	1.2942	2	573.303	1
TERG_08655T0	280	K	ADP,ATP carrier protein	87.568	_SFFK(su)GAGANILR_	0.45253	2	690.867	1	97.734	_SFFK(su)GAGANILR_	-0.24725	2	690.867	1	79.659	_SFFK(su)GAGANILR_	-0.16397	2	690.867	1	79.659	_SFFK(su)GAGANILR_	-0.46505	2	690.867	1	88.596	_SFFK(su)GAGANILR_	-1.0144	2	690.867	1	90.05	_SFFK(su)GAGANILR_	-1.7123	2	690.867	1
TERG_11002T0	399	K	Cytochrome b	45.081	_YYNIVIK(su)K_	3.1576	2	570.819	1	45.081	_YYNIVIK(su)K_	0.86824	2	570.819	1	54.157	_YYNIVIK(su)K_	1.3466	2	570.819	1	54.157	_YYNIVIK(su)K_	-4.4152	2	570.819	1
TERG_12154T0	946	K	Aminopeptidase, putative	68.224	_EVEK(su)DITK_	0.076107	2	531.272	1							57.59	_EVEK(su)DITK_	0.5351	2	531.272	1
TERG_12591T0	255	K	subtilisin-like protease	47.429	_GSTTDTHPAFK(su)GR_	-0.21217	3	492.236	1
TERG_12681T0	77	K	Alpha-mannosidase	80.688	_PSFK(su)DAVK_	2.0896	2	496.258	1							85.716	_PSFK(su)DAVK_	2.2403	2	496.258	1
TERG_12681T0	85	K	Alpha-mannosidase	68.224	_NEFK(su)PTHR_	0.91109	2	564.775	1
TERG_00204T0	107	K	Mannitol-1-phosphate 5-dehydrogenase							67.997	_FIASPIAK(su)GIDAR_	1.8239	2	729.901	1
TERG_00362T0	194	K	Glutaminase, putative							51.436	_M(ox)DNIVDTK(su)K_	-0.066557	2	590.282	1
TERG_00865T2	74	K	Unknown							66.059	_TEGKPTEEK(su)PTEEK_	0.29259	3	568.272	0.962719	69.261	_TEGKPTEEK(su)PTEEK_	-0.19054	3	568.272	0.998281
TERG_00899T0	207	K	Neutral/alkaline nonlysosomal ceramidase, putative							74.789	_LSFDTK(su)DLVDGNINR_	0.50827	2	903.947	1	58.885	_LSFDTK(su)DLVDGNINR_	0.4429	2	903.947	1
TERG_00974T0	97	K	Phosphoglycerate mutase, 2,3-bisphosphoglycerate-independent							51.787	_IDQTLK(su)K_	-0.18396	2	473.266	1
TERG_01076T0	92	K	Aconitate hydratase, mitochondrial							62.463	_SYLK(su)LRPDR_	1.5569	3	416.563	1							66.568	_SYLK(su)LRPDR_	0.52653	3	416.563	1							72.928	_SYLK(su)LRPDR_	0.67793	3	416.563	1
TERG_01076T0	310	K	Aconitate hydratase, mitochondrial							52.725	_M(ox)YDYLK(su)ATK_	-0.83747	2	624.794	1
TERG_01269T0	377	K	2-methylcitrate dehydratase, putative							73.435	_SAEDIK(su)EVTIR_	4.6768	2	680.851	1							102.05	_SAEDIK(su)EVTIR_	-1.9391	2	680.851	1	88.338	_SAEDIK(su)EVTIR_	-1.9654	2	680.851	1	118.9	_SAEDIK(su)EVTIR_	-1.8122	2	680.851	1
TERG_01272T1	115	K	2-methylcitrate synthase, mitochondrial							110.63	_ELLK(su)QVK_	-0.45428	2	479.284	1	105.2	_ELLK(su)QVK_	0.70183	2	479.284	1
TERG_01272T1	214	K	2-methylcitrate synthase, mitochondrial							84.297	_SDLPK(su)HILDLVK_	-0.44313	2	739.417	1	73.927	_SDLPK(su)HILDLVK_	-0.60695	2	739.417	1
TERG_01272T1	221	K	2-methylcitrate synthase, mitochondrial							83.869	_HILDLVK(su)SFPR_	-0.61833	3	475.601	1	73.885	_HILDLVK(su)SFPR_	0.52994	3	475.601	1
TERG_01332T0	108	K	Unknown							76.228	_LK(su)ENGDSFIR_	1.7979	2	639.82	1
TERG_01404T0	356	K	Aldehyde dehydrogenase							52.579	_IMGYIEEGK(su)K_	-0.59514	2	634.316	1
TERG_01670T3	10	K	Isocitrate dehydrogenase [NAD] subunit, mitochondrial							70.089	_ATVQSDIFK(su)PTK_	-0.96053	2	717.877	1	71.888	_ATVQSDIFK(su)PTK_	-1.168	2	717.877	1	79.492	_ATVQSDIFK(su)PTK_	0.8144	2	717.877	1							77.185	_ATVQSDIFK(su)PTK_	1.8547	2	717.877	1
TERG_02020T1	266	K	Mitochondrial ATPase subunit ATP4, putative							74.92	_IQK(su)ELQNPK_	1.11	2	599.327	1							65.224	_IQK(su)ELQNPK_	0.64188	2	599.327	1							85.676	_IQK(su)ELQNPK_	0.054628	2	599.327	1
TERG_02032T0	243	K	ATP synthase subunit alpha							61.344	_WNSSNDETK(su)K_	0.67164	2	654.789	1	59.198	_WNSSNDETK(su)K_	0.42476	2	654.789	1
TERG_02032T0	427	K	ATP synthase subunit alpha							135.86	_VGSAAQLK(su)AMK_	0.83307	2	602.324	1	112.13	_VGSAAQLK(su)AMK_	0.70748	2	602.324	1	113.93	_VGSAAQLK(su)AMK_	1.0087	2	602.324	1	110.38	_VGSAAQLK(su)AMK_	0.56959	2	602.324	1	113.93	_VGSAAQLK(su)AMK_	1.2291	2	602.324	1
TERG_02032T0	430	K	ATP synthase subunit alpha							49.466	_AM(ox)K(su)QVAGSLK_	0.56121	2	574.803	1							82.029	_AMK(su)QVAGSLK_	1.0729	2	566.805	1	82.261	_AMK(su)QVAGSLK_	-0.3434	2	566.805	1	101.97	_AMK(su)QVAGSLK_	0.65351	2	566.805	1
TERG_02599T1	42	K	Dihydrolipoyl dehydrogenase							83.948	_K(su)NKVDYLK_	-0.43623	2	554.306	0.898768
TERG_02599T1	327	K	Dihydrolipoyl dehydrogenase							67.519	_AK(su)TNLDSEGQVK_	0.92434	2	695.346	1							59.116	_AK(su)TNLDSEGQVK_	1.1262	2	695.346	1							50.46	_AK(su)TNLDSEGQVK_	1.7292	2	695.346	1
TERG_03427T0	31	K	Peptidylprolyl isomerase							52.255	_ASHLLIK(su)HR_	0.064383	3	392.228	1
TERG_03656T0	709	K	Arginyl-tRNA synthetase							42.599	_LLGLNPVK(su)R_	-0.56734	2	555.337	1																			47.574	_LLGLNPVK(su)R_	-1.3483	2	555.337	1
TERG_03762T0	331	K	Malate dehydrogenase							94.692	_NIQK(su)GVDFVK_	-1.6797	2	624.335	1	91.658	_NIQK(su)GVDFVK_	-2.3543	2	624.335	1	84.054	_NIQK(su)GVDFVK_	0.75846	2	624.335	1	138.45	_NIQK(su)GVDFVK_	0.91793	2	624.335	1	104.22	_NIQK(su)GVDFVK_	1.8117	2	624.335	1
TERG_03804T2	393	K	Dihydroxy acid dehydratase Ilv3, putative							64.224	_NVEK(su)FPDFPSDQK_	0.14494	2	825.886	1	90.412	_NVEK(su)FPDFPSDQK_	-0.70173	2	825.886	1
TERG_03834T1	383	K	Ketol-acid reductoisomerase							60.062	_DTLKPVFNELYDSVK(su)DGK_	1.2513	3	723.363	0.999998
TERG_04125T0	230	K	Citrate synthase							44.767	_NVFK(su)DGK_	0.51328	2	454.23	1
TERG_04700T1	85	K	Unknown							46.462	_FLTTPPVK(su)K_	-1.2108	2	565.826	1	53.493	_FLTTPPVK(su)K_	0.69869	2	565.826	1
TERG_04906T0	363	K	Cytochrome P450 sterol C-22 desaturase, putaitve							40.352	_PDILDK(su)VR_	0.58319	2	528.29	1
TERG_05504T0	66	K	AhpC/TSA family thioredoxin peroxidase							69.825	_LEPEFTK(su)R_	2.0449	2	560.288	1	60.436	_LEPEFTK(su)R_	1.8844	2	560.288	1							69.825	_LEPEFTK(su)R_	-2.3791	2	560.288	1	43.083	_LEPEFTK(su)R_	-1.6451	2	560.288	1
TERG_05504T0	142	K	AhpC/TSA family thioredoxin peroxidase							44.318	_SVFIIDPK(su)K_	-2.056	2	573.824	1	51.445	_SVFIIDPK(su)K_	-2.5941	2	573.824	1
TERG_06075T1	164	K	Isocitrate dehydrogenase [NADP]							64.757	_K(su)YGVGVK_	0.56851	2	425.737	1	47.849	_K(su)YGVGVK_	-0.23323	2	425.737	1
TERG_06291T0	190	K	Malate dehydrogenase							99.568	_LNK(su)VEGSGIK_	-0.90683	2	572.814	1	90.827	_LNK(su)VEGSGIK_	-0.3266	2	572.814	1
TERG_06767T2	272	K	Aminopeptidase							41.704	_SSHPIEVPVK(su)R_	-0.58442	3	450.245	1	48.998	_SSHPIEVPVK(su)R_	-1.5443	3	450.245	1
TERG_06817T0	60	K	Mitochondrial ATPase inhibitor, putative							63.415	_ESAEEALYMK(su)K_	1.1338	2	699.827	1
TERG_06858T0	67	K	Peptidyl-prolyl cis-trans isomerase							65.295	_INFK(su)LYDDVVPK_	0.697	2	775.909	1	59.155	_INFK(su)LYDDVVPK_	-0.22837	2	775.909	1													61.233	_INFK(su)LYDDVVPK_	-0.88322	2	775.909	1
TERG_06858T0	88	K	Peptidyl-prolyl cis-trans isomerase							43.794	_ALCTGEK(su)GFGYAGSGFHR_	2.6579	3	672.307	1
TERG_06858T0	126	K	Peptidyl-prolyl cis-trans isomerase							54.309	_SIYGEK(su)FADENFNR_	2.2986	3	597.272	1	82.069	_SIYGEK(su)FADENFNR_	2.4374	3	597.272	1							70.889	_SIYGEK(su)FADENFNR_	-1.1226	2	895.405	1
TERG_07276T7	326	K	Alpha-ketoglutarate dehydrogenase complex subunit Kgd1, putative							53.3	_SVDYGVK(su)DIVIGMPHR_	-0.72799	3	629.321	1	59.709	_SVDYGVK(su)DIVIGMPHR_	-0.27593	3	629.321	1
TERG_07988T0	205	K	Ribosomal protein							91.636	_MNDVK(su)STIK_	-4.5417	2	568.287	1
TERG_08133T3	59	K	40S ribosomal protein S25, putative							81.92	_ALADLEEK(su)GQIK_	3.065	2	707.875	1
TERG_08405T1	46	K	leucine aminopeptidase 2							47.706	_ATGYYDVK(su)K_	0.25121	2	572.78	1	47.706	_ATGYYDVK(su)K_	-0.39371	2	572.78	1
TERG_08655T0	153	K	ADP,ATP carrier protein							122.44	_LANDAK(su)SAK_	0.022638	2	509.264	1	60.398	_LANDAK(su)SAK_	0.8924	2	509.264	1	90.906	_LANDAK(su)SAK_	-0.038397	2	509.264	1	92.051	_LANDAK(su)SAK_	0.32513	2	509.264	1	79.986	_LANDAK(su)SAK_	0.94834	2	509.264	1
TERG_00336T0	51	K	Mitochondrial F1F0 ATP synthase subunit Atp14, putative													64.82	_ELAAYK(su)PSPR_	1.3293	2	616.319	1	107.55	_ELAAYK(su)PSPR_	0.73865	2	616.319	1	80.916	_ELAAYK(su)PSPR_	1.8364	2	616.319	1	95.483	_ELAAYK(su)PSPR_	2.0305	2	616.319	1
TERG_00942T0	71	K	Unknown													44.662	_TAAQAGAK(su)LDDAYDSVR_	-0.94211	3	617.962	1
TERG_00976T0	334	K	Serine hydroxymethyltransferase													43.808	_AVEEELK(su)K_	-0.28124	2	523.274	1
TERG_01272T1	209	K	2-methylcitrate synthase, mitochondrial													64.82	_ELAEK(su)SDLPK_	1.2037	2	615.317	1
TERG_01612T1	240	K	Enolase/allergen Asp F 22													64.265	_K(su)YDLDFK_	-1.7444	2	514.75	1
TERG_02032T0	168	K	ATP synthase subunit alpha													80.165	_GPIK(su)SAEK_	0.11722	2	465.251	1
TERG_02032T0	178	K	ATP synthase subunit alpha													73.885	_AQVK(su)APGILPR_	0.27751	2	625.367	1	55.353	_AQVK(su)APGILPR_	1.7345	2	625.367	1							66.056	_AQVK(su)APGILPR_	2.125	2	625.367	1
TERG_02032T0	531	K	ATP synthase subunit alpha													120.99	_IDK(su)EGQISK_	0.30655	2	559.29	1	66.246	_IDK(su)EGQISKDLEAQIR_	-0.19438	3	648.341	0.999899							67.704	_IDK(su)EGQISK_	-0.088479	2	559.29	1
TERG_02032T0	537	K	ATP synthase subunit alpha													86.803	_EGQISK(su)DLEAQIR_	-1.5771	2	793.905	1	86.497	_IDKEGQISK(su)DLEAQIR_	-2.0763	3	648.341	0.999521	130.27	_IDKEGQISK(su)DLEAQIR_	-1.4932	3	648.341	1	100.43	_IDKEGQISK(su)DLEAQIR_	-1.6957	2	972.008	0.999989
TERG_02599T1	231	K	Dihydrolipoyl dehydrogenase													69.765	_RPYTAGLGLENIGIDIDDK(su)GR_	-0.82315	3	791.74	1	75.064	_RPYTAGLGLENIGIDIDDK(su)GR_	-0.88525	3	791.74	1							68.291	_RPYTAGLGLENIGIDIDDK(su)GR_	-1.5774	3	791.74	1
TERG_02628T0	264	K	Dihydrolipoamide succinyltransferase, putative													90.827	_K(su)LYKDDVLK_	-0.80256	3	407.896	0.999411
TERG_02929T0	183	K	Carboxylic ester hydrolase													42.336	_PIDVGSQYK(su)R_	-0.94008	2	631.822	1
TERG_03037T0	134	K	ER Hsp70 chaperone BiP, putative													59.35	_DIK(su)HFPFK_	-3.5581	2	566.295	1	58.981	_DIK(su)HFPFK_	1.2033	2	566.295	1							48.794	_DIK(su)HFPFK_	-0.36013	2	566.295	1
TERG_03068T0	19	K	Tubulin-specific chaperone Rbl2, putative													83.869	_LVK(su)EEASYQR_	0.22828	2	661.833	1
TERG_03206T1	302	K	Heat shock protein 70 (Hsp70)													82.261	_ALK(su)DANLTAK_	-0.83238	2	572.814	1													94.692	_ALK(su)DANLTAK_	-0.42558	2	572.814	1
TERG_03472T0	162	K	ATP synthase oligomycin sensitivity conferral protein, putative													111.74	_LDQK(su)TIQR_	0.64892	2	551.299	1							151.04	_LDQK(su)TIQR_	-0.58957	2	551.299	1	170.3	_LDQK(su)TIQR_	-0.99915	2	551.299	1
TERG_03804T2	468	K	Dihydroxy acid dehydratase Ilv3, putative													73.499	_KDEK(su)TVVVIR_	-0.98633	2	643.869	0.999836
TERG_03834T1	403	K	Ketol-acid reductoisomerase													59.84	_EK(su)YEKEMQEIR_	-0.33432	3	528.252	0.952229
TERG_04036T0	92	K	Adenosine kinase, putative													93.162	_DK(su)YADILR_	1.4419	2	547.28	1
TERG_04056T0	178	K	Succinyl-CoA synthetase alpha subunit, putative													58.699	_IGIMPGFIHK(su)R_	1.6044	3	456.92	1
TERG_04079T1	305	K	4-aminobutyrate transaminase GatA													83.53	_LAEK(su)YPGQFNSLR_	1.9968	2	811.912	1							61.11	_LAEK(su)YPGQFNSLR_	1.1819	2	811.912	1
TERG_04402T1	56	K	Glyceraldehyde-3-phosphate dehydrogenase													43.761	_YDSQHGQFK(su)DDIK_	-0.85768	3	560.922	1
TERG_04450T0	110	K	60S ribosomal protein L23													44.425	_K(su)LYDIDTVK_	0.94746	2	597.816	1
TERG_04700T1	116	K	Unknown													62.166	_DALDAIYK(su)QFK_	1.8957	2	706.359	1
TERG_04775T0	395	K	Beta-hexosaminidase													85.937	_SM(ox)SDLLQEYVDK(su)TIPALEK_	-0.16566	3	766.047	1
TERG_05151T0	70	K	Unknown													52.576	_DEK(su)YFYFDPSHK_	-1.5325	3	559.247	1
TERG_06505T2	422	K	Molecular chaperone Hsp70													40.352	_NTTIPTK(su)K_	0.12491	2	501.777	1
TERG_06637T1	285	K	Actin													76.345	_VK(su)IIAPPER_	2.4579	2	561.83	1	61.78	_VK(su)IIAPPER_	0.11837	2	561.83	1
TERG_07241T1	207	K	Saccharopine dehydrogenase													41.652	_FADNEK(su)K_	1.2229	2	476.225	1
TERG_07588T3	50	K	5-methyltetrahydropteroyltriglutamate--homocysteine S-methyltransferase													70.028	_PVVEFK(su)EAK_	1.8375	2	573.806	1
TERG_08046T0	196	K	Unknown													94.662	_TK(su)FDQAR_	0.42675	2	483.238	1
TERG_08139T0	38	K	NAD dependent epimerase/dehydratase family protein													83.862	_DPK(su)HESDILK_	-1.1775	2	641.32	1
TERG_00066T0	105	K	4-hydroxyphenylpyruvate dioxygenase																			94.767	_AYLEEIHAHLK(su)K_	-1.8838	3	517.944	1	78.342	_AYLEEIHAHLK(su)K_	-0.32141	3	517.944	1	99.752	_AYLEEIHAHLK(su)K_	-1.0783	2	776.412	1
TERG_00069T0	327	K	Fumarylacetoacetate hydrolase FahA																			86.67	_VPIFSPCK(su)K_	1.3147	2	588.31	1	62.463	_VPIFSPCK(su)K_	3.8203	2	588.31	1	63.216	_VPIFSPCK(su)K_	2.8749	2	588.31	1
TERG_00074T0	132	K	Biotin synthase, putative																			71.08	_ATK(su)LSSVDSVLEAAR_	1.2669	2	823.933	1
TERG_00093T1	299	K	2-oxoisovalerate dehydrogenase complex alpha subunit, putative																			41.876	_VEVEDWK(su)R_	-0.56417	2	580.783	1
TERG_00124T0	77	K	Allergen Asp F3																			56.547	_LCALK(su)SK_	0.28512	2	460.25	1							67.981	_LCALK(su)SK_	-0.81296	2	460.25	1
TERG_00373T0	735	K	Clustered mitochondria protein homolog																			100.93	_VAELAQEK(su)GSR_	-0.6878	2	644.331	1							72.29	_VAELAQEK(su)GSR_	-0.61646	2	644.331	1
TERG_00499T0	109	K	Unknown																			73.233	_DFLK(su)SYLVK_	-1.1825	2	606.829	1							63.816	_DFLK(su)SYLVK_	-0.26735	2	606.829	1
TERG_00531T0	158	K	40S ribosomal protein S7e																			79.148	_LLK(su)VVLHEK_	2.284	2	589.861	1							79.986	_LLK(su)VVLHEK_	3.6755	2	589.861	1
TERG_00548T0	31	K	Elongation factor 1-alpha																			64.454	_STTTGHLIYK(su)CGGIDQR_	0.58485	3	669.658	1	61.495	_STTTGHLIYK(su)CGGIDQR_	0.087457	3	669.658	1	71.781	_STTTGHLIYK(su)CGGIDQR_	0.21481	3	669.658	1
TERG_00548T0	85	K	Elongation factor 1-alpha																			50.827	_FETPK(su)YNVTVIDAPGHR_	-0.98324	3	682.009	1							49.343	_FETPK(su)YNVTVIDAPGHR_	-2.1425	3	682.009	1
TERG_00548T0	178	K	Elongation factor 1-alpha																			89.752	_EVTNFIK(su)K_	0.89052	2	539.793	1	62.464	_EVTNFIK(su)K_	0.60307	2	539.793	1	62.464	_EVTNFIK(su)K_	1.2713	2	539.793	1
TERG_00548T0	439	K	Elongation factor 1-alpha																			74.853	_QTVAVGVIK(su)AVEK_	0.55002	2	721.417	1	80.371	_QTVAVGVIK(su)AVEK_	2.0916	2	721.417	1	76.759	_QTVAVGVIK(su)AVEK_	0.23807	2	721.417	1
TERG_00548T0	443	K	Elongation factor 1-alpha																			79.201	_AVEK(su)AAGGAGK_	-0.34175	2	529.777	1							73.499	_AVEK(su)AAGGAGK_	0.097342	2	529.777	1
TERG_00633T0	106	K	40S ribosomal protein S9																			76.073	_NQLK(su)QALVQYDR_	-0.95835	2	788.41	1
TERG_00650T1	14	K	40S ribosomal protein S17, putative																			87.476	_SAK(su)SIIER_	-1.8497	2	502.275	1
TERG_00708T1	334	K	Serine hydroxymethyltransferase																			69.825	_SALK(su)PGGLR_	-0.64423	2	499.785	1
TERG_00708T1	392	K	Serine hydroxymethyltransferase																			76.959	_KNPGSLK(su)AFHDFLGEGEEVSEIVQLR_	-0.7518	4	750.633	0.91545
TERG_00783T0	56	K	Guanine nucleotide-binding protein subunit beta-like protein (G-protein comlpex beta subunit CpcB)																			62.463	_DDTAYGYPK(su)R_	-0.93302	2	643.288	1	62.463	_DDTAYGYPK(su)R_	-2.1239	2	643.288	1	62.463	_DDTAYGYPK(su)R_	-0.72265	2	643.288	1
TERG_00810T0	78	K	37S ribosomal protein Rsm24, putative																			58.981	_EIK(su)QEIR_	1.7058	2	508.275	1
TERG_00883T0	72	K	Acyl carrier protein																			59.728	_IIDLLK(su)NFDNVSDASK_	-1.3653	2	946.486	1							75.018	_IIDLLK(su)NFDNVSDASK_	2.0909	2	946.486	1
TERG_01051T0	93	K	Unknown																			65.179	_VLQSFLDNK(su)YQK_	-2.3792	2	791.909	1
TERG_01052T0	192	K	Succinyl-CoA:3-ketoacid-coenzyme A transferase																			61.679	_DVK(su)VFDGK_	-0.078242	2	504.256	1
TERG_01076T0	463	K	Aconitate hydratase, mitochondrial																			89.624	_DVK(su)KNEANSIISSYNR_	-1.9454	3	646.657	0.832783
TERG_01076T0	582	K	Aconitate hydratase, mitochondrial																			73.887	_DAK(su)GIPILIK_	0.35753	2	584.353	1	74.841	_DAK(su)GIPILIK_	-0.35327	2	584.353	1	51.436	_DAK(su)GIPILIK_	-0.00085683	2	584.353	1
TERG_01076T0	607	K	Aconitate hydratase, mitochondrial																			60.657	_TTTDHISMAGPWLK(su)YR_	1.9393	3	659.656	1	61.409	_TTTDHISMAGPWLK(su)YR_	-1.937	3	659.656	1
TERG_01076T0	702	K	Aconitate hydratase, mitochondrial																			76.221	_IHETNLK(su)K_	-0.89602	2	541.796	1	88.37	_IHETNLK(su)K_	0.33273	2	541.796	1	65.252	_IHETNLK(su)K_	-0.016465	3	361.533	1
TERG_01102T0	95	K	60S ribosomal protein L7a																			96.745	_NTAAQTFK(su)FLNK_	1.9524	2	741.883	1	80.871	_NTAAQTFK(su)FLNK_	2.8953	2	741.883	1	98.902	_NTAAQTFK(su)FLNK_	1.7865	2	741.883	1
TERG_01102T0	216	K	60S ribosomal protein L7a																			65.374	_GEDKAEFAK(su)LVSAIK_	2.2761	3	569.305	0.99995	57.973	_GEDKAEFAK(su)LVSAIK_	-0.18275	3	569.305	0.999784	61.444	_GEDKAEFAK(su)LVSAIK_	1.9541	3	569.305	0.999889
TERG_01256T0	138	K	Ribosomal protein L14																			89.047	_FAVQK(su)SLSK_	-2.1509	2	554.306	1							89.047	_FAVQK(su)SLSK_	-1.9923	2	554.306	1
TERG_01258T0	10	K	ATP synthase D chain, mitochondrial, putative																			73.499	_SAALK(su)LDWAK_	3.8379	2	601.824	1							63.32	_SAALK(su)LDWAK_	2.3312	2	601.824	1
TERG_01258T0	34	K	ATP synthase D chain, mitochondrial, putative																			80.69	_GQTAASLQAFK(su)K_	0.74953	2	675.357	1							95.417	_GQTAASLQAFK(su)K_	1.0224	2	675.357	1
TERG_01258T0	64	K	ATP synthase D chain, mitochondrial, putative																			43.557	_VLK(su)NQAIVDEIEQHFK_	-1.3338	3	671.021	1	83.823	_VLK(su)NQAIVDEIEQHFK_	-1.4702	3	671.021	1	74.296	_VLK(su)NQAIVDEIEQHFK_	-1.7777	3	671.021	1
TERG_01258T0	77	K	ATP synthase D chain, mitochondrial, putative																			75.773	_NQAIVDEIEQHFK(su)NFKPVTYDVNR_	0.042886	3	1002.16	0.983226	72.167	_NQAIVDEIEQHFK(su)NFKPVTYDVNR_	-0.67219	4	751.875	0.903682
TERG_01258T0	91	K	ATP synthase D chain, mitochondrial, putative																			79.875	_QLK(su)AIEAFEAQAVK_	0.84134	2	823.443	1
TERG_01258T0	149	K	ATP synthase D chain, mitochondrial, putative																			78.556	_K(su)TAQLVSK_	-0.069803	2	487.779	1	41.876	_K(su)TAQLVSK_	-0.019792	2	487.779	1	74.92	_K(su)TAQLVSK_	1.4167	2	487.779	1
TERG_01269T0	519	K	2-methylcitrate dehydratase, putative																			90.793	_VK(su)QLIDLGLEQK_	1.5173	2	742.422	1	82.85	_VK(su)QLIDLGLEQK_	1.8555	2	742.422	1	94.122	_VK(su)QLIDLGLEQK_	1.1856	2	742.422	1
TERG_01272T0	115	K	2-methylcitrate synthase, mitochondrial																			121.29	_ELLK(su)QVK_	-1.1387	2	479.284	1	124.37	_ELLK(su)QVK_	-1.6941	2	479.284	1
TERG_01272T0	214	K	2-methylcitrate synthase, mitochondrial																			66.989	_SDLPK(su)HILDLVK_	-0.56649	2	739.417	1	92.856	_SDLPK(su)HILDLVK_	-1.7263	3	493.28	1	83.204	_SDLPK(su)HILDLVK_	0.069748	2	739.417	1
TERG_01272T0	221	K	2-methylcitrate synthase, mitochondrial																			123.75	_HILDLVK(su)SFPR_	2.8188	3	475.601	1	107.79	_HILDLVK(su)SFPR_	0.11331	3	475.601	1	107.79	_HILDLVK(su)SFPR_	-0.64713	3	475.601	1
TERG_01272T0	314	K	2-methylcitrate synthase, mitochondrial																			51.726	_GGK(su)EHESFHDVLR_	-1.2248	3	537.59	1	76.073	_GGK(su)EHESFHDVLR_	-2.2714	4	403.444	1	64.104	_GGK(su)EHESFHDVLR_	-1.0388	2	805.882	1
TERG_01272T0	463	K	2-methylcitrate synthase, mitochondrial																			70.41	_NSEIAPGVLTEHGK(su)TK_	1.8076	3	594.307	1	54.004	_NSEIAPGVLTEHGK(su)TK_	0.48781	3	594.307	1	62.658	_NSEIAPGVLTEHGK(su)TK_	1.1233	3	594.307	1
TERG_01272T0	533	K	2-methylcitrate synthase, mitochondrial																			60.55	_SINLQGLLDSTNK(su)K_	1.3058	2	815.936	1	116.19	_SINLQGLLDSTNK(su)K_	1.2391	2	815.936	1	94.09	_SINLQGLLDSTNK(su)K_	0.80337	2	815.936	1
TERG_01281T0	483	K	Malate synthase																			58.917	_AYALK(su)LLK_	1.9576	2	510.31	1
TERG_01281T0	501	K	Malate synthase																			102.46	_GNK(su)YQLAAR_	0.11425	2	560.791	1							89.401	_GNK(su)YQLAAR_	-2.4929	2	560.791	1
TERG_01295T0	66	K	Short-chain dehydrogenase/reductase family protein, putative																			63.624	_VETIK(su)CDVSK_	2.6516	2	639.816	1
TERG_01359T6	497	K	Transketolase																			59.198	_FEFTPEGISK(su)R_	1.0165	2	705.849	1	50.354	_FEFTPEGISK(su)R_	2.0072	2	705.849	1
TERG_01404T0	55	K	Aldehyde dehydrogenase																			51.566	_AICAVHEATEK(su)DVDLAVAAAR_	1.1518	3	770.718	1							52.185	_AICAVHEATEK(su)DVDLAVAAAR_	1.3367	3	770.718	1
TERG_01404T0	312	K	Aldehyde dehydrogenase																			71.879	_ILVQEGIYDK(su)FLAR_	1.3705	3	588.989	1	76.728	_ILVQEGIYDK(su)FLAR_	1.103	2	882.98	1	71.879	_ILVQEGIYDK(su)FLAR_	1.9979	2	882.98	1
TERG_01521T1	261	K	Acetyl-CoA-acetyltransferase, putative																			58.32	_DEGFEDLRADK(su)IR_	1.1136	2	832.4	1
TERG_01521T1	266	K	Acetyl-CoA-acetyltransferase, putative																			101.28	_SLK(su)PAFVR_	0.93105	2	509.29	1
TERG_01544T0	67	K	Pitrilysin family metalloprotease (Cym1), putative																			93.649	_LHGFIVQQK(su)K_	0.28941	3	433.247	1	107.57	_LHGFIVQQK(su)K_	0.65685	3	433.247	1	66.27	_LHGFIVQQK(su)K_	0.029711	3	433.247	1
TERG_01565T0	129	K	Clathrin heavy chain																			60.398	_NIIALK(su)AQGK_	0.23242	2	578.34	1
TERG_01573T0	36	K	Peptidyl-prolyl cis-trans isomerase																			50.831	_ITSK(su)VYFDIEHDGQPLGR_	1.8648	3	725.695	1
TERG_01573T0	75	K	Peptidyl-prolyl cis-trans isomerase																			56.817	_ALATGEK(su)GFGYEGSTFHR_	0.71813	3	676.653	1
TERG_01612T0	5	K	Enolase/allergen Asp F 22																			102.71	_AITK(su)IHAR_	1.0827	2	505.293	1							91.626	_AITK(su)IHAR_	-0.21418	2	505.293	1
TERG_01670T3	193	K	Isocitrate dehydrogenase [NAD] subunit, mitochondrial																			63.091	_ANIMK(su)LADGLFR_	-0.99561	2	724.882	1	107.09	_ANIMK(su)LADGLFR_	-0.17845	2	724.882	1	85.274	_ANIMK(su)LADGLFR_	-0.95889	2	724.882	1
TERG_01677T0	374	K	Glucosamine-fructose-6-phosphate aminotransferase																			77.662	_NQK(su)SLLLLGR_	1.5751	2	621.364	1	96.342	_NQK(su)SLLLLGR_	1.9518	2	621.364	1
TERG_01821T0	429	K	Cysteine synthase B, putative																			61.679	_SALLK(su)ELK_	-1.8223	2	501.298	1							57.59	_SALLK(su)ELK_	-1.1004	2	501.298	1
TERG_02007T0	165	K	Enoyl-CoA hydratase/isomerase family protein																			54.857	_ATFGQPEIK(su)LGTIPGAGGSQR_	1.2296	3	729.046	1							52.451	_ATFGQPEIK(su)LGTIPGAGGSQR_	2.1335	2	1093.07	1
TERG_02020T1	235	K	Mitochondrial ATPase subunit ATP4, putative																			68.657	_TALAAEAK(su)K_	-0.48523	2	501.777	1							68.657	_TALAAEAK(su)K_	-0.81739	2	501.777	1
TERG_02020T1	263	K	Mitochondrial ATPase subunit ATP4, putative																			77.124	_ELAESVIAK(su)IQK_	-1.5843	2	714.901	1							105.2	_ELAESVIAK(su)IQK_	1.5811	2	714.901	1
TERG_02032T0	233	K	ATP synthase subunit alpha																			67.997	_TAVALDTMLNQK(su)R_	-3.3115	2	780.906	1	52.576	_TAVALDTMLNQK(su)R_	1.3799	2	780.906	1
TERG_02032T0	461	K	ATP synthase subunit alpha																			87.352	_EVAAFAQFGSDLDASTK(su)QTLNR_	-0.82633	3	823.735	1	80.236	_EVAAFAQFGSDLDASTK(su)QTLNR_	-0.71422	3	823.735	1	74.029	_EVAAFAQFGSDLDASTK(su)QTLNR_	0.070752	3	823.735	1
TERG_02073T0	506	K	Succinate dehydrogenase [ubiquinone] flavoprotein subunit, mitochondrial																			54.343	_TADGSK(su)STFEIR_	-0.55954	2	706.339	1
TERG_02189T0	113	K	Tubulin subunit																			55.755	_GHYTIGK(su)ELVDNVIDR_	-1.161	3	643.662	1	54.281	_GHYTIGK(su)ELVDNVIDR_	-2.1502	3	643.662	1
TERG_02252T0	26	K	Tropomyosin, putative																			81.297	_IEEQK(su)AR_	0.56996	2	487.251	1							94.407	_IEEQK(su)AR_	0.07	2	487.251	1
TERG_02599T1	44	K	Dihydrolipoyl dehydrogenase																			101.65	_NK(su)VDYLK_	1.9747	2	490.258	1	133.13	_KNK(su)VDYLK_	0.56157	2	554.306	0.894298	133.13	_NK(su)VDYLK_	1.8995	2	490.258	1
TERG_02599T1	161	K	Dihydrolipoyl dehydrogenase																			63.565	_QAQK(su)LLGK_	-0.83311	2	493.287	1							57.047	_QAQK(su)LLGK_	-0.7727	2	493.287	1
TERG_02599T1	165	K	Dihydrolipoyl dehydrogenase																			75.189	_LLGK(su)QGIK_	0.76684	2	478.792	1							89.55	_LLGK(su)QGIK_	1.4051	2	478.792	1
TERG_02604T0	45	K	40S ribosomal protein S10a																			62.659	_SK(su)SLFVK_	0.36218	2	454.758	1							66.429	_SK(su)SLFVK_	1.0508	2	454.758	1
TERG_02621T0	274	K	Exonuclease, putative																			76.847	_EPSEIK(su)R_	-1.3163	2	479.746	1	74.439	_EPSEIK(su)R_	-1.3916	2	479.746	1
TERG_02728T0	115	K	3-hydroxyisobutyrate dehydrogenase																			58.32	_SVFHVILK(su)DGLPK_	1.6052	2	776.94	1
TERG_02728T0	317	K	3-hydroxyisobutyrate dehydrogenase																			41.446	_ESGTALELADTVQQVYEATEK(su)EHR_	-1.1798	3	935.446	1
TERG_02836T0	63	K	3-methyl-2-oxobutanoate dehydrogenase, putative																			114.4	_ELPANAPTK(su)R_	0.32278	2	598.817	1	91.658	_ELPANAPTK(su)R_	0.71216	2	598.817	1	101.66	_ELPANAPTK(su)R_	1.5139	2	598.817	1
TERG_02836T0	384	K	3-methyl-2-oxobutanoate dehydrogenase, putative																			89.171	_IYDAIK(su)EALHY_	-1.2887	2	718.359	1	82.261	_IYDAIK(su)EALHY_	1.211	2	718.359	1	76.228	_IYDAIK(su)EALHY_	0.30931	2	718.359	1
TERG_03004T0	73	K	3-methyl-2-oxobutanoate hydroxymethyltransferase																			68.536	_VTIK(su)SLEALYR_	-2.266	2	696.89	1	88.596	_VTIK(su)SLEALYR_	0.60229	2	696.89	1	82.069	_VTIK(su)SLEALYR_	0.4749	2	696.89	1
TERG_03037T0	102	K	ER Hsp70 chaperone BiP, putative																			59.709	_LVGDAAK(su)NQYSANPHR_	-0.27034	3	614.303	1	52.527	_LVGDAAK(su)NQYSANPHR_	0.19879	3	614.303	1	49.188	_LVGDAAK(su)NQYSANPHR_	0.45467	3	614.303	1
TERG_03037T0	131	K	ER Hsp70 chaperone BiP, putative																			73.632	_FSDKDIQK(su)DIK_	-1.813	2	718.867	0.999994	61.958	_FSDKDIQK(su)DIK_	-1.8199	2	718.867	0.995245
TERG_03206T1	37	K	Heat shock protein 70 (Hsp70)																			89.369	_LVGVAAK(su)R_	0.38989	2	457.277	1	89.55	_LVGVAAK(su)R_	-0.26419	2	457.277	1
TERG_03206T1	137	K	Heat shock protein 70 (Hsp70)																			62.357	_QATK(su)DAGQIAGLNVLR_	1.0383	2	877.973	1							51.03	_QATK(su)DAGQIAGLNVLR_	0.020304	2	877.973	1
TERG_03206T1	222	K	Heat shock protein 70 (Hsp70)																			87.323	_NIVQQFK(su)K_	0.82712	2	552.806	1	89.142	_NIVQQFK(su)K_	1.6242	2	552.806	1	76.774	_NIVQQFK(su)K_	0.89539	2	552.806	1
TERG_03206T1	331	K	Heat shock protein 70 (Hsp70)																			107.06	_VTESVK(su)SIFGR_	0.87836	2	661.851	1	85.813	_VTESVK(su)SIFGR_	-1.4504	2	661.851	1
TERG_03206T1	528	K	Heat shock protein 70 (Hsp70)																			65.842	_ALK(su)EFEDKLDK_	-0.63059	2	718.369	0.996606	68.355	_ALK(su)EFEDKLDK_	0.45816	2	718.369	0.99984	60.255	_ALK(su)EFEDKLDK_	0.30576	2	718.369	0.999712
TERG_03206T1	545	K	Heat shock protein 70 (Hsp70)																			113.76	_AEATQITEK(su)ITALR_	-0.7221	2	822.944	1	94.09	_AEATQITEK(su)ITALR_	-1.2511	2	822.944	1	101.3	_AEATQITEK(su)ITALR_	-1.1312	2	822.944	1
TERG_03206T1	571	K	Heat shock protein 70 (Hsp70)																			53.565	_AK(su)VDDLQTSSLTLFDK_	0.57853	2	940.978	1
TERG_03218T0	150	K	Extracellular salicylate hydroxylase/monooxygenase, putative																			68.355	_VASVVAK(su)PDGR_	1.5577	2	599.825	1							94.465	_VASVVAK(su)PDGR_	0.85617	2	599.825	1
TERG_03300T1	23	K	60S ribosomal protein L10																			69.825	_ICANK(su)YLVK_	-2.5751	2	604.821	1							60.91	_ICANK(su)YLVK_	-2.1907	2	604.821	1
TERG_03472T0	107	K	ATP synthase oligomycin sensitivity conferral protein, putative																			96.464	_SQIVQELQK(su)LTGK_	-0.048682	2	786.436	1	113.76	_SQIVQELQK(su)LTGK_	-2.1375	2	786.436	1	77.776	_SQIVQELQK(su)LTGK_	-1.8473	2	786.436	1
TERG_03472T0	173	K	ATP synthase oligomycin sensitivity conferral protein, putative																			112.42	_LETAIAK(su)SEYSQGK_	0.41226	2	812.907	1	92.939	_LETAIAK(su)SEYSQGK_	0.39697	2	812.907	1	84.753	_LETAIAK(su)SEYSQGK_	0.62674	2	812.907	1
TERG_03476T0	124	K	Hydroxymethylglutaryl-CoA lyase																			69.261	_GLETLVK(su)VLEK_	1.7315	2	664.887	1	77.387	_GLETLVK(su)VLEK_	-1.4562	2	664.887	1	103.91	_GLETLVK(su)VLEK_	0.66821	2	664.887	1
TERG_03483T0	486	K	Carnitine acetyl transferase																			88.734	_HLFGLK(su)K_	0.65158	2	471.774	1	77.496	_HLFGLK(su)K_	-1.2074	2	471.774	1
TERG_03517T1	57	K	Cytochrome c oxidase polypeptide vib																			54.157	_GEEFK(su)PCR_	0.36741	2	561.748	1
TERG_03679T0	32	K	Histone H4																			49.448	_DNIHGITK(su)PAIR_	0.97551	3	478.928	1							56.205	_DNIHGITK(su)PAIR_	0.43106	3	478.928	1
TERG_03679T0	92	K	Histone H4																			62.088	_TVTSLDVVYALK(su)R_	-1.0653	2	782.933	1	49.448	_TVTSLDVVYALK(su)R_	-2.3085	3	522.291	1
TERG_03762T0	263	K	Malate dehydrogenase																			102.73	_FADSLLK(su)ATQGEK_	-0.64401	2	754.386	1							79.089	_FADSLLK(su)ATQGEK_	-0.83492	2	754.386	1
TERG_03762T0	326	K	Malate dehydrogenase																			57.175	_LLENCLVELK(su)K_	-1.2141	2	729.897	1	102.4	_LLENCLVELK(su)K_	0.32202	2	729.897	1	84.821	_LLENCLVELK(su)K_	0.4471	2	729.897	1
TERG_03781T0	309	K	Acetyltransferase component of pyruvate dehydrogenase complex																			63.091	_YK(su)LSVNDFLIK_	2.2446	2	720.393	1
TERG_03781T0	325	K	Acetyltransferase component of pyruvate dehydrogenase complex																			69.998	_ACAVALK(su)R_	0.70296	2	494.766	1	79.116	_ACAVALK(su)R_	0.60958	2	494.766	1	69.998	_ACAVALK(su)R_	0.85209	2	494.766	1
TERG_03834T1	172	K	Ketol-acid reductoisomerase																			55.261	_NLFDVTEAIK(su)K_	1.2929	2	689.367	1	57.175	_NLFDVTEAIK(su)K_	2.1134	2	689.367	1
TERG_04018T0	20	K	Electron transfer flavoprotein, beta subunit, putative																			93.649	_VLDYTLK(su)PR_	-2.9843	2	602.832	1	93.649	_VLDYTLK(su)PR_	-1.6068	2	602.832	1	74.92	_VLDYTLK(su)PR_	-1.1648	2	602.832	1
TERG_04018T0	75	K	Electron transfer flavoprotein, beta subunit, putative																			61.87	_VSEVLAVSAGGPK(su)TVDVLR_	-0.07578	3	666.369	1	78.674	_VSEVLAVSAGGPK(su)TVDVLR_	-0.78707	2	999.049	1	88.565	_VSEVLAVSAGGPK(su)TVDVLR_	-0.19614	2	999.049	1
TERG_04056T0	326	K	Succinyl-CoA synthetase alpha subunit, putative																			62.463	_TLLAEFVK(su)R_	0.33981	2	588.835	1	63.216	_TLLAEFVK(su)R_	2.5234	2	588.835	1	63.816	_TLLAEFVK(su)R_	1.2006	2	588.835	1
TERG_04121T0	430	K	Ubiquinol-cytochrome C reductase complex core protein 2, putative																			93.345	_VTDAQVK(su)AAAK_	1.4818	2	601.325	1	96.229	_VTDAQVK(su)AAAK_	0.03683	2	601.325	1	96.229	_VTDAQVK(su)AAAK_	0.01848	2	601.325	1
TERG_04121T0	434	K	Ubiquinol-cytochrome C reductase complex core protein 2, putative																			85.355	_AAAK(su)SLLSNK_	1.631	2	551.809	1							57.174	_AAAK(su)SLLSNK_	-0.087492	2	551.809	1
TERG_04125T0	383	K	Citrate synthase																			80.387	_HLPEDPLFK(su)LVSQVYK_	1.704	3	671.695	1	112.17	_HLPEDPLFK(su)LVSQVYK_	2.2489	3	671.695	1	58.079	_HLPEDPLFK(su)LVSQVYK_	1.4925	3	671.695	1
TERG_04125T0	390	K	Citrate synthase																			77.505	_LVSQVYK(su)IAPGVLTEHGK_	0.59819	3	680.377	1
TERG_04125T0	401	K	Citrate synthase																			66.989	_IAPGVLTEHGK(su)TK_	0.88991	3	484.268	1	65.043	_IAPGVLTEHGK(su)TK_	1.2886	3	484.268	1	70.438	_IAPGVLTEHGK(su)TK_	1.1093	3	484.268	1
TERG_04141T0	48	K	Hsp60-like protein																			59.908	_EIK(su)FGVEGR_	0.71127	2	567.793	1
TERG_04141T0	75	K	Hsp60-like protein																			79.201	_AVTATLGPK(su)GR_	2.073	2	585.827	1	72.2	_AVTATLGPK(su)GR_	-0.0061763	2	585.827	1	71.03	_AVTATLGPK(su)GR_	1.8829	2	585.827	1
TERG_04141T0	130	K	Hsp60-like protein																			66.004	_AVALEDK(su)FENLGAR_	2.4436	2	816.915	1
TERG_04141T0	277	K	Hsp60-like protein																			80.738	_TQK(su)VEFEKPLILLSEK_	0.8717	3	668.042	0.999974	79.317	_TQK(su)VEFEKPLILLSEK_	1.766	3	668.042	0.999989
TERG_04141T0	430	K	Hsp60-like protein																			107.98	_GVIADPATSDYEKEK(su)LQER_	0.14084	3	750.369	0.840156							103.88	_GVIADPATSDYEKEK(su)LQER_	-0.48698	3	750.369	0.971433
TERG_04141T0	437	K	Hsp60-like protein																			64.64	_LAK(su)LSGGVAVIK_	0.17654	2	628.385	1							61.235	_LAK(su)LSGGVAVIK_	0.27608	2	628.385	1
TERG_04145T1	115	K	ATP synthase subunit beta																			69.779	_GAK(su)VTDTGLPIQIPVGPGTLGR_	0.99937	2	1124.12	1	51.469	_GAK(su)VTDTGLPIQIPVGPGTLGR_	-0.13466	3	749.75	1	51.31	_GAK(su)VTDTGLPIQIPVGPGTLGR_	0.4146	3	749.75	1
TERG_04224T0	12	K	ABC transporter																			46.994	_QVWSLVK(su)K_	0.33475	2	544.311	1
TERG_04281T2	168	K	Woronin body protein HexA, putative																			61.409	_IVAMTETGDVK(su)QGLR_	0.5714	2	859.443	1	61.409	_IVAMTETGDVK(su)QGLR_	1.2223	2	859.443	1
TERG_04291T3	535	K	3-methylcrotonyl-CoA carboxylase subunit alpha (MccA), putative																			66.758	_SPIK(su)GVVEK_	0.21944	2	528.8	1
TERG_04294T0	575	K	3-methylcrotonyl-CoA carboxylase, beta subunit (MccB), putative																			106.42	_TK(su)FGVFR_	1.4245	2	477.756	1							82.305	_TK(su)FGVFR_	0.08039	2	477.756	1
TERG_04363T0	329	K	Cysteine synthase (O-acetylserine (Thiol)-lyase) (Csase)																			71.501	_EVAEK(su)LGK_	2.0126	2	487.264	1							62.546	_EVAEK(su)LGK_	1.5295	2	487.264	1
TERG_04402T1	214	K	Glyceraldehyde-3-phosphate dehydrogenase																			53.504	_TAAQNIIPSSTGAAK(su)AVGK_	0.92576	3	629.006	1	79.676	_TAAQNIIPSSTGAAK(su)AVGK_	1.1294	3	629.006	1	73.168	_TAAQNIIPSSTGAAK(su)AVGK_	1.5501	3	629.006	1
TERG_04490T0	469	K	NADH-ubiquinone oxidoreductase																			61.56	_TTLAGAFGK(su)K_	-1.8955	2	547.298	1	70.056	_TTLAGAFGK(su)K_	1.0729	2	547.298	1
TERG_04490T0	682	K	NADH-ubiquinone oxidoreductase																			82.417	_GSK(su)VTGTPLK_	0.077019	2	544.303	1							51.436	_GSK(su)VTGTPLK_	-0.10604	2	544.303	1
TERG_04594T0	168	K	Outer mitochondrial membrane protein porin																			118.76	_LNLHFK(su)QPNLHTR_	1.8981	3	573.309	1	87.831	_LNLHFK(su)QPNLHTR_	1.6	3	573.309	1
TERG_04594T0	274	K	Outer mitochondrial membrane protein porin																			55.66	_SGNTVGLEVASK(su)YR_	2.5249	2	790.899	1
TERG_04662T0	79	K	Protein disulfide-isomerase																			77.597	_AATELKDK(su)NIQLAK_	0.31524	3	548.305	0.817505
TERG_04662T0	403	K	Protein disulfide-isomerase																			54.276	_ALAPK(su)YDQLGSLYK_	-2.0725	2	833.938	1							52.5	_ALAPK(su)YDQLGSLYK_	-1.0684	2	833.938	1
TERG_04761T2	98	K	NADH-ubiquinone oxidoreductase 299 kDa subunit, putative																			59.198	_ALVAENPDK(su)YK_	-1.241	2	674.343	1							61.344	_ALVAENPDK(su)YK_	-0.92576	2	674.343	1
TERG_04772T0	162	K	40S ribosomal protein S8																			65.043	_VEPALEK(su)QFEAGR_	1.713	2	787.396	1							55.724	_VEPALEK(su)QFEAGR_	2.577	2	787.396	1
TERG_04928T0	429	K	Translation elongation factor EF-2 subunit, putative																			74.962	_KDDLFIK(su)AIQR_	0.49773	3	482.937	0.999945							76.332	_KDDLFIK(su)AIQR_	0.83779	3	482.937	0.99996
TERG_05029T0	135	K	Cytochrome b-c1 complex subunit Rieske, mitochondrial																			51.771	_SSGSTSTYK(su)IPSFGK_	-1.978	2	823.899	1
TERG_05029T0	141	K	Cytochrome b-c1 complex subunit Rieske, mitochondrial																			77.674	_IPSFGK(su)YASPR_	0.082957	2	661.841	1							69.815	_IPSFGK(su)YASPR_	0.83455	2	661.841	1
TERG_05090T5	125	K	Rho-gdp dissociation inhibitor																			99.919	_YVQVVK(su)R_	1.3917	2	496.282	1	89.673	_YVQVVK(su)R_	2.5397	2	496.282	1
TERG_05194T0	114	K	Elongation factor Tu																			50.305	_GITISSAHIEYQTEK(su)R_	1.3668	3	644.994	1	57.973	_GITISSAHIEYQTEK(su)R_	0.92418	3	644.994	1	80.387	_GITISSAHIEYQTEK(su)R_	1.7643	3	644.994	1
TERG_05194T0	306	K	Elongation factor Tu																			71.451	_VTDIETFK(su)K_	-0.12912	2	590.808	1	90.15	_VTDIETFK(su)K_	-0.87232	2	590.808	1	79.148	_VTDIETFK(su)K_	-1.9649	2	590.808	1
TERG_05236T1	45	K	60S ribosomal protein L35																			83.182	_IAGGSSSK(su)LTR_	0.52801	2	588.815	1
TERG_05378T0	674	K	Cell division control protein Cdc48																			89.355	_TAILK(su)AQLR_	1.4919	2	557.335	1	99.442	_TAILK(su)AQLR_	1.5116	2	557.335	1	89.355	_TAILK(su)AQLR_	2.1443	2	557.335	1
TERG_05696T0	375	K	Succinyl-CoA ligase subunit beta																			74.173	_SVQFSK(su)VVK_	1.3899	2	561.314	1	93.649	_SVQFSK(su)VVK_	1.9233	2	561.314	1	81.972	_SVQFSK(su)VVK_	1.0919	2	561.314	1
TERG_05788T0	131	K	Ribosomal L18ae protein family																			58.172	_VVEIDK(su)TDSIR_	-1.2634	2	687.859	1							67.385	_VVEIDK(su)TDSIR_	-1.9068	2	687.859	1
TERG_05819T1	62	K	Isocitrate dehydrogenase LysB																			53.448	_ENTEDLYVK(su)EEK_	-1.819	2	798.867	1
TERG_05954T0	294	K	Disulfide isomerase (TigA), putative																			78.324	_EIK(su)EAAGSLSAK_	-1.0321	2	652.341	1
TERG_06075T0	223	K	Isocitrate dehydrogenase [NADP]																			63.473	_LVPGWK(su)KPIIIGR_	-0.048441	3	526.324	0.845629
TERG_06075T0	294	K	Isocitrate dehydrogenase [NADP]																			58.32	_GFAHASFK(su)LASLK_	3.1047	2	738.896	1							50.897	_GFAHASFK(su)LASLK_	-2.0801	2	738.896	1
TERG_06157T1	43	K	ATP synthase delta chain, mitochondrial, putative																			77.597	_LSLVLPK(su)ETIFK_	1.0198	2	744.44	1	77.597	_LSLVLPK(su)ETIFK_	0.73595	2	744.44	1	77.597	_LSLVLPK(su)ETIFK_	1.1629	2	744.44	1
TERG_06157T1	145	K	ATP synthase delta chain, mitochondrial, putative																			63.682	_LASGTGSEK(su)EIAEAK_	0.34725	2	795.896	1	89.624	_LASGTGSEK(su)EIAEAK_	-0.14583	2	795.896	1	71.98	_LASGTGSEK(su)EIAEAK_	-1.3384	2	795.896	1
TERG_06262T2	422	K	Mitochondrial carrier protein, putative																			60.255	_AIK(su)LTVNDLVR_	1.6888	2	671.39	1							87.184	_AIK(su)LTVNDLVR_	-0.3166	2	671.39	1
TERG_06399T0	361	K	ABC multidrug transporter Mdr2																			80.69	_KIQK(su)NVGTLTK_	-0.089524	2	665.39	0.999075	136.53	_KIQK(su)NVGTLTK_	-0.69575	2	665.39	0.999992	77.124	_KIQK(su)NVGTLTK_	0.18497	2	665.39	0.99993
TERG_06399T0	368	K	ABC multidrug transporter Mdr2																			73.927	_NVGTLTK(su)IAEER_	0.9978	2	715.878	1	83.204	_NVGTLTK(su)IAEER_	0.75996	2	715.878	1	102.87	_NVGTLTK(su)IAEER_	0.67212	2	715.878	1
TERG_06505T0	157	K	Molecular chaperone Hsp70																			66.246	_QATK(su)DAGLIAGLNVLR_	1.5512	2	870.486	1							74.789	_QATK(su)DAGLIAGLNVLR_	-0.24777	2	870.486	1
TERG_06505T0	244	K	Molecular chaperone Hsp70																			108.47	_LVNHFVNEFK(su)R_	1.5597	2	751.891	1	96.171	_LVNHFVNEFK(su)R_	1.968	2	751.891	1	85.813	_LVNHFVNEFK(su)R_	0.77307	2	751.891	1
TERG_06505T0	511	K	Molecular chaperone Hsp70																			70.256	_LSK(su)EEIER_	-1.2493	2	552.283	1							56.432	_LSK(su)EEIER_	-1.167	2	552.283	1
TERG_06560T3	248	K	Pyruvate dehydrogenase E1 component subunit alpha																			62.338	_STNDPIAGLK(su)QK_	1.4346	2	686.359	1							86.463	_STNDPIAGLK(su)QK_	2.0104	2	686.359	1
TERG_06568T0	118	K	Phosphoserine aminotransferase																			94.407	_VVAELK(su)R_	-0.37335	2	457.769	1	108.24	_VVAELK(su)R_	-0.52265	2	457.769	1	81.297	_VVAELK(su)R_	-0.225	2	457.769	1
TERG_06568T0	395	K	Phosphoserine aminotransferase																			63.816	_EFIAGAEK(su)R_	-2.1275	2	560.785	1							53.756	_EFIAGAEK(su)R_	-1.3471	2	560.785	1
TERG_06569T0	157	K	Homoaconitase, mitochondrial																			66.989	_NLQK(su)YEQIEQFAK_	-1.7728	2	869.936	1	78.324	_NLQK(su)YEQIEQFAK_	-1.1671	2	869.936	1	94.122	_NLQK(su)YEQIEQFAK_	-1.6428	2	869.936	1
TERG_06578T0	326	K	Translation elongation factor eEF-1 subunit gamma, putative																			54.343	_K(su)YIFGAASVYGK_	0.11324	2	702.364	1	54.343	_K(su)YIFGAASVYGK_	0.75353	2	702.364	1	52.576	_K(su)YIFGAASVYGK_	0.47495	2	702.364	1
TERG_06689T0	166	K	Succinate dehydrogenase [ubiquinone] iron-sulfur subunit, mitochondrial																			96.19	_SIK(su)PYLQR_	2.1107	2	552.806	1							89.296	_SIK(su)PYLQR_	2.6358	2	552.806	1
TERG_06754T0	164	K	Peroxidase																			46.249	_FDPESNHGANAGLK(su)TAR_	0.71535	3	628.966	1
TERG_06767T0	645	K	Aminopeptidase																			91.318	_TALK(su)TFQR_	0.46971	2	532.79	1
TERG_06816T0	49	K	14-3-3 family protein ArtA, putative																			70.563	_NLLSVAYK(su)NVIGAR_	-0.84568	2	809.452	1	66.004	_NLLSVAYK(su)NVIGAR_	1.5978	2	809.452	1	59.227	_NLLSVAYK(su)NVIGAR_	-0.92267	2	809.452	1
TERG_06817T0	66	K	Mitochondrial ATPase inhibitor, putative																			97.635	_EHEK(su)LLALR_	1.1349	2	604.835	1	64.711	_EHEK(su)LLALR_	1.718	2	604.835	1	93.598	_EHEK(su)LLALR_	1.8358	2	604.835	1
TERG_06963T0	436	K	Molecular chaperone Mod-E/Hsp90																			82.671	_AALAK(su)LLR_	1.1165	2	478.3	1	104.45	_AALAK(su)LLR_	1.2625	2	478.3	1	102.71	_AALAK(su)LLR_	1.522	2	478.3	1
TERG_06963T0	479	K	Molecular chaperone Mod-E/Hsp90																			61.11	_AVQK(su)SPFLDSLK_	0.63416	2	716.888	1							62.088	_AVQK(su)SPFLDSLK_	1.3167	2	716.888	1
TERG_06963T0	550	K	Molecular chaperone Mod-E/Hsp90																			55.196	_SLK(su)NVLGDAVEK_	1.6381	2	686.87	1
TERG_06963T0	559	K	Molecular chaperone Mod-E/Hsp90																			55.755	_NVLGDAVEK(su)VVVSHK_	1.9117	2	847.46	1	88.78	_NVLGDAVEK(su)VVVSHK_	1.9459	3	565.309	1	52.527	_NVLGDAVEK(su)VVVSHK_	0.93939	3	565.309	1
TERG_06963T0	565	K	Molecular chaperone Mod-E/Hsp90																			40.278	_VVVSHK(su)LVGAPCAIR_	0.16971	3	569.319	1
TERG_07016T1	27	K	Mitochondrial processing peptidase beta subunit, putative																			55.453	_SFNADVPK(su)TVDILSDILQNSK_	1.0515	3	802.08	1
TERG_07093T0	369	K	Acyl-CoA dehydrogenase, putative																			58.23	_SLQK(su)TYTK_	1.1126	2	534.782	1	101.72	_SLQK(su)TYTK_	0.54503	2	534.782	1	76.064	_SLQK(su)TYTK_	0.10337	2	534.782	1
TERG_07149T0	357	K	Aspartate aminotransferase																			54.066	_ENLEK(su)LGSK_	-0.52382	2	559.29	1	69.03	_ALLKENLEK(su)LGSK_	-3.4641	2	771.941	0.998607
TERG_07149T0	389	K	Aspartate aminotransferase																			76.332	_LAK(su)EHSVYATK_	0.10392	3	449.57	1	86.014	_LAK(su)EHSVYATK_	-0.78307	3	449.57	1	56.205	_LAK(su)EHSVYATK_	0.1587	2	673.851	1
TERG_07149T0	397	K	Aspartate aminotransferase																			97.813	_EHSVYATK(su)DGR_	-0.24559	2	681.818	1	77.744	_EHSVYATK(su)DGR_	-1.3964	3	454.881	1	102.95	_EHSVYATK(su)DGR_	-0.015727	3	454.881	1
TERG_07149T0	412	K	Aspartate aminotransferase																			92.856	_ISVAGITSDNVK(su)R_	0.40775	2	730.391	1	91.62	_ISVAGITSDNVK(su)R_	-0.63636	2	730.391	1	86.288	_ISVAGITSDNVK(su)R_	1.0461	2	730.391	1
TERG_07229T0	334	K	V-type proton ATPase subunit a																			82.202	_AVYHALNK(su)FSYDQAR_	-0.84148	2	941.958	1
TERG_07274T0	282	K	Unknown																			75.109	_VK(su)ALQAAR_	-1.7171	2	478.78	1							63.565	_VK(su)ALQAAR_	-1.0872	2	478.78	1
TERG_07527T0	203	K	Calnexin																			87.639	_HLK(su)APPAVK_	-0.27099	2	530.811	1	107.57	_HLK(su)APPAVK_	0.87253	2	530.811	1	128.38	_HLK(su)APPAVK_	-0.051961	2	530.811	1
TERG_07578T0	155	K	Rho GTPase Rho1																			61.11	_IGAYK(su)YLECSAR_	2.1332	2	765.866	1
TERG_07659T0	49	K	3-ketoacyl-CoA ketothiolase (Kat1), putative																			73.975	_GFK(su)GSFK_	-0.1852	2	435.721	1
TERG_07768T0	278	K	Pyridoxine biosynthesis protein																			64.224	_AIVQAVTHFK(su)DAK_	0.78073	2	764.412	1
TERG_07814T0	127	K	Isocitrate dehydrogenase [NAD] subunit, mitochondrial																			47.082	_GPLATPIGK(su)GHVSLNLTLR_	-1.6027	3	682.057	1	52.814	_GPLATPIGK(su)GHVSLNLTLR_	-0.78021	3	682.057	1	55.437	_GPLATPIGK(su)GHVSLNLTLR_	-1.6097	3	682.057	1
TERG_07814T0	238	K	Isocitrate dehydrogenase [NAD] subunit, mitochondrial																			57.288	_MSDGLFLNTAK(su)DVAK_	1.016	2	855.424	1							45.873	_MSDGLFLNTAK(su)DVAK_	-0.61758	2	855.424	1
TERG_07814T0	362	K	Isocitrate dehydrogenase [NAD] subunit, mitochondrial																			71.98	_TLSEGK(su)ALTGDLGGK_	-0.020913	2	773.902	1
TERG_07814T0	373	K	Isocitrate dehydrogenase [NAD] subunit, mitochondrial																			41.242	_AK(su)THEYADAIIK_	-0.23274	3	487.252	1	70.089	_AK(su)THEYADAIIK_	-0.46121	3	487.252	1	83.204	_AK(su)THEYADAIIK_	0.94587	3	487.252	1
TERG_07814T0	383	K	Isocitrate dehydrogenase [NAD] subunit, mitochondrial																			87.568	_THEYADAIIK(su)NI_	0.89947	2	744.372	1	100.88	_THEYADAIIK(su)NI_	2.3025	2	744.372	1	70.942	_THEYADAIIK(su)NI_	2.8897	2	744.372	1
TERG_07986T0	37	K	ADP-ribosylation factor, putative																			57.177	_TTILYK(su)LK_	-0.70353	2	540.321	1
TERG_08312T0	7	K	Chaperonin, putative																			65.179	_SVK(su)NLAPLLDR_	-3.9472	2	663.375	1
TERG_08312T0	99	K	Chaperonin, putative																			88.596	_DHELLAK(su)FRE_	-0.81256	3	453.23	1	88.596	_DHELLAK(su)FRE_	-1.2067	3	453.23	1	110.39	_DHELLAK(su)FRE_	-0.52771	3	453.23	1
TERG_08333T0	75	K	Delta-1-pyrroline-5-carboxylate dehydrogenase PrnC																			48.872	_ASLPVQVPYHFK(su)DSSSATADVQR_	0.66024	3	868.429	1	77.576	_ASLPVQVPYHFK(su)DSSSATADVQR_	1.058	3	868.429	1
TERG_08333T0	142	K	Delta-1-pyrroline-5-carboxylate dehydrogenase PrnC																			62.463	_AADLVAGK(su)YR_	0.95572	2	582.306	1
TERG_08333T0	354	K	Delta-1-pyrroline-5-carboxylate dehydrogenase PrnC																			57.288	_GAFEFQGQK(su)CSATSR_	-0.58856	2	887.397	1							58.079	_GAFEFQGQK(su)CSATSR_	-1.5555	2	887.397	1
TERG_08333T0	414	K	Delta-1-pyrroline-5-carboxylate dehydrogenase PrnC																			66.246	_LAGVIDAAK(su)QDSSVK_	-1.774	2	801.423	1
TERG_08375T0	162	K	ATP-dependent RNA helicase eIF4A																			74.301	_VLK(su)TDHIK_	-0.31513	2	527.301	1	54.776	_VLK(su)TDHIK_	0.089348	3	351.869	1	60.91	_VLK(su)TDHIK_	-0.15034	3	351.869	1
TERG_08443T0	47	K	Adenosylhomocysteinase																			102.52	_YAADAPLK(su)GAR_	0.17568	2	616.817	1							90.05	_YAADAPLK(su)GAR_	0.63738	2	616.817	1
TERG_08472T1	293	K	3-hydroxyisobutyryl-CoA hydrolase, mitochondrial																			127.56	_TLK(su)TLAQR_	0.093895	2	515.798	1	95.909	_TLK(su)TLAQR_	-0.32028	2	515.798	1	134.48	_TLK(su)TLAQR_	-0.98897	2	515.798	1
TERG_08472T1	424	K	3-hydroxyisobutyryl-CoA hydrolase, mitochondrial																			57.175	_ASQVIK(su)EFMVR_	-0.73399	2	704.369	1
TERG_08519T0	257	K	Mitochondrial enoyl reductase, putative																			53.237	_FK(su)EIVHQQTR_	-0.54406	2	693.362	1							44.543	_FK(su)EIVHQQTR_	-0.38645	2	693.362	1
TERG_08655T0	40	K	ADP,ATP carrier protein																			109	_VK(su)LLIQNQDEMLK_	1.09	2	836.453	1	101.53	_VK(su)LLIQNQDEMLK_	1.4792	2	836.453	1	97.69	_VK(su)LLIQNQDEMLK_	1.865	2	836.453	1
TERG_08655T0	58	K	ADP,ATP carrier protein																			112.13	_K(su)YNGIMDCFR_	2.0938	2	702.308	1	90.05	_K(su)YNGIMDCFR_	3.2935	2	702.308	1
TERG_11969T0	369	K	NAD+ dependent glutamate dehydrogenase, putative																			68.536	_SPK(su)LGGIPHDR_	2.3299	2	638.836	1	73.435	_SPK(su)LGGIPHDR_	1.4903	2	638.836	1	73.435	_SPK(su)LGGIPHDR_	1.4451	2	638.836	1
TERG_12154T0	680	K	Aminopeptidase, putative																			74.301	_LVK(su)FGDSR_	0.23304	2	511.269	1							103.74	_LVK(su)FGDSR_	1.2525	2	511.269	1
TERG_00074T0	171	K	Biotin synthase, putative																									76.679	_KSNLK(su)NIK_	-0.5805	2	522.806	0.999206
TERG_00189T0	55	K	40S ribosomal protein S0																									60.062	_TRPDGVNVINIGK(su)TWEK_	0.25467	3	676.357	1	60.062	_TRPDGVNVINIGK(su)TWEK_	0.92444	3	676.357	1
TERG_00217T0	62	K	Ubiquitin																									44.998	_TLSDYNIQK(su)ESTLHLVLR_	-0.63016	3	744.062	1
TERG_00708T0	476	K	Serine hydroxymethyltransferase																									73.934	_KNPGSLK(su)AFHDFLGEGEEVSEIVQLR_	-1.3638	4	750.633	0.771195	75.524	_KNPGSLK(su)AFHDFLGEGEEVSEIVQLR_	0.71727	4	750.633	0.943801
TERG_01052T0	456	K	Succinyl-CoA:3-ketoacid-coenzyme A transferase																									80.69	_ILK(su)QCEFPLTGR_	1.819	2	781.406	1	64.121	_ILK(su)QCEFPLTGR_	1.1179	2	781.406	1
TERG_01076T0	411	K	Aconitate hydratase, mitochondrial																									90.149	_DALNHGIK(su)AK_	-0.45148	2	583.812	1	89.029	_DALNHGIK(su)AK_	-0.19032	2	583.812	1
TERG_01076T0	746	K	Aconitate hydratase, mitochondrial																									47.712	_VHPK(su)DGASFDVK_	1.1386	3	467.233	1
TERG_01271T0	120	K	Isocitrate lyase																									74.533	_KLFK(su)LLNER_	1.4768	2	630.869	0.883856	55.112	_LFK(su)LLNER_	1.1571	2	566.822	1
TERG_01272T0	141	K	2-methylcitrate synthase, mitochondrial																									44.788	_GLK(su)AMVWEGSVLDANEGIR_	1.206	3	715.693	1
TERG_01281T0	319	K	Malate synthase																									66.692	_LLIK(su)TCHKR_	0.17698	3	423.576	0.999635	73.233	_LLIK(su)TCHK_	-0.241	2	556.81	1
TERG_01359T6	417	K	Transketolase																									52.49	_FLKEK(su)HNIVAR_	-0.12267	3	485.609	0.881616
TERG_01521T0	261	K	Acetyl-CoA-acetyltransferase, putative																									67.952	_DEGFEDLRADK(su)IR_	1.3375	2	832.4	1
TERG_01573T0	113	K	Peptidyl-prolyl cis-trans isomerase																									77.894	_SIYGNK(su)FEDENFK_	0.65764	2	845.883	1	61.11	_SIYGNK(su)FEDENFK_	1.513	2	845.883	1
TERG_01614T1	28	K	14-3-3 family protein epsilon																									64.52	_NLLSVAYK(su)NVVGTR_	-1.6518	2	817.449	1
TERG_02020T0	188	K	Mitochondrial ATPase subunit ATP4, putative																									46.033	_ADHTNAVK(su)QR_	1.0048	3	413.874	1
TERG_02020T0	205	K	Mitochondrial ATPase subunit ATP4, putative																									85.805	_IENVKPLSGVVDVTK(su)QLFEVSK_	-0.83498	3	843.799	0.999305
TERG_02020T0	235	K	Mitochondrial ATPase subunit ATP4, putative																									67.334	_TALAAEAK(su)K_	-0.078704	2	501.777	1
TERG_02020T0	263	K	Mitochondrial ATPase subunit ATP4, putative																									86.114	_ELAESVIAK(su)IQK_	1.051	2	714.901	1
TERG_02020T0	266	K	Mitochondrial ATPase subunit ATP4, putative																									122.52	_IQK(su)ELQNPK_	-0.22851	2	599.327	1
TERG_02020T0	272	K	Mitochondrial ATPase subunit ATP4, putative																									40.622	_ELQNPK(su)MLQQVLQQSVADVER_	1.0257	3	851.771	1
TERG_02032T0	129	K	ATP synthase subunit alpha																									68.657	_LVK(su)EGETVKR_	-2.107	3	420.238	0.999994	58.592	_LVK(su)EGETVKR_	-1.583	3	420.238	0.999987
TERG_02032T0	135	K	ATP synthase subunit alpha																									51.787	_EGETVK(su)R_	-0.68051	2	459.73	1
TERG_02032T0	528	K	ATP synthase subunit alpha																									58.246	_SNEPEILAK(su)IDKEGQISK_	-1.8422	3	700.367	0.987304	66.152	_SNEPEILAK(su)IDKEGQISK_	1.2666	3	700.367	0.983909
TERG_02073T0	334	K	Succinate dehydrogenase [ubiquinone] flavoprotein subunit, mitochondrial																									85.813	_YAPTAK(su)DLASR_	0.43357	2	646.828	1	73.632	_YAPTAK(su)DLASR_	-0.1702	2	646.828	1
TERG_02189T0	167	K	Tubulin subunit																									73.435	_SK(su)LEFAVYPAPR_	3.5953	2	739.388	1
TERG_02491T0	290	K	Glutaryl-CoA dehydrogenase, putative																									62.463	_KQFK(su)GNPLAK_	-0.072949	2	615.846	0.996933	63.076	_KQFK(su)GNPLAK_	0.98109	2	615.846	0.98333
TERG_02534T0	79	K	Unknown																									63.185	_IKPGEHTTGPK(su)TVK_	-0.55354	3	531.626	0.999994
TERG_02599T1	34	K	Dihydrolipoyl dehydrogenase																									62.589	_AKESSVDGLTK(su)GIEFLLK_	-1.6511	3	679.037	0.999925	60.618	_AKESSVDGLTK(su)GIEFLLK_	-0.29584	3	679.037	0.999488
TERG_02599T1	41	K	Dihydrolipoyl dehydrogenase																									73.26	_GIEFLLK(su)K_	0.5884	2	524.308	1	66.073	_GIEFLLK(su)K_	-0.74513	2	524.308	1
TERG_02631T0	134	K	Histone H2B																									85.355	_AVTK(su)YSSSAR_	0.19461	2	585.293	1	92.538	_AVTK(su)YSSSAR_	0.57186	2	585.293	1
TERG_03065T1	227	K	Malic enzyme																									54.066	_LAAHK(su)VYFAR_	1.814	3	425.9	1	80.688	_LAAHK(su)VYFAR_	1.9518	3	425.9	1
TERG_03154T0	16	K	Oxidoreductase, 2-nitropropane dioxygenase family, putative																									77.662	_TPLTDLLK(su)IR_	0.2323	2	635.374	1
TERG_03206T1	58	K	Heat shock protein 70 (Hsp70)																									58.699	_K(su)FTDPECQR_	-0.19692	2	640.782	1	42.336	_K(su)FTDPECQR_	0.35038	2	640.782	1
TERG_03206T1	165	K	Heat shock protein 70 (Hsp70)																									41.115	_VVNEPTAAALAYGLEK(su)EQDR_	-0.40509	3	758.713	1
TERG_03284T0	203	K	IdgA domain protein																									46.543	_TPVAVVSSGCK(su)SFLDIQR_	-2.6776	3	688.686	1
TERG_03727T0	107	K	Unknown																									46.494	_IPDDLILVHEFK(su)DHYSLQAR_	-0.72077	4	628.073	1
TERG_03738T0	305	K	60S ribosomal protein L3																									60.157	_YAK(su)THADASTTTR_	0.071753	3	508.243	1	53.3	_YAK(su)THADASTTTR_	0.085636	3	508.243	1
TERG_03781T0	218	K	Acetyltransferase component of pyruvate dehydrogenase complex																									73.499	_ALALEK(su)GVAIK_	1.9485	2	606.864	1
TERG_03781T0	382	K	Acetyltransferase component of pyruvate dehydrogenase complex																									63.302	_GVEGLGLSNISSQVK(su)DLGKR_	1.7868	3	719.722	0.986116
TERG_04125T0	84	K	Citrate synthase																									62.589	_GIK(su)SLVWEGSILDSEEGIR_	-1.4028	3	730.043	1	45.916	_GIK(su)SLVWEGSILDSEEGIR_	-0.73555	2	1094.56	1
TERG_04125T0	458	K	Citrate synthase																									78.674	_ALGSPIERPK(su)SFSTEGYAK_	-0.28491	3	713.364	1	62.589	_ALGSPIERPK(su)SFSTEGYAK_	0.44314	3	713.364	1
TERG_04125T0	467	K	Citrate synthase																									73.927	_SFSTEGYAK(su)LVGAK_	-4.0422	2	779.393	1
TERG_04141T0	282	K	Hsp60-like protein																									56.424	_TQKVEFEK(su)PLILLSEK_	2.035	3	668.042	0.998656
TERG_04143T1	106	K	Cytochrome c oxidase subunit V																									69.825	_EMTLQEK(su)R_	1.3921	2	567.777	1
TERG_04402T1	161	K	Glyceraldehyde-3-phosphate dehydrogenase																									45.579	_YTSDIQVLSNASCTTNCLAPLAK(su)VVHK_	1.8741	3	1030.85	1
TERG_04478T0	109	K	40S ribosomal protein S1																									50.831	_NCLTNFHGLDFTSDK(su)LR_	2.124	3	713.337	1	43.208	_NCLTNFHGLDFTSDK(su)LR_	0.45293	3	713.337	1
TERG_05184T0	129	K	Glycine cleavage system H protein																									76.357	_VIEVNTVLEEK(su)PK_	2.0321	2	799.438	1	107.65	_VIEVNTVLEEK(su)PK_	1.5899	2	799.438	1
TERG_05283T0	208	K	60S ribosomal protein L32																									85.29	_RVDIIAK(su)AK_	-2.1081	2	557.335	1
TERG_05704T2	59	K	SsDNA binding protein, putative																									70.889	_EYVK(su)YSVGTNYGPR_	-1.3917	2	866.912	1	93.348	_EYVK(su)YSVGTNYGPR_	-1.7336	2	866.912	1
TERG_06026T0	53	K	40S ribosomal protein S24																									65.179	_ANK(su)DQISVFGLR_	2.616	2	724.381	1	71.176	_ANK(su)DQISVFGLR_	2.2696	2	724.381	1
TERG_06075T0	479	K	Isocitrate dehydrogenase [NADP]																									46.462	_DLALACGK(su)K_	-1.5062	2	538.276	1
TERG_06505T0	326	K	Molecular chaperone Hsp70																									51.495	_IDK(su)SSVHEIVLVGGSTR_	0.098046	3	633.006	1
TERG_06767T2	518	K	Aminopeptidase																									140.09	_TALK(su)TFQR_	1.4426	2	532.79	1	71.379	_TALK(su)TFQR_	0.72881	2	532.79	1
TERG_06816T0	117	K	14-3-3 family protein ArtA, putative																									44.788	_VLDDHLIASAETGESK(su)VFYHK_	-1.4576	3	820.408	1
TERG_06858T0	75	K	Peptidyl-prolyl cis-trans isomerase																									66.004	_LYDDVVPK(su)TTANFR_	-2.0252	3	580.293	1	48.467	_LYDDVVPK(su)TTANFR_	-2.2904	3	580.293	1
TERG_06963T0	171	K	Molecular chaperone Mod-E/Hsp90																									66.76	_GSK(su)IILHLKDEQTDYLTESK_	-1.475	3	806.751	0.999977
TERG_06963T0	385	K	Molecular chaperone Mod-E/Hsp90																									74.415	_IMK(su)VIKK_	-1.4385	2	480.302	0.999951	90.986	_IMK(su)VIKK_	-1.3712	2	480.302	0.999975
TERG_06963T0	515	K	Molecular chaperone Mod-E/Hsp90																									42.396	_K(su)LVDITK_	-3.5958	2	458.771	1
TERG_07016T1	40	K	Mitochondrial processing peptidase beta subunit, putative																									58.123	_TVDILSDILQNSK(su)LEPAAIER_	1.4349	3	809.099	1
TERG_07380T0	19	K	40S ribosomal protein S26																									59.609	_GHVK(su)PIR_	0.041317	2	453.761	1
TERG_07526T0	194	K	Methylmalonate-semialdehyde dehydrogenase, putative																									47.991	_TFADAK(su)GDVLR_	3.3236	2	646.828	1
TERG_07768T1	223	K	Pyridoxine biosynthesis protein																									71.558	_AIVQAVTHFK(su)DAK_	1.2231	2	764.412	1	60.157	_AIVQAVTHFK(su)DAK_	1.1361	2	764.412	1
TERG_07988T0	159	K	Ribosomal protein																									66.004	_K(su)YDAFLASDALVR_	0.39824	2	784.901	1	58.32	_K(su)YDAFLASDALVR_	-0.030103	2	784.901	1
TERG_08133T3	17	K	40S ribosomal protein S25, putative																									44.426	_AVHAVVLDK(su)TTSEK_	-1.1553	3	533.286	1	61.03	_AVHAVVLDK(su)TTSEK_	-2.113	3	533.286	1
TERG_08287T0	83	K	ATP citrate lyase subunit (Acl), putatibe																									66.056	_FVAKPDQLIK(su)R_	3.5801	3	472.273	0.999977
TERG_08312T0	59	K	Chaperonin, putative																									55.724	_VLAVGPGALDKDGK(su)R_	1.7458	3	532.63	0.814512
TERG_08333T0	302	K	Delta-1-pyrroline-5-carboxylate dehydrogenase PrnC																									75.911	_ELYGK(su)IGQGIAAGTYR_	2.2471	2	898.963	1	72.315	_ELYGK(su)IGQGIAAGTYR_	1.8485	2	898.963	1
TERG_08333T0	519	K	Delta-1-pyrroline-5-carboxylate dehydrogenase PrnC																									40.177	_HSAGNFYLNVK(su)STGAVVGQQAFGGAR_	1.3535	3	912.788	1
TERG_11506T0	79	K	Phosphoenolpyruvate carboxykinase AcuF																									59.908	_TTLSADPK(su)R_	-0.3992	2	544.783	1	52.579	_TTLSADPK(su)R_	0.011928	2	544.783	1
TERG_11506T0	173	K	Phosphoenolpyruvate carboxykinase AcuF																									45.347	_IPCISDGHPK(su)NIILLTCDAR_	-0.79889	3	798.403	1	50.957	_IPCISDGHPK(su)NIILLTCDAR_	-1.2376	3	798.403	1
TERG_12367T0	64	K	Phosphodiesterase																									68.972	_ALK(su)GFISENPEYER_	-2.043	2	876.926	1
TERG_00217T0	103	K	Ubiquitin																															65.252	_LAVLK(su)YYK_	0.52705	2	549.316	1
TERG_00238T0	72	K	Proteasome regulatory particle subunit (RpnF), putative																															54.259	_ELAELLK(su)TSR_	3.4968	2	630.346	1
TERG_00373T0	558	K	Clustered mitochondria protein homolog																															41.448	_K(su)YVLDLYR_	-0.28014	2	585.314	1
TERG_00383T0	136	K	Ribosomal protein L16a																															58.917	_K(su)YCTVGR_	-0.23382	2	492.234	1
TERG_00650T1	23	K	40S ribosomal protein S17, putative																															61.409	_YYPK(su)LTLDFETNKR_	-1.0725	3	629.988	0.999993
TERG_00650T1	72	K	40S ribosomal protein S17, putative																															65.842	_GISFK(su)LQEEER_	1.2765	2	718.357	1
TERG_00708T0	418	K	Serine hydroxymethyltransferase																															60.91	_SALK(su)PGGLR_	-1.8461	2	499.785	1
TERG_00708T0	455	K	Serine hydroxymethyltransferase																															55.314	_AVTITQK(su)LDK_	-0.56021	2	608.843	1
TERG_00961T3	130	K	T-complex protein 1, zeta subunit, putative																															61.161	_TASDTK(su)LVR_	0.33557	2	545.791	1
TERG_00976T0	424	K	Serine hydroxymethyltransferase																															50.805	_ICK(su)DVQSK_	0.44793	2	539.266	1
TERG_01076T0	635	K	Aconitate hydratase, mitochondrial																															45.347	_NSVK(su)NFETGEYDSVPATAR_	-1.0504	2	1093.01	1
TERG_01163T0	133	K	HIT domain protein																															49.3	_VLLEELK(su)SK_	-1.054	2	579.834	1
TERG_01258T0	102	K	ATP synthase D chain, mitochondrial, putative																															51.495	_AIEAFEAQAVK(su)NAEETK_	1.1803	2	974.979	1
TERG_01271T0	191	K	Isocitrate lyase																															56.404	_LFK(su)AQNMHDR_	-0.60732	3	453.887	1
TERG_01272T0	104	K	2-methylcitrate synthase, mitochondrial																															48.981	_TVFK(su)DAIPAK_	1.9114	2	595.327	1
TERG_01272T0	248	K	2-methylcitrate synthase, mitochondrial																															69.815	_FAK(su)AYADGISK_	-0.11625	2	635.819	1
TERG_01338T0	929	K	Hydantoinase/oxoprolinase, putative																															52.247	_IPFK(su)NENIYAK_	-2.0284	2	718.875	1
TERG_01521T2	174	K	Acetyl-CoA-acetyltransferase, putative																															75.89	_DEGFEDLRADK(su)IR_	1.412	2	832.4	1
TERG_01521T2	179	K	Acetyl-CoA-acetyltransferase, putative																															97.798	_SLK(su)PAFVR_	0.72042	2	509.29	1
TERG_01562T1	67	K	60S ribosomal protein L11																															58.32	_RNEK(su)IAVHVTVR_	-1.6092	3	507.955	1
TERG_01602T0	77	K	Proteasome subunit beta type																															99.919	_YK(su)VNLYR_	-2.2206	2	528.28	1
TERG_01614T0	51	K	14-3-3 family protein epsilon																															54.898	_NLLSVAYK(su)NVVGTR_	-0.2138	2	817.449	1
TERG_01624T0	178	K	Phosphomannomutase																															51.346	_TLVEALK(su)K_	0.67402	2	501.298	1
TERG_01883T0	361	K	Hsp70 chaperone (HscA), putative																															47.894	_LLSDAFDGK(su)K_	2.6668	2	597.306	1
TERG_02007T0	90	K	Enoyl-CoA hydratase/isomerase family protein																															50.87	_SIGAIIITGSEK(su)AFAAGADIK_	0.92082	3	711.719	1
TERG_02020T1	173	K	Mitochondrial ATPase subunit ATP4, putative																															52.49	_QK(su)DILNSAR_	-0.51904	2	572.801	1
TERG_02020T1	188	K	Mitochondrial ATPase subunit ATP4, putative																															51.528	_ADHTNAVK(su)QR_	0.2312	3	413.874	1
TERG_02020T1	195	K	Mitochondrial ATPase subunit ATP4, putative																															54.281	_IENVK(su)PLSGVVDVTK_	0.23759	2	849.47	1
TERG_02020T1	205	K	Mitochondrial ATPase subunit ATP4, putative																															64.522	_IENVKPLSGVVDVTK(su)QLFEVSK_	0.8087	3	843.799	0.980537
TERG_02032T0	164	K	ATP synthase subunit alpha																															65.374	_VVDALGNPIDGK(su)GPIK_	-1.6277	2	846.962	1
TERG_02032T0	357	K	ATP synthase subunit alpha																															112.41	_AAK(su)LNDTHK_	0.05621	2	549.283	1
TERG_02189T0	61	K	Tubulin subunit																															79.307	_DNK(su)YVPR_	0.4955	2	496.246	1
TERG_02189T0	164	K	Tubulin subunit																															60.91	_LSTDYGK(su)K_	0.82211	2	506.253	1
TERG_02599T1	199	K	Dihydrolipoyl dehydrogenase																															78.441	_GGKEK(su)TLEADVVLVAIGR_	-1.0711	3	652.365	0.946665
TERG_02744T0	319	K	Fe-containing alcohol dehydrogenase, putative																															60.682	_STVK(su)YLPR_	-1.8894	2	532.293	1
TERG_03037T0	323	K	ER Hsp70 chaperone BiP, putative																															89.047	_TLSSQK(su)STR_	-1.2867	2	554.286	1
TERG_03037T0	367	K	ER Hsp70 chaperone BiP, putative																															56.414	_TLKPVEQVLK(su)DAK_	-1.1398	3	523.635	0.999525
TERG_03123T0	57	K	Histone H3																															73.885	_YQK(su)STELLIR_	1.6308	2	675.867	1
TERG_03123T0	123	K	Histone H3																															49.448	_VTIQQK(su)DIHLAR_	1.3162	3	507.951	1
TERG_03124T1	60	K	Histone H4																															46.069	_NVLK(su)SFLEGVIR_	-0.78381	2	737.917	1
TERG_03204T0	61	K	60S ribosomal protein L7																															50.353	_AESYVK(su)EYR_	0.096287	2	622.793	1
TERG_03206T1	276	K	Heat shock protein 70 (Hsp70)																															58.981	_HINSK(su)LTR_	-0.74521	2	534.793	1
TERG_03472T0	158	K	ATP synthase oligomycin sensitivity conferral protein, putative																															56.514	_GEIELNITSAQK(su)LDQK_	0.88441	2	943.989	1
TERG_03818T0	575	K	Mitochondrial outer membrane translocase receptor (TOM70), putative																															53.237	_VSQALK(su)YFER_	3.8925	2	670.846	1
TERG_03834T1	223	K	Ketol-acid reductoisomerase																															63.46	_VDVPK(su)DIDVILVAPK_	-1.4734	2	860.99	1
TERG_04056T0	318	K	Succinyl-CoA synthetase alpha subunit, putative																															46.797	_SPASLGK(su)TLLAEFVK_	-0.12727	2	830.961	1
TERG_04090T0	16	K	Protein YOP1																															46.318	_VQHQIAQIDK(su)ELSR_	-2.784	3	588.979	1
TERG_04121T0	377	K	Ubiquinol-cytochrome C reductase complex core protein 2, putative																															69.747	_AVVDALNNVAAGNVAAEDVK(su)K_	1.1794	3	723.378	1
TERG_04125T0	111	K	Citrate synthase																															53.08	_TIPECQK(su)LLPK_	-1.405	2	713.884	1
TERG_04130T1	445	K	Plasma membrane ATPase																															68.536	_GIDAIDK(su)AFLK_	1.5424	2	645.851	1
TERG_04130T1	522	K	Plasma membrane ATPase																															51.445	_NK(su)VAEFATR_	-1.9051	2	568.291	1
TERG_04141T0	89	K	Hsp60-like protein																															48.899	_NVLIESPYGSPK(su)ITK_	2.0812	2	873.47	1
TERG_04380T0	89	K	Proteasome subunit alpha type																															68.915	_ILVDK(su)AR_	-0.27793	2	457.769	1
TERG_04599T0	154	K	Unknown																															48.794	_IIPFK(su)CAIR_	1.3894	2	609.339	1
TERG_04676T0	299	K	Septin																															55.531	_AK(su)QLLALK_	0.97723	2	492.808	1
TERG_04709T1	354	K	Glucose-6-phosphate 1-dehydrogenase																															83.862	_ALNEQK(su)TEIR_	2.9226	2	651.338	1
TERG_04872T0	83	K	Unknown																															47.429	_SPFAPK(su)YTVPTK_	-1.5637	2	718.377	1
TERG_05056T0	101	K	Class I glutamine amidotransferase, putative																															43.761	_LVEFTK(su)QVLAQDR_	1.2463	2	823.941	1
TERG_05090T3	125	K	Rho-gdp dissociation inhibitor																															75.311	_YVQVVK(su)R_	3.1718	2	496.282	1
TERG_05485T4	109	K	26S proteasome regulatory subunit Rpn2, putative																															54.157	_ASLK(su)SIR_	-1.6067	2	437.753	1
TERG_05679T0	77	K	3-hydroxybutyryl-CoA dehydrogenase, putative																															53.96	_ANIPVTLVDNSQASLDKGLK(su)FAEK_	-0.73409	3	886.804	0.884132
TERG_05866T0	122	K	Ribosomal protein S5																															72.2	_TSK(su)EVATAIR_	3.0007	2	588.317	1
TERG_06150T1	73	K	DUTPase (Dut), putaive																															67.032	_K(su)LVPEAR_	0.023063	2	456.761	1
TERG_06183T0	42	K	ATP synthase subunit gamma																															86.833	_SIK(su)NIEK_	-0.058161	2	466.258	1
TERG_06183T0	46	K	ATP synthase subunit gamma																															66.429	_NIEK(su)ITK_	-0.23758	2	473.266	1
TERG_06491T0	63	K	Adenylate kinase																															52.786	_GTQAPK(su)IK_	-1.0858	2	471.766	1
TERG_06505T0	91	K	Molecular chaperone Hsp70																															52.725	_HFPFK(su)VVEK_	-2.4395	2	615.83	1
TERG_06568T0	344	K	Phosphoserine aminotransferase																															53.237	_VSGQEDIVNK(su)K_	0.44518	2	658.838	1
TERG_06578T0	87	K	Translation elongation factor eEF-1 subunit gamma, putative																															81.017	_TK(su)QDYASILR_	0.56726	2	647.836	1
TERG_06712T0	57	K	Mitochondrial methylglutaconyl-CoA hydratase (Auh), putative																															56.432	_VLLLNRPK(su)AR_	0.80524	3	427.266	1
TERG_06816T0	122	K	14-3-3 family protein ArtA, putative																															54.787	_VFYHK(su)MK_	-0.12828	3	351.513	1
TERG_06963T0	382	K	Molecular chaperone Mod-E/Hsp90																															73.233	_ETLQQNK(su)IMK_	-0.55821	2	666.845	1
TERG_07149T0	352	K	Aspartate aminotransferase																															82.287	_ALLK(su)ENLEK_	-0.15494	2	579.324	1
TERG_07318T0	299	K	2-oxo acid dehydrogenases acyltransferase, putative																															60.55	_DGSQPK(su)LSYLPFIIK_	0.56898	2	903.488	1
TERG_07436T0	286	K	DEAD box RNA helicase HelA, putative																															86.866	_SVK(su)GLAR_	0.90313	2	415.74	1
TERG_07526T0	517	K	Methylmalonate-semialdehyde dehydrogenase, putative																															50.194	_SGPTATK(su)FQR_	-0.43789	2	596.801	1
TERG_07527T0	155	K	Calnexin																															68.915	_LLQENK(su)K_	1.7134	2	486.772	1
TERG_07659T1	6	K	3-ketoacyl-CoA ketothiolase (Kat1), putative																															63.306	_GFK(su)GSFK_	-0.72026	2	435.721	1
TERG_07736T0	144	K	Unknown																															49.595	_GPDVHLALGQAK(su)ELVR_	2.0804	3	601.663	1
TERG_07944T0	115	K	60S ribosomal protein L6																															48.568	_LTGLDEK(su)TLEK_	-1.1123	2	673.856	1
TERG_07949T0	702	K	Heat shock protein/chaperonin HSP78, putative																															67.981	_VK(su)ELQAR_	0.28303	2	472.264	1
TERG_08312T0	45	K	Chaperonin, putative																															62.203	_ELNEAK(su)VLAVGPGALDK_	0.17976	2	912.491	1
TERG_08333T0	97	K	Delta-1-pyrroline-5-carboxylate dehydrogenase PrnC																															68.42	_NPSAHAETVAK(su)YFNATEADVSR_	0.78463	3	826.723	1
TERG_08443T0	39	K	Adenosylhomocysteinase																															48.602	_K(su)YAADAPLK_	0.0079739	2	538.785	1
TERG_08655T0	51	K	ADP,ATP carrier protein																															79.875	_LLIQNQDEMLK(su)SGR_	-2.1525	2	872.949	1
TERG_11505T0	151	K	Phosphoenolpyruvate carboxykinase AcuF																															78.098	_IVK(su)EDSSSK_	-0.2698	2	546.775	1
TERG_11688T0	47	K	60S ribosomal protein L31e																															67.981	_LDPQLNK(su)K_	-0.44072	2	528.29	1
TERG_11688T0	89	K	60S ribosomal protein L31e																															43.761	_LYSYVQAVNVK(su)DPK_	0.35818	2	862.449	1
