# Supplementary material for: The first succinylome profile of Trichophyton rubrum reveals lysine succinylation on proteins involved in various key cellular processes
Source: BMC Genomics. 2017 Aug 4;18:577. doi: 10.1186/s12864-017-3977-y (PMC5545033; doi:10.1186/s12864-017-3977-y)
Supplement: Supplementary file 3 — GO classification of the succinylated proteins. (XLSX 12 kb) [file 12864_2017_3977_MOESM3_ESM.xlsx]

## Sheet: Sheet1
Table S2. GO classification of the succinylated proteins.
GO Terms Level 1	GO Terms Level 2	No. of Protein	Protein IDs
Biological Process	metabolic process	176	TERG_02237T0 TERG_04380T0 TERG_06568T0 TERG_07526T0 TERG_01612T2 TERG_07768T0 TERG_01256T0 TERG_07276T7 TERG_01052T0 TERG_07643T0 TERG_04402T1 TERG_07318T0 TERG_03875T1 TERG_07588T3 TERG_04056T0 TERG_05679T0 TERG_01521T0 TERG_08519T0 TERG_04363T0 TERG_04145T1 TERG_01258T0 TERG_02020T1 TERG_08522T0 TERG_00074T0 TERG_07241T1 TERG_05504T0 TERG_03804T2 TERG_03218T0 TERG_04079T1 TERG_03834T1 TERG_0765…
	cellular process	129	TERG_02237T0 TERG_04380T0 TERG_06568T0 TERG_01612T2 TERG_07768T0 TERG_01256T0 TERG_07276T7 TERG_07643T0 TERG_08655T0 TERG_07588T3 TERG_05679T0 TERG_12154T0 TERG_04363T0 TERG_04145T1 TERG_01258T0 TERG_02020T1 TERG_00074T0 TERG_05954T0 TERG_04079T1 TERG_03834T1 TERG_05236T1 TERG_07149T0 TERG_03300T1 TERG_04130T1 TERG_08333T0 TERG_04594T0 TERG_02020T0 TERG_01612T1 TERG_05788T0 TERG_06150T1 TERG_0063…
	single-organism process	116	TERG_05184T0 TERG_06568T0 TERG_07526T0 TERG_02599T1 TERG_01332T0 TERG_01612T2 TERG_01281T0 TERG_07768T0 TERG_07342T0 TERG_07276T7 TERG_00373T0 TERG_07611T0 TERG_00499T0 TERG_08443T0 TERG_00883T0 TERG_07643T0 TERG_04402T1 TERG_01624T0 TERG_08655T0 TERG_07588T3 TERG_05679T0 TERG_04038T0 TERG_12154T0 TERG_02768T4 TERG_08519T0 TERG_04363T0 TERG_03472T0 TERG_04145T1 TERG_01258T0 TERG_02020T1 TERG_0127…
	localization	21	TERG_07229T0 TERG_07342T0 TERG_02032T2 TERG_07986T0 TERG_00373T0 TERG_00499T0 TERG_03818T0 TERG_08655T0 TERG_02032T0 TERG_06183T0 TERG_06157T1 TERG_12154T0 TERG_03472T0 TERG_04145T1 TERG_01565T0 TERG_07578T0 TERG_04594T0 TERG_01258T0 TERG_06399T0 TERG_02020T0 TERG_02020T1
	biological regulation	12	TERG_02599T1 TERG_05954T0 TERG_02599T0 TERG_04662T0 TERG_12154T0 TERG_06817T0 TERG_06794T0 TERG_07986T0 TERG_12367T0 TERG_06817T1 TERG_07578T0 TERG_04594T0
	other	14	TERG_03068T0 TERG_06963T0 TERG_02621T0 TERG_02189T0 TERG_12154T0 TERG_03679T0 TERG_06754T0 TERG_03124T1 TERG_07986T0 TERG_00373T0 TERG_12367T0 TERG_02005T0 TERG_01102T0 TERG_07578T0
Molecular Function	catalytic activity	165	TERG_04380T0 TERG_06568T0 TERG_07526T0 TERG_01612T2 TERG_07768T0 TERG_07276T7 TERG_01052T0 TERG_04402T1 TERG_07318T0 TERG_03875T1 TERG_04121T0 TERG_07588T3 TERG_04056T0 TERG_01163T0 TERG_05679T0 TERG_01521T0 TERG_12154T0 TERG_00124T0 TERG_08519T0 TERG_04145T1 TERG_08522T0 TERG_00074T0 TERG_07241T1 TERG_03483T0 TERG_05504T0 TERG_03804T2 TERG_05954T0 TERG_03218T0 TERG_04079T1 TERG_03834T1 TERG_0765…
	binding	120	TERG_06963T0 TERG_06568T0 TERG_02599T1 TERG_01612T2 TERG_00238T0 TERG_07527T0 TERG_06262T2 TERG_07276T7 TERG_00373T0 TERG_07611T0 TERG_02631T0 TERG_00499T0 TERG_03818T0 TERG_02604T0 TERG_04402T1 TERG_00961T3 TERG_03875T1 TERG_04121T0 TERG_07588T3 TERG_04056T0 TERG_05679T0 TERG_05866T0 TERG_04038T0 TERG_12154T0 TERG_02768T4 TERG_08519T0 TERG_04145T1 TERG_01565T0 TERG_00074T0 TERG_01948T0 TERG_0408…
	structural molecule activity	26	TERG_02237T0 TERG_04772T0 TERG_04450T0 TERG_00383T0 TERG_07944T0 TERG_05788T0 TERG_00650T1 TERG_01256T0 TERG_11688T0 TERG_01562T1 TERG_06026T0 TERG_05236T1 TERG_02604T0 TERG_00531T0 TERG_03300T1 TERG_05866T0 TERG_05283T0 TERG_02189T0 TERG_00189T0 TERG_03738T0 TERG_06172T0 TERG_07380T0 TERG_00217T0 TERG_01565T0 TERG_04478T0 TERG_00633T0
	transporter activity	18	TERG_08655T0 TERG_02032T0 TERG_06183T0 TERG_07229T0 TERG_06157T1 TERG_04143T1 TERG_03517T1 TERG_06224T0 TERG_03472T0 TERG_02032T2 TERG_04145T1 TERG_05029T0 TERG_06399T0 TERG_01258T0 TERG_03818T0 TERG_04594T0 TERG_02020T0 TERG_02020T1
	electron carrier activity	7	TERG_03517T1 TERG_06224T0 TERG_11002T0 TERG_04143T1 TERG_06689T0 TERG_04490T0 TERG_04018T0
	other	8	TERG_05090T3 TERG_05504T0 TERG_05090T4 TERG_06817T0 TERG_06754T0 TERG_02005T0 TERG_06817T1 TERG_05090T5
