# Supplementary material for: The first succinylome profile of Trichophyton rubrum reveals lysine succinylation on proteins involved in various key cellular processes
Source: BMC Genomics. 2017 Aug 4;18:577. doi: 10.1186/s12864-017-3977-y (PMC5545033; doi:10.1186/s12864-017-3977-y)
Supplement: Supplementary file 4 — Subcellular localization of the succinylated proteins. (XLSX 11 kb) [file 12864_2017_3977_MOESM4_ESM.xlsx]

## Sheet: Sheet1
Table S3. Subcellular localization of the succinylated proteins.
Subcellular Location	No. of Protein	Protein IDs
extracellular	17	TERG_08046T0 TERG_05652T0 TERG_00619T0 TERG_05151T0 TERG_07527T0 TERG_03037T0 TERG_06291T0 TERG_07769T0 TERG_00216T0 TERG_08255T1 TERG_01602T0 TERG_00362T0 TERG_04662T0 TERG_06704T2 TERG_03738T0 TERG_00899T0 TERG_08139T0
cytosol	92	TERG_06963T0 TERG_04380T0 TERG_06568T0 TERG_00228T0 TERG_02599T1 TERG_01612T2 TERG_07768T0 TERG_06262T2 TERG_01002T0 TERG_00499T0 TERG_08443T0 TERG_03818T0 TERG_04402T1 TERG_00961T3 TERG_06505T0 TERG_01163T0 TERG_05866T0 TERG_06505T2 TERG_00124T0 TERG_02768T4 TERG_01565T0 TERG_07736T0 TERG_04311T1 TERG_03483T0 TERG_04087T0 TERG_08287T0 TERG_05954T0 TERG_04291T3 TERG_05371T0 TERG_11688T0 TERG_0009…
plasma membrane	9	TERG_04906T0 TERG_00065T0 TERG_04130T1 TERG_07229T0 TERG_04872T0 TERG_11002T0 TERG_04224T0 TERG_06399T0 TERG_04090T0
nuclear	37	TERG_04709T5 TERG_08375T0 TERG_05788T0 TERG_00238T0 TERG_02252T0 TERG_01256T0 TERG_00373T0 TERG_02631T0 TERG_07016T1 TERG_01051T0 TERG_04281T2 TERG_02604T0 TERG_07643T0 TERG_07588T3 TERG_02621T0 TERG_03427T0 TERG_05283T0 TERG_00217T0 TERG_05504T0 TERG_07944T0 TERG_05378T0 TERG_01614T0 TERG_00650T1 TERG_03124T1 TERG_05236T1 TERG_03068T0 TERG_04775T0 TERG_04676T0 TERG_03679T0 TERG_07380T0 TERG_0681…
mitochondria	112	TERG_02237T0 TERG_05184T0 TERG_00810T0 TERG_07526T0 TERG_01332T0 TERG_07342T0 TERG_06224T0 TERG_07276T7 TERG_04294T0 TERG_07611T0 TERG_01052T0 TERG_00883T0 TERG_00336T0 TERG_07318T0 TERG_08655T0 TERG_04121T0 TERG_04056T0 TERG_05679T0 TERG_01521T0 TERG_04038T0 TERG_12154T0 TERG_06817T0 TERG_08519T0 TERG_04363T0 TERG_03472T0 TERG_07583T0 TERG_01521T1 TERG_04145T1 TERG_03727T0 TERG_01258T0 TERG_0401…
cytosol, nuclear	6	TERG_00865T2 TERG_01614T1 TERG_00383T0 TERG_11969T0 TERG_01624T0 TERG_03875T1
peroxisome	3	TERG_02005T0 TERG_01281T0 TERG_08195T1
endoplasmic reticulum	1	TERG_01573T0
cytoskeleton	7	TERG_01359T6 TERG_07241T1 TERG_04709T1 TERG_07986T0 TERG_06637T1 TERG_06491T0 TERG_07659T1
