# Supplementary material for: The first succinylome profile of Trichophyton rubrum reveals lysine succinylation on proteins involved in various key cellular processes
Source: BMC Genomics. 2017 Aug 4;18:577. doi: 10.1186/s12864-017-3977-y (PMC5545033; doi:10.1186/s12864-017-3977-y)
Supplement: Supplementary file 5 — The proportion of succinylated sites per protein for mitochondrial and non-mitochondrial proteins. (XLSX 9 kb) [file 12864_2017_3977_MOESM5_ESM.xlsx]

## Sheet: mito proteins
Table S4. The proportion of succinylated sites per protein for mitochondrial and non-mitochondrial proteins.
Mitochondrial proteins			Non-mitochondrial proteins
Sites per protein	Number of proteins	Percent	Sites per proteins	Number of proteins	Percent
1	60	0.5357	1	115	0.6686
2	26	0.2321	2	32	0.186
3	4	0.0357	3	8	0.0465
4	7	0.0625	4	6	0.0349
5	3	0.0268	5	3	0.0174
6	3	0.0268	6	2	0.0001
7	4	0.0357	7	1	0.0116
8	3	0.0268	9	4	0.0233
9	1	0.0089	12	1	0.0058
14	1	0.0089
