# Supplementary material for: The first succinylome profile of Trichophyton rubrum reveals lysine succinylation on proteins involved in various key cellular processes
Source: BMC Genomics. 2017 Aug 4;18:577. doi: 10.1186/s12864-017-3977-y (PMC5545033; doi:10.1186/s12864-017-3977-y)
Supplement: Supplementary file 6 — GO enrichment analysis of the succinylated proteins. (XLSX 13 kb) [file 12864_2017_3977_MOESM6_ESM.xlsx]

## Sheet: Sheet1
Table S5. GO enrichment analysis of the succinylated proteins.
GO Terms Level 1	GO Terms Description	GO Terms Level	GO Terms ID	Mapping	Background	All Mapping	All Background	Fold Enrichment	Fisher' exact test P value	-log10(p value)	Related Protein
Biological Process	GO:0044281	4	small molecule metabolic process	68	473	199	3777	2.73	4.41203e-13	12.3554	TERG_05184T0 TERG_06568T0 TERG_01281T0 TERG_01612T2 TERG_07276T7 TERG_07611T0 TERG_00883T0 TERG_08443T0 TERG_07643T0 TERG_07588T3 TERG_05679T0 TERG_02768T4 TERG_03472T0 TERG_04363T0 TERG_04145T1 TERG_01258T0 TERG_01271T0 TERG_02020T1 TERG_00074T0 TERG_04079T1 TERG_03656T0 TERG_03834T1 TERG_07149T0 TERG_07814T0 TERG_02032T0 TERG_06183T0 TERG_04130T1 TERG_08333T0 TERG_02628T0 TERG_06150T2 TERG_0202…
	GO:0043436	6	oxoacid metabolic process	47	310	199	3777	2.88	1.83321e-11	10.7368	TERG_01272T0 TERG_05184T0 TERG_06568T0 TERG_01612T1 TERG_01281T0 TERG_01612T2 TERG_07276T7 TERG_07611T0 TERG_00883T0 TERG_01269T0 TERG_07588T3 TERG_05679T0 TERG_11969T0 TERG_04363T0 TERG_01670T3 TERG_03065T1 TERG_02728T0 TERG_01076T0 TERG_01271T0 TERG_00074T0 TERG_04079T0 TERG_06075T1 TERG_04079T1 TERG_03656T0 TERG_00976T0 TERG_06075T0 TERG_06689T0 TERG_03834T1 TERG_00299T0 TERG_00708T0 TERG_0656…
	GO:0019752	7	carboxylic acid metabolic process	47	310	199	3777	2.88	1.83321e-11	10.7368	TERG_01272T0 TERG_05184T0 TERG_06568T0 TERG_01612T1 TERG_01281T0 TERG_01612T2 TERG_07276T7 TERG_07611T0 TERG_00883T0 TERG_01269T0 TERG_07588T3 TERG_05679T0 TERG_11969T0 TERG_04363T0 TERG_01670T3 TERG_03065T1 TERG_02728T0 TERG_01076T0 TERG_01271T0 TERG_00074T0 TERG_04079T0 TERG_06075T1 TERG_04079T1 TERG_03656T0 TERG_00976T0 TERG_06075T0 TERG_06689T0 TERG_03834T1 TERG_00299T0 TERG_00708T0 TERG_0656…
	GO:0006082	5	organic acid metabolic process	47	312	199	3777	2.86	2.36348e-11	10.6264	TERG_01272T0 TERG_05184T0 TERG_06568T0 TERG_01612T1 TERG_01281T0 TERG_01612T2 TERG_07276T7 TERG_07611T0 TERG_00883T0 TERG_01269T0 TERG_07588T3 TERG_05679T0 TERG_11969T0 TERG_04363T0 TERG_01670T3 TERG_03065T1 TERG_02728T0 TERG_01076T0 TERG_01271T0 TERG_00074T0 TERG_04079T0 TERG_06075T1 TERG_04079T1 TERG_03656T0 TERG_00976T0 TERG_06075T0 TERG_06689T0 TERG_03834T1 TERG_00299T0 TERG_00708T0 TERG_0656…
	GO:0045333	6	cellular respiration	16	37	199	3777	8.21	1.24163e-10	9.90601	TERG_01272T0 TERG_06689T0 TERG_07276T7 TERG_11002T0 TERG_07643T0 TERG_07814T0 TERG_07276T4 TERG_04490T0 TERG_01272T2 TERG_02628T0 TERG_01670T3 TERG_01272T1 TERG_01076T0 TERG_02073T0 TERG_04125T0 TERG_04761T2
	GO:0072350	8	tricarboxylic acid metabolic process	14	27	199	3777	9.84	1.60785e-10	9.79376	TERG_01272T0 TERG_07814T0 TERG_07276T4 TERG_06075T1 TERG_01272T2 TERG_06689T0 TERG_06075T0 TERG_01670T3 TERG_02628T0 TERG_07276T7 TERG_01272T1 TERG_01076T0 TERG_04125T0 TERG_02073T0
	GO:0006091	4	generation of precursor metabolites and energy	20	65	199	3777	5.84	2.92253e-10	9.53424	TERG_01272T0 TERG_01612T1 TERG_01612T2 TERG_06689T0 TERG_07276T7 TERG_08498T0 TERG_11002T0 TERG_07643T0 TERG_01612T0 TERG_07814T0 TERG_07276T4 TERG_01272T2 TERG_04490T0 TERG_02628T0 TERG_01670T3 TERG_01272T1 TERG_01076T0 TERG_04761T2 TERG_02073T0 TERG_04125T0
	GO:0015980	5	energy derivation by oxidation of organic compounds	16	42	199	3777	7.23	1.03555e-09	8.98483	TERG_01272T0 TERG_06689T0 TERG_07276T7 TERG_11002T0 TERG_07643T0 TERG_07814T0 TERG_07276T4 TERG_04490T0 TERG_01272T2 TERG_02628T0 TERG_01670T3 TERG_01272T1 TERG_01076T0 TERG_02073T0 TERG_04125T0 TERG_04761T2
	GO:0044710	3	single-organism metabolic process	102	1187	199	3777	1.63	3.10331e-09	8.50818	TERG_05184T0 TERG_06568T0 TERG_02599T1 TERG_01332T0 TERG_07526T0 TERG_01281T0 TERG_01612T2 TERG_07768T0 TERG_07276T7 TERG_07611T0 TERG_00883T0 TERG_08443T0 TERG_04402T1 TERG_07643T0 TERG_01624T0 TERG_07588T3 TERG_05679T0 TERG_04038T0 TERG_02768T4 TERG_03472T0 TERG_04363T0 TERG_08519T0 TERG_04145T1 TERG_01258T0 TERG_01271T0 TERG_02020T1 TERG_07241T1 TERG_00074T0 TERG_05504T0 TERG_02744T0 TERG_0407…
	GO:0006099	10	tricarboxylic acid cycle	12	25	199	3777	9.11	1.45957e-08	7.83577	TERG_01272T0 TERG_07814T0 TERG_07276T4 TERG_01272T2 TERG_06689T0 TERG_01670T3 TERG_02628T0 TERG_07276T7 TERG_01272T1 TERG_01076T0 TERG_04125T0 TERG_02073T0
	GO:0006101	9	citrate metabolic process	12	25	199	3777	9.11	1.45957e-08	7.83577	TERG_01272T0 TERG_07814T0 TERG_07276T4 TERG_01272T2 TERG_06689T0 TERG_01670T3 TERG_02628T0 TERG_07276T7 TERG_01272T1 TERG_01076T0 TERG_04125T0 TERG_02073T0
	GO:0009060	7	aerobic respiration	12	26	199	3777	8.76	2.41495e-08	7.61709	TERG_01272T0 TERG_07814T0 TERG_07276T4 TERG_01272T2 TERG_06689T0 TERG_01670T3 TERG_02628T0 TERG_07276T7 TERG_01272T1 TERG_01076T0 TERG_04125T0 TERG_02073T0
	GO:0009141	8	nucleoside triphosphate metabolic process	14	41	199	3777	6.48	7.34465e-08	7.13403	TERG_02032T0 TERG_06183T0 TERG_06157T1 TERG_04130T1 TERG_04490T0 TERG_03472T0 TERG_02032T2 TERG_04145T1 TERG_06150T2 TERG_01258T0 TERG_02020T0 TERG_07643T0 TERG_02020T1 TERG_06150T1
Molecular Function	GO:0003735	3	structural constituent of ribosome	24	125	237	5039	4.08	9.82831e-09	8.00752	TERG_02237T0 TERG_04772T0 TERG_04450T0 TERG_00383T0 TERG_07944T0 TERG_00650T1 TERG_05788T0 TERG_01256T0 TERG_11688T0 TERG_01562T1 TERG_06026T0 TERG_05236T1 TERG_02604T0 TERG_00531T0 TERG_03300T1 TERG_05866T0 TERG_05283T0 TERG_00189T0 TERG_03738T0 TERG_06172T0 TERG_00217T0 TERG_07380T0 TERG_04478T0 TERG_00633T0
	GO:0005198	2	structural molecule activity	26	160	237	5039	3.46	6.75083e-08	7.17064	TERG_02237T0 TERG_04772T0 TERG_04450T0 TERG_00383T0 TERG_07944T0 TERG_00650T1 TERG_05788T0 TERG_01256T0 TERG_11688T0 TERG_01562T1 TERG_06026T0 TERG_05236T1 TERG_02604T0 TERG_00531T0 TERG_03300T1 TERG_05866T0 TERG_05283T0 TERG_02189T0 TERG_00189T0 TERG_03738T0 TERG_06172T0 TERG_00217T0 TERG_07380T0 TERG_01565T0 TERG_04478T0 TERG_00633T0
	GO:0048037	3	cofactor binding	35	279	237	5039	2.67	1.56541e-07	6.80537	TERG_06568T0 TERG_02599T1 TERG_04709T5 TERG_00204T0 TERG_07276T7 TERG_07205T0 TERG_04402T1 TERG_03875T1 TERG_04056T0 TERG_05679T0 TERG_02599T0 TERG_04038T0 TERG_02491T0 TERG_02768T4 TERG_06794T0 TERG_01670T3 TERG_12591T0 TERG_03065T1 TERG_02728T0 TERG_04079T0 TERG_04079T1 TERG_06075T0 TERG_03834T1 TERG_00299T0 TERG_00976T0 TERG_06614T1 TERG_00708T0 TERG_07149T0 TERG_07814T0 TERG_04709T1 TERG_0727…
	GO:0016491	3	oxidoreductase activity	57	646	237	5039	1.88	1.80179e-06	5.74429	TERG_02599T1 TERG_00065T0 TERG_01332T0 TERG_07526T0 TERG_04709T5 TERG_06560T3 TERG_00204T0 TERG_06224T0 TERG_07276T7 TERG_07205T0 TERG_05029T0 TERG_04402T1 TERG_00631T0 TERG_04906T0 TERG_05679T0 TERG_02599T0 TERG_11969T0 TERG_04038T0 TERG_04490T0 TERG_02491T0 TERG_00124T0 TERG_02768T4 TERG_06754T0 TERG_06794T0 TERG_01670T3 TERG_08519T0 TERG_12591T0 TERG_03065T1 TERG_02728T0 TERG_02005T0 TERG_0724…
	GO:0015078	9	hydrogen ion transmembrane transporter activity	14	59	237	5039	5.05	2.21664e-06	5.65431	TERG_02032T0 TERG_06183T0 TERG_07229T0 TERG_06157T1 TERG_04143T1 TERG_06224T0 TERG_03517T1 TERG_02032T2 TERG_03472T0 TERG_04145T1 TERG_05029T0 TERG_01258T0 TERG_02020T0 TERG_02020T1
	GO:0050662	4	coenzyme binding	26	199	237	5039	2.78	4.59197e-06	5.338	TERG_02599T1 TERG_04709T5 TERG_00204T0 TERG_00299T0 TERG_03834T1 TERG_06075T0 TERG_06614T1 TERG_07276T7 TERG_07205T0 TERG_04402T1 TERG_07814T0 TERG_04709T1 TERG_07276T4 TERG_05819T1 TERG_05679T0 TERG_07093T0 TERG_02599T0 TERG_04038T0 TERG_02491T0 TERG_02768T4 TERG_06794T0 TERG_01670T3 TERG_12591T0 TERG_03065T1 TERG_02728T0 TERG_02073T0
	GO:0015077	8	monovalent inorganic cation transmembrane transporter activity	14	65	237	5039	4.58	6.99301e-06	5.15534	TERG_02032T0 TERG_06183T0 TERG_07229T0 TERG_06157T1 TERG_04143T1 TERG_06224T0 TERG_03517T1 TERG_02032T2 TERG_03472T0 TERG_04145T1 TERG_05029T0 TERG_01258T0 TERG_02020T0 TERG_02020T1
	GO:0016616	5	oxidoreductase activity, acting on the CH-OH group of donors, NAD or NADP as acceptor	16	87	237	5039	3.91	9.41766e-06	5.02606	TERG_04709T5 TERG_06075T1 TERG_00204T0 TERG_03834T1 TERG_06075T0 TERG_06614T1 TERG_07814T0 TERG_04709T1 TERG_05819T1 TERG_05679T0 TERG_03762T0 TERG_02768T4 TERG_01670T3 TERG_12591T0 TERG_03065T1 TERG_02728T0
Cellular Component	GO:0044444	7	cytoplasmic part	47	347	83	1865	3.04	7.43048e-15	14.129	TERG_02237T0 TERG_05184T0 TERG_04450T0 TERG_01612T1 TERG_00383T0 TERG_01332T0 TERG_01612T2 TERG_05788T0 TERG_06224T0 TERG_07527T0 TERG_01256T0 TERG_03818T0 TERG_02604T0 TERG_07643T0 TERG_08655T0 TERG_05283T0 TERG_05866T0 TERG_00189T0 TERG_06817T0 TERG_03738T0 TERG_06172T0 TERG_00217T0 TERG_06817T1 TERG_01565T0 TERG_01258T0 TERG_02020T1 TERG_04772T0 TERG_05954T0 TERG_07944T0 TERG_00650T1 TERG_1168…
	GO:0005737	6	cytoplasm	56	501	83	1865	2.51	7.63269e-15	14.1173	TERG_02237T0 TERG_05184T0 TERG_04450T0 TERG_01612T1 TERG_00383T0 TERG_01332T0 TERG_01612T2 TERG_05788T0 TERG_06224T0 TERG_07527T0 TERG_08312T0 TERG_01256T0 TERG_03818T0 TERG_02604T0 TERG_07643T0 TERG_01624T0 TERG_08655T0 TERG_05090T3 TERG_05283T0 TERG_05866T0 TERG_00189T0 TERG_06817T0 TERG_03738T0 TERG_06172T0 TERG_00217T0 TERG_06817T1 TERG_01565T0 TERG_01258T0 TERG_02020T1 TERG_04772T0 TERG_0595…
	GO:0032991	2	macromolecular complex	50	503	83	1865	2.23	1.72887e-10	9.76224	TERG_02237T0 TERG_05184T0 TERG_04450T0 TERG_04380T0 TERG_01612T1 TERG_00383T0 TERG_01612T2 TERG_05788T0 TERG_01256T0 TERG_02631T0 TERG_02604T0 TERG_07643T0 TERG_06157T1 TERG_05283T0 TERG_05866T0 TERG_00189T0 TERG_03738T0 TERG_04145T1 TERG_06172T0 TERG_00217T0 TERG_01565T0 TERG_01258T0 TERG_02020T1 TERG_04772T0 TERG_07229T0 TERG_07944T0 TERG_00650T1 TERG_02032T2 TERG_03124T1 TERG_11688T0 TERG_0602…
	GO:0005840	8	ribosome	24	126	83	1865	4.28	8.06237e-10	9.09354	TERG_02237T0 TERG_04772T0 TERG_04450T0 TERG_00383T0 TERG_07944T0 TERG_00650T1 TERG_05788T0 TERG_01256T0 TERG_11688T0 TERG_01562T1 TERG_06026T0 TERG_05236T1 TERG_02604T0 TERG_00531T0 TERG_03300T1 TERG_05866T0 TERG_05283T0 TERG_00189T0 TERG_03738T0 TERG_06172T0 TERG_00217T0 TERG_07380T0 TERG_04478T0 TERG_00633T0
	GO:0030529	6	ribonucleoprotein complex	25	155	83	1865	3.62	1.07331e-08	7.96927	TERG_02237T0 TERG_04772T0 TERG_04450T0 TERG_00383T0 TERG_07944T0 TERG_00650T1 TERG_05788T0 TERG_01256T0 TERG_11688T0 TERG_01562T1 TERG_06026T0 TERG_01102T0 TERG_05236T1 TERG_02604T0 TERG_00531T0 TERG_03300T1 TERG_05866T0 TERG_05283T0 TERG_00189T0 TERG_03738T0 TERG_06172T0 TERG_00217T0 TERG_07380T0 TERG_04478T0 TERG_00633T0
	GO:0044424	5	intracellular part	69	1015	83	1865	1.53	2.81365e-08	7.55073	TERG_02237T0 TERG_05184T0 TERG_04380T0 TERG_00383T0 TERG_01332T0 TERG_01612T2 TERG_06224T0 TERG_07527T0 TERG_01256T0 TERG_02631T0 TERG_03818T0 TERG_02604T0 TERG_07643T0 TERG_01624T0 TERG_08655T0 TERG_05283T0 TERG_05866T0 TERG_06817T0 TERG_03738T0 TERG_01565T0 TERG_01258T0 TERG_02020T1 TERG_04772T0 TERG_05954T0 TERG_07944T0 TERG_03656T0 TERG_00650T1 TERG_11688T0 TERG_01102T0 TERG_05236T1 TERG_0306…
	GO:0043228	3	non-membrane-bounded organelle	30	233	83	1865	2.89	3.68428e-08	7.43365	TERG_02237T0 TERG_04772T0 TERG_04450T0 TERG_00383T0 TERG_07944T0 TERG_00650T1 TERG_05788T0 TERG_01256T0 TERG_03124T1 TERG_11688T0 TERG_01562T1 TERG_06026T0 TERG_02631T0 TERG_05236T1 TERG_02604T0 TERG_00531T0 TERG_03068T0 TERG_03300T1 TERG_05866T0 TERG_05283T0 TERG_02189T0 TERG_00189T0 TERG_03679T0 TERG_03738T0 TERG_06172T0 TERG_00217T0 TERG_07380T0 TERG_04478T0 TERG_00633T0 TERG_03123T0
	GO:0043232	7	intracellular non-membrane-bounded organelle	30	233	83	1865	2.89	3.68428e-08	7.43365	TERG_02237T0 TERG_04772T0 TERG_04450T0 TERG_00383T0 TERG_07944T0 TERG_00650T1 TERG_05788T0 TERG_01256T0 TERG_03124T1 TERG_11688T0 TERG_01562T1 TERG_06026T0 TERG_02631T0 TERG_05236T1 TERG_02604T0 TERG_00531T0 TERG_03068T0 TERG_03300T1 TERG_05866T0 TERG_05283T0 TERG_02189T0 TERG_00189T0 TERG_03679T0 TERG_03738T0 TERG_06172T0 TERG_00217T0 TERG_07380T0 TERG_04478T0 TERG_00633T0 TERG_03123T0
