# Supplementary material for: The first succinylome profile of Trichophyton rubrum reveals lysine succinylation on proteins involved in various key cellular processes
Source: BMC Genomics. 2017 Aug 4;18:577. doi: 10.1186/s12864-017-3977-y (PMC5545033; doi:10.1186/s12864-017-3977-y)
Supplement: Supplementary file 7 — KEGG enrichment analysis of the succinylated proteins. (XLSX 14 kb) [file 12864_2017_3977_MOESM7_ESM.xlsx]

## Sheet: Sheet1
Table S6. KEGG enrichment analysis of the succinylated proteins.
KEGG pathway	Mapping	Background	All Mapping	All Background	Fold enrichment	Fisher'exact Test P_value	-log10(p value)	Related proteins
ko00020 Citrate cycle (TCA cycle)	25	48	208	2896	7.25	1e-100	100	TERG_01272T0 TERG_08287T0 TERG_06075T1 TERG_02599T1 TERG_06560T3 TERG_06689T0 TERG_06075T0 TERG_07276T7 TERG_05696T0 TERG_07814T0 TERG_11505T0 TERG_04056T0 TERG_11506T0 TERG_07276T4 TERG_02599T0 TERG_01272T2 TERG_03762T0 TERG_01670T3 TERG_02628T0 TERG_03781T0 TERG_01272T1 TERG_01076T0 TERG_02073T0 TERG_04125T0 TERG_08522T0
ko01120 Microbial metabolism in diverse environments	57	285	208	2896	2.78	1e-100	100	TERG_01272T0 TERG_06568T0 TERG_04709T5 TERG_02599T1 TERG_01612T1 TERG_01612T2 TERG_01281T0 TERG_06560T3 TERG_07276T7 TERG_04402T1 TERG_00631T0 TERG_04056T0 TERG_05679T0 TERG_02599T0 TERG_02007T0 TERG_01521T0 TERG_02491T0 TERG_02768T4 TERG_01359T6 TERG_04363T0 TERG_01670T3 TERG_01521T1 TERG_03065T1 TERG_01076T0 TERG_08522T0 TERG_01271T0 TERG_08287T0 TERG_06075T1 TERG_06689T0 TERG_06075T0 TERG_0097…
ko01200 Carbon metabolism	52	174	208	2896	4.16	1.4162e-12	11.8489	TERG_01272T0 TERG_06568T0 TERG_07526T0 TERG_04709T5 TERG_02599T1 TERG_01612T1 TERG_01612T2 TERG_01281T0 TERG_06560T3 TERG_07276T7 TERG_04402T1 TERG_04056T0 TERG_02599T0 TERG_04038T0 TERG_02007T0 TERG_01521T0 TERG_02768T4 TERG_01359T6 TERG_04363T0 TERG_01670T3 TERG_01521T1 TERG_03065T1 TERG_02005T0 TERG_01076T0 TERG_08522T0 TERG_01271T0 TERG_08472T1 TERG_06075T1 TERG_06689T0 TERG_06075T0 TERG_0097…
ko01130 Biosynthesis of antibiotics	66	392	208	2896	2.34	2.59448e-12	11.5859	TERG_05184T0 TERG_06568T0 TERG_02599T1 TERG_01612T2 TERG_07276T7 TERG_07611T0 TERG_04402T1 TERG_07318T0 TERG_04056T0 TERG_04038T0 TERG_01521T0 TERG_02768T4 TERG_04363T0 TERG_01521T1 TERG_08522T0 TERG_07241T1 TERG_08287T0 TERG_03804T2 TERG_03834T1 TERG_07659T0 TERG_00093T1 TERG_07149T0 TERG_07814T0 TERG_11505T0 TERG_04709T1 TERG_01404T0 TERG_02628T0 TERG_00974T0 TERG_01272T0 TERG_01612T1 TERG_0470…
ko00640 Propanoate metabolism	17	29	208	2896	8.16	7.83499e-12	11.106	TERG_04079T0 TERG_08472T1 TERG_07526T0 TERG_02599T1 TERG_04079T1 TERG_02836T0 TERG_01521T2 TERG_00093T1 TERG_05696T0 TERG_07318T0 TERG_01269T0 TERG_04056T0 TERG_02599T0 TERG_01521T0 TERG_02007T0 TERG_04038T0 TERG_01521T1
ko00630 Glyoxylate and dicarboxylate metabolism	19	39	208	2896	6.78	1.87103e-11	10.7279	TERG_01272T0 TERG_05184T0 TERG_02599T1 TERG_01281T0 TERG_00976T0 TERG_06614T1 TERG_01521T2 TERG_00708T0 TERG_02599T0 TERG_01521T0 TERG_01272T2 TERG_03762T0 TERG_01521T1 TERG_01272T1 TERG_01076T0 TERG_00708T1 TERG_02005T0 TERG_04125T0 TERG_01271T0
ko01100 Metabolic pathways	121	1097	208	2896	1.54	9.61912e-10	9.01686	TERG_05184T0 TERG_06568T0 TERG_07526T0 TERG_02599T1 TERG_01612T2 TERG_01281T0 TERG_06224T0 TERG_07276T7 TERG_04294T0 TERG_07611T0 TERG_08443T0 TERG_00883T0 TERG_07643T0 TERG_04402T1 TERG_07318T0 TERG_03875T1 TERG_01624T0 TERG_00336T0 TERG_04121T0 TERG_07588T3 TERG_04056T0 TERG_05679T0 TERG_04038T0 TERG_01521T0 TERG_02768T4 TERG_08519T0 TERG_04363T0 TERG_03472T0 TERG_04145T1 TERG_01521T1 TERG_0125…
ko01110 Biosynthesis of secondary metabolites	68	464	208	2896	2.04	9.74696e-10	9.01113	TERG_05184T0 TERG_02599T1 TERG_01612T2 TERG_01281T0 TERG_07276T7 TERG_07611T0 TERG_04402T1 TERG_07318T0 TERG_03875T1 TERG_01624T0 TERG_07588T3 TERG_04056T0 TERG_04038T0 TERG_01521T0 TERG_02768T4 TERG_04363T0 TERG_01521T1 TERG_08522T0 TERG_01271T0 TERG_07241T1 TERG_08287T0 TERG_03804T2 TERG_03834T1 TERG_07659T0 TERG_00093T1 TERG_07149T0 TERG_07814T0 TERG_11505T0 TERG_04709T1 TERG_01404T0 TERG_0262…
ko03010 Ribosome	28	125	208	2896	3.12	8.3303e-08	7.07934	TERG_02237T0 TERG_04772T0 TERG_04450T0 TERG_00383T0 TERG_07944T0 TERG_05788T0 TERG_00650T1 TERG_07988T0 TERG_01256T0 TERG_11688T0 TERG_06026T0 TERG_01562T1 TERG_05236T1 TERG_01102T0 TERG_02604T0 TERG_08133T3 TERG_00531T0 TERG_03300T1 TERG_05866T0 TERG_05283T0 TERG_00189T0 TERG_03738T0 TERG_06172T0 TERG_07380T0 TERG_00217T0 TERG_03204T0 TERG_04478T0 TERG_00633T0
ko03460 Fanconi anemia pathway	23	99	208	2896	3.23	8.72274e-07	6.05935	TERG_04079T0 TERG_08472T1 TERG_07526T0 TERG_02599T1 TERG_04079T1 TERG_07659T1 TERG_02836T0 TERG_04291T3 TERG_01521T2 TERG_07659T0 TERG_04294T0 TERG_00093T1 TERG_01052T0 TERG_07318T0 TERG_02599T0 TERG_01404T0 TERG_01521T0 TERG_02007T0 TERG_04038T0 TERG_06712T0 TERG_01521T1 TERG_02728T0 TERG_03476T0
ko05012 Parkinson's disease	24	109	208	2896	3.07	1.28551e-06	5.89092	TERG_04143T1 TERG_06689T0 TERG_06224T0 TERG_02032T2 TERG_07205T0 TERG_11002T0 TERG_05029T0 TERG_00883T0 TERG_07643T0 TERG_08655T0 TERG_04121T0 TERG_02032T0 TERG_06183T0 TERG_06157T1 TERG_04490T0 TERG_03517T1 TERG_03472T0 TERG_04145T1 TERG_02073T0 TERG_01258T0 TERG_04594T0 TERG_04761T2 TERG_02020T0 TERG_02020T1
ko00190 Oxidative phosphorylation	26	131	208	2896	2.76	3.10385e-06	5.5081	TERG_00065T0 TERG_07229T0 TERG_04143T1 TERG_06689T0 TERG_06224T0 TERG_02032T2 TERG_07205T0 TERG_11002T0 TERG_05029T0 TERG_00883T0 TERG_07643T0 TERG_00336T0 TERG_04121T0 TERG_02032T0 TERG_06183T0 TERG_06157T1 TERG_04130T1 TERG_04490T0 TERG_03517T1 TERG_03472T0 TERG_04145T1 TERG_02073T0 TERG_01258T0 TERG_04761T2 TERG_02020T0 TERG_02020T1
ko05016 Huntington's disease	25	125	208	2896	2.78	4.45109e-06	5.35153	TERG_04143T1 TERG_06689T0 TERG_06224T0 TERG_02032T2 TERG_07205T0 TERG_11002T0 TERG_05029T0 TERG_00883T0 TERG_07643T0 TERG_08655T0 TERG_04121T0 TERG_02032T0 TERG_06183T0 TERG_06157T1 TERG_04490T0 TERG_03517T1 TERG_03472T0 TERG_04145T1 TERG_01565T0 TERG_02073T0 TERG_01258T0 TERG_04594T0 TERG_04761T2 TERG_02020T0 TERG_02020T1
ko01210 2-Oxocarboxylic acid metabolism	15	56	208	2896	3.73	2.31028e-05	4.63634	TERG_07149T0 TERG_01272T0 TERG_07814T0 TERG_03804T2 TERG_06075T1 TERG_05819T1 TERG_06075T0 TERG_03834T1 TERG_01272T2 TERG_00299T0 TERG_01670T3 TERG_06569T0 TERG_01272T1 TERG_01076T0 TERG_04125T0
ko05010 Alzheimer's disease	23	120	208	2896	2.67	2.48418e-05	4.60482	TERG_04143T1 TERG_06689T0 TERG_06224T0 TERG_02032T2 TERG_07205T0 TERG_11002T0 TERG_05029T0 TERG_00883T0 TERG_07643T0 TERG_04402T1 TERG_04121T0 TERG_02032T0 TERG_06183T0 TERG_06157T1 TERG_04490T0 TERG_03517T1 TERG_03472T0 TERG_04145T1 TERG_02073T0 TERG_01258T0 TERG_04761T2 TERG_02020T0 TERG_02020T1
ko00620 Pyruvate metabolism	21	104	208	2896	2.81	2.88049e-05	4.54053	TERG_04079T0 TERG_01948T0 TERG_02599T1 TERG_01281T0 TERG_04079T1 TERG_06560T3 TERG_01521T2 TERG_01677T0 TERG_07149T0 TERG_11505T0 TERG_11506T0 TERG_02599T0 TERG_11969T0 TERG_01404T0 TERG_01521T0 TERG_03762T0 TERG_08333T0 TERG_03781T0 TERG_01521T1 TERG_03065T1 TERG_08522T0
ko01230 Biosynthesis of amino acids	30	188	208	2896	2.22	3.91292e-05	4.4075	TERG_07241T1 TERG_01272T0 TERG_06568T0 TERG_03804T2 TERG_06075T1 TERG_01612T1 TERG_01612T2 TERG_06075T0 TERG_03834T1 TERG_00976T0 TERG_00299T0 TERG_00708T0 TERG_07611T0 TERG_06569T0 TERG_08498T0 TERG_04402T1 TERG_07149T0 TERG_07814T0 TERG_01612T0 TERG_07588T3 TERG_05819T1 TERG_01272T2 TERG_01359T6 TERG_04363T0 TERG_01670T3 TERG_00974T0 TERG_01272T1 TERG_01076T0 TERG_00708T1 TERG_04125T0
ko00010 Glycolysis / Gluconeogenesis	15	65	208	2896	3.21	0.000135952	3.86661	TERG_01612T0 TERG_11505T0 TERG_11506T0 TERG_02599T1 TERG_01612T1 TERG_01612T2 TERG_02599T0 TERG_06560T3 TERG_01404T0 TERG_03781T0 TERG_00342T0 TERG_00974T0 TERG_08498T0 TERG_04402T1 TERG_08522T0
ko05134 Legionellosis	8	21	208	2896	5.3	0.000422055	3.37463	TERG_06505T0 TERG_04141T0 TERG_07986T0 TERG_00548T0 TERG_06578T0 TERG_05378T0 TERG_01883T0 TERG_06505T2
ko00310 Lysine degradation	10	37	208	2896	3.76	0.000872958	3.05901	TERG_07241T1 TERG_07276T4 TERG_02007T0 TERG_01521T0 TERG_01404T0 TERG_02491T0 TERG_01521T2 TERG_02628T0 TERG_01521T1 TERG_07276T7
ko00071 Fatty acid degradation	9	30	208	2896	4.18	0.00088175	3.05465	TERG_04038T0 TERG_02007T0 TERG_01521T0 TERG_01404T0 TERG_07659T1 TERG_02491T0 TERG_01521T2 TERG_07659T0 TERG_01521T1
ko00720 Carbon fixation pathways in prokaryotes	7	18	208	2896	5.41	0.00111131	2.95417	TERG_01521T2 TERG_01521T1 TERG_08287T0 TERG_06075T1 TERG_01076T0 TERG_01521T0 TERG_06075T0
ko00680 Methane metabolism	9	32	208	2896	3.92	0.00139897	2.85419	TERG_01612T0 TERG_06568T0 TERG_01612T1 TERG_01612T2 TERG_00976T0 TERG_00708T0 TERG_06614T1 TERG_00974T0 TERG_00708T1
ko00362 Benzoate degradation	5	9	208	2896	7.74	0.00240092	2.61962	TERG_01521T2 TERG_01521T1 TERG_05679T0 TERG_01521T0 TERG_02491T0
ko04260 Cardiac muscle contraction	7	22	208	2896	4.43	0.00350661	2.45511	TERG_06224T0 TERG_03517T1 TERG_04121T0 TERG_11002T0 TERG_05029T0 TERG_07643T0 TERG_04143T1
ko00410 beta-Alanine metabolism	10	45	208	2896	3.09	0.00376511	2.42422	TERG_04079T0 TERG_03804T2 TERG_08472T1 TERG_07526T0 TERG_04079T1 TERG_04038T0 TERG_02007T0 TERG_01404T0 TERG_03834T1 TERG_00299T0
ko00650 Butanoate metabolism	10	49	208	2896	2.84	0.00679931	2.16754	TERG_04079T0 TERG_05679T0 TERG_04079T1 TERG_02007T0 TERG_01521T0 TERG_00299T0 TERG_01521T2 TERG_01521T1 TERG_01052T0 TERG_03476T0
ko04932 Non-alcoholic fatty liver disease (NAFLD)	13	79	208	2896	2.29	0.00920807	2.03583	TERG_04121T0 TERG_04143T1 TERG_06689T0 TERG_04490T0 TERG_03517T1 TERG_06224T0 TERG_07205T0 TERG_11002T0 TERG_05029T0 TERG_00883T0 TERG_02073T0 TERG_04761T2 TERG_07643T0
