# Supplementary material for: The first succinylome profile of Trichophyton rubrum reveals lysine succinylation on proteins involved in various key cellular processes
Source: BMC Genomics. 2017 Aug 4;18:577. doi: 10.1186/s12864-017-3977-y (PMC5545033; doi:10.1186/s12864-017-3977-y)
Supplement: Supplementary file 8 — The succinylated enzymes and modified sites in TCA cycle. (XLSX 11 kb) [file 12864_2017_3977_MOESM8_ESM.xlsx]

## Sheet: Sheet1
Table S7. The succinylated enzymes and modified sites in TCA cycle.
KEGG annotation	Protein Accession	succinylated sites
MDH1: malate dehydrogenase [EC:1.1.1.37]	TERG_03762T0	K164, K185, K238, K263, K326, K331
SDHA: succinate dehydrogenase (ubiquinone) flavoprotein subunit [EC:1.3.5.1]	TERG_02073T0	K334, K506, K619
	TERG_06689T0	K166
LSC1: succinyl-CoA synthetase alpha subunit [EC:6.2.1.4 6.2.1.5]	TERG_05696T0	K124, K375
sucD: succinyl-CoA synthetase alpha subunit [EC:6.2.1.5]	TERG_04056T0	K178, K318, K326
sucB: 2-oxoglutarate dehydrogenase E2 component (dihydrolipoamide succinyltransferase) [EC:2.3.1.61]	TERG_02628T0	K156, K264, K267, K272
sucA: 2-oxoglutarate dehydrogenase E1 component [EC:1.2.4.2]	TERG_07276T4	K240, K832
	TERG_07276T7	K326
DLD: dihydrolipoamide dehydrogenase [EC:1.8.1.4]	TERG_02599T0	K78, K151, K268, K272
	TERG_02599T1	K34, K41, K42, K44, K161, K165, K199, K231, K327
IDH1: isocitrate dehydrogenase [EC:1.1.1.42]	TERG_06075T0	K164, K185, K223, K294, K320, K479, K501
	TERG_06075T1	K164
IDH3: isocitrate dehydrogenase (NAD+) [EC:1.1.1.41]	TERG_01670T3	K10, K193
	TERG_07814T0	K127, K238, K362, K373, K383
ACO: aconitate hydratase [EC:4.2.1.3]	TERG_01076T0	K92, K310, K411, K463, K582, K607, K635, K702, K746
CS: citrate synthase [EC:2.3.3.1]	TERG_01272T0	K104, K115, K141, K214, K221, K248, K314, K463, K533
	TERG_01272T1	K115, K209, K214, K221
	TERG_01272T2	K78
	TERG_04125T0	K84, K57, K111, K230, K383, K390, K401, K458, K467,
ACLY: ATP citrate (pro-S)-lyase [EC:2.3.3.8]	TERG_08287T0	K83
DLAT :pyruvate dehydrogenase E2 component (dihydrolipoamide acetyltransferase) [EC:2.3.1.12]	TERG_03781T0	K218, K236, K309, K325, K382
aceE: pyruvate dehydrogenase E1 component [EC:1.2.4.1]	TERG_08522T0	K90, K278
	TERG_06560T3	K171, K248
pckA: phosphoenolpyruvate carboxykinase (ATP) [EC:4.1.1.49]	TERG_11505T0	K151
	TERG_11506T0	K79, K173
