# Supplementary material for: The first succinylome profile of Trichophyton rubrum reveals lysine succinylation on proteins involved in various key cellular processes
Source: BMC Genomics. 2017 Aug 4;18:577. doi: 10.1186/s12864-017-3977-y (PMC5545033; doi:10.1186/s12864-017-3977-y)
Supplement: Supplementary file 9 — The succinylated enzymes and modified sites in oxidative phosphorylation. (XLSX 11 kb) [file 12864_2017_3977_MOESM9_ESM.xlsx]

## Sheet: Sheet1
Table S8. The succinylated enzymes and modified sites in oxidative phosphorylation.
KEGG annotation	Protein Accession	succinylated sites
Complex 1 NADH dehygrogenase
Ndufs1: NADH dehydrogenase (ubiquinone) Fe-S protein 1 [EC:1.6.5.3 1.6.99.3]	TERG_04490T0	K469, K682
Ndufv1: NADH dehydrogenase (ubiquinone) flavoprotein 1 [EC:1.6.5.3 1.6.99.3]	TERG_07205T0	K104
Ndufa5: NADH dehydrogenase (ubiquinone) 1 alpha subcomplex subunit 5	TERG_04761T2	K98
Ndufab1: NADH dehydrogenase (ubiquinone) 1 alpha/beta subcomplex 1	TERG_00883T0	K72
Complex 2 Succinate dehygrogenase/fumarate reductase
SDHA: succinate dehydrogenase (ubiquinone) flavoprotein subunit [EC:1.3.5.1]	TERG_02073T0	K334， K506， K619
SDHB: succinate dehydrogenase (ubiquinone) iron-sulfur subunit [EC:1.3.5.1]	TERG_06689T0	K166
Complex 3 Cytochrome c reductase
ISP: ubiquinol-cytochrome c reductase iron-sulfur subunit [EC:1.10.2.2]	TERG_05029T0	K135, K141
Cytb: ubiquinol-cytochrome c reductase cytochrome b/c1 subunit	TERG_11002T0	K399
QCR2: ubiquinol-cytochrome c reductase core subunit 2	TERG_04121T0	K377， K430, K434
QCR7: ubiquinol-cytochrome c reductase subunit 7	TERG_07643T0	K106, K121
Complex 4 Cytochrome coxidase
COX4: cytochrome c oxidase subunit 4	TERG_04143T1	K106
COX5B: cytochrome c oxidase subunit 5b	TERG_06224T0	K188
COX6B: cytochrome c oxidase subunit 6b	TERG_03517T1	K57
COX15: cytochrome c oxidase assembly protein subunit 15	TERG_00065T0	K302
Complex 5 F-type ATPase
alpha: F-type H+-transporting ATPase subunit alpha(ATP1)	TERG_02032T0	K129, K135, K164, K168, K178, K233, K243, K357, K427, K430, K461, K531, K537, K528
	TERG_02032T2	K61, K136, K320, K323, K424
beta: F-type H+-transporting ATPase subunit beta [EC:3.6.3.14](ATP2)	TERG_04145T1	K115, K150, K512, K519
gamma: F-type H+-transporting ATPase subunit gamma(ATP3)	TERG_06183T0	K42, K46
delta: F-type H+-transporting ATPase subunit delta(ATP16)	TERG_06157T1	K43, K145
OSCP: F-type H+-transporting ATPase subunit O(ATP5)	TERG_03472T0	K107, K158, K162, K173
b: F-type H+-transporting ATPase subunit b(ATP4)	TERG_02020T0	K188, K205, K235, K263, K266, K272
	TERG_02020T1	K173, K188, K195, K205, K235, K263, K266,
d: F-type H+-transporting ATPase subunit d(ATP7)	TERG_01258T0	K10, K34, K64, K77, K80, K91, K149, K102
f6/h: F-type H+-transporting ATPase subunit 6(ATP5J)	TERG_00336T0	K51
Complex 5 V-type ATPase
a: V-type H+-transporting ATPase subunit a(ATP6N)	TERG_07229T0	k334
