# Supplementary material for: The first succinylome profile of Trichophyton rubrum reveals lysine succinylation on proteins involved in various key cellular processes
Source: BMC Genomics. 2017 Aug 4;18:577. doi: 10.1186/s12864-017-3977-y (PMC5545033; doi:10.1186/s12864-017-3977-y)
Supplement: Supplementary file 10 — The PPI network analysis of the succinylated proteins. (XLSX 185 kb) [file 12864_2017_3977_MOESM10_ESM.xlsx]

## Sheet: Node Information
Table S9. The PPI network analysis of the succinylated proteins.
Gene name	Protein accession	MCODE_Cluster	MCODE_Score	No. of modification sites	Type	Average Shortest Path Length	Betweenness Centrality	Closeness Centrality	Clustering Coefficient	Degree	Eccentricity	Neighborhood Connectivity	Number Of Directed Edges	Radiality	Stress	Topological Coefficient	Subcellular Location	Biological Process	Cellular Component	Molecular Function	KEGG KO No.	KEGG Gene	KEGG pathway	IPR ID	Domain description
TERG_04928	TERG_04928T0	Cluster 1	28	6	Overlap	3.12281	0.0256476	0.320225	0.834677	32	6	27.8438	32	0.764133	2554	0.515046	cytosol			nucleoside phosphate binding; nucleoside binding; ion binding; hydrolase activity, acting on acid anhydrides; hydrolase activity; nucleotide binding; nucleoside-triphosphatase activity; organic cyclic compound binding; heterocyclic compound binding; ribonucleoside binding; carbohydrate derivative binding; pyrophosphatase activity; catalytic activity; ribonucleotide binding; binding; GTPase activi…	K03234	EEF2; elongation factor 2	ko04921 Oxytocin signaling pathway; ko04152 AMPK signaling pathway;	IPR027417; IPR000795; IPR005517; IPR005225; IPR000640; IPR004161; IPR020568; IPR014721; IPR009022; IPR009000;	P-loop containing nucleoside triphosphate hydrolase; Elongation factor, GTP-binding domain; Translation elongation factor EFG/EF2, domain IV; Small GTP-binding protein domain; Translation elongation factor EFG, V domain; Translation elongation factor EFTu/EF1A, domain 2; Ribosomal protein S5 domain 2-type fold; Ribosomal protein S5 domain 2-type fold, subgroup; Elongation factor G, III-V domain; …
TERG_06026	TERG_06026T0	Cluster 1	28	1	Hypha	3.33333	0	0.3	1	28	6	29.7143	28	0.740741	0	0.761905	mitochondria	cellular protein metabolic process; biosynthetic process; primary metabolic process; cellular metabolic process; organic substance biosynthetic process; cellular biosynthetic process; organic substance metabolic process; metabolic process; cellular macromolecule biosynthetic process; cellular macromolecule metabolic process; gene expression; macromolecule metabolic process; protein metabolic proc…	ribosome; organelle; intracellular organelle; intracellular non-membrane-bounded organelle; cell part; intracellular; cytoplasm; macromolecular complex; intracellular part; cell; ribonucleoprotein complex; cytoplasmic part; non-membrane-bounded organelle;	organic cyclic compound binding; heterocyclic compound binding; nucleoside phosphate binding; binding; nucleotide binding; structural molecule activity; structural constituent of ribosome; small molecule binding;	K02974	RP-S24e; small subunit ribosomal protein S24e	ko03010 Ribosome;	IPR012678; IPR012677;	Ribosomal protein L23/L15e core domain; Nucleotide-binding alpha-beta plait domain;
TERG_07944	TERG_07944T0	Cluster 1	28	1	Hypha	3.28655	0.00068908	0.30427	0.928736	30	6	28.8333	30	0.745939	274	0.655303	nuclear	cellular protein metabolic process; biosynthetic process; primary metabolic process; cellular metabolic process; organic substance biosynthetic process; cellular biosynthetic process; organic substance metabolic process; metabolic process; cellular macromolecule biosynthetic process; cellular macromolecule metabolic process; gene expression; macromolecule metabolic process; protein metabolic proc…	ribosome; organelle; intracellular organelle; intracellular non-membrane-bounded organelle; cell part; intracellular; cytoplasm; macromolecular complex; intracellular part; cell; ribonucleoprotein complex; cytoplasmic part; non-membrane-bounded organelle;	structural constituent of ribosome; structural molecule activity;	K02934	RP-L6e; large subunit ribosomal protein L6e	ko03010 Ribosome;	IPR008991; IPR014722;	Translation protein SH3-like domain; Ribosomal protein L2 domain 2;
TERG_07380	TERG_07380T0	Cluster 1	28	1	Hypha	3.33333	0	0.3	1	28	6	29.7143	28	0.740741	0	0.761905	nuclear	cellular protein metabolic process; biosynthetic process; primary metabolic process; cellular metabolic process; organic substance biosynthetic process; cellular biosynthetic process; organic substance metabolic process; metabolic process; cellular macromolecule biosynthetic process; cellular macromolecule metabolic process; gene expression; macromolecule metabolic process; protein metabolic proc…	ribosome; organelle; intracellular organelle; intracellular non-membrane-bounded organelle; cell part; intracellular; cytoplasm; macromolecular complex; intracellular part; cell; ribonucleoprotein complex; cytoplasmic part; non-membrane-bounded organelle;	structural constituent of ribosome; structural molecule activity;	K02976	RP-S26e; small subunit ribosomal protein S26e	ko03010 Ribosome;
TERG_03204	TERG_03204T0	Cluster 1	28	1	Hypha	3.33333	0	0.3	1	28	6	29.7143	28	0.740741	0	0.761905	nuclear				K02937	RP-L7e; large subunit ribosomal protein L7e	ko03010 Ribosome;	IPR012988; IPR016082;	Ribosomal protein L30, N-terminal; Ribosomal protein L30, ferredoxin-like fold domain;
TERG_00217	TERG_00217T0	Cluster 1	28	4	Overlap	3.33333	0	0.3	1	28	6	29.7143	28	0.740741	0	0.761905	nuclear	cellular protein metabolic process; biosynthetic process; primary metabolic process; cellular metabolic process; organic substance biosynthetic process; cellular biosynthetic process; organic substance metabolic process; metabolic process; cellular macromolecule biosynthetic process; cellular macromolecule metabolic process; gene expression; macromolecule metabolic process; protein metabolic proc…	ribosome; organelle; intracellular organelle; intracellular non-membrane-bounded organelle; cell part; intracellular; cytoplasm; macromolecular complex; intracellular part; cell; ribonucleoprotein complex; cytoplasmic part; non-membrane-bounded organelle;	protein binding; structural constituent of ribosome; structural molecule activity; binding;	K02977	RP-S27Ae; small subunit ribosomal protein S27Ae	ko03010 Ribosome;	IPR002906; IPR011332; IPR029071; IPR000626;	Ribosomal protein S27a; Zinc-binding ribosomal protein; Ubiquitin-related domain; Ubiquitin-like;
TERG_01102	TERG_01102T0	Cluster 1	28	2	Hypha	3.30994	0.00023807	0.30212	0.96798	29	6	29.3793	29	0.74334	118	0.699507	cytosol	cellular component biogenesis; ribosome biogenesis; ribonucleoprotein complex biogenesis; cellular component organization or biogenesis;	macromolecular complex; intracellular part; ribonucleoprotein complex; cell; cell part; intracellular;		K02936	RP-L7Ae; large subunit ribosomal protein L7Ae	ko03010 Ribosome;	IPR029064; IPR004038;	50S ribosomal protein L30e-like; Ribosomal protein L7Ae/L30e/S12e/Gadd45;
TERG_03300	TERG_03300T1	Cluster 1	28	1	Hypha	3.2807	0.00104237	0.304813	0.890323	31	6	28.2258	31	0.746589	442	0.641496	cytosol	cellular protein metabolic process; biosynthetic process; primary metabolic process; cellular metabolic process; organic substance biosynthetic process; cellular biosynthetic process; organic substance metabolic process; metabolic process; cellular macromolecule biosynthetic process; cellular macromolecule metabolic process; gene expression; macromolecule metabolic process; protein metabolic proc…	ribosome; organelle; intracellular organelle; intracellular non-membrane-bounded organelle; cell part; intracellular; cytoplasm; macromolecular complex; intracellular part; cell; ribonucleoprotein complex; cytoplasmic part; non-membrane-bounded organelle;	structural constituent of ribosome; structural molecule activity;	K02866	RP-L10e; large subunit ribosomal protein L10e	ko03010 Ribosome;	IPR016180;	Ribosomal protein L10e/L16;
TERG_00531	TERG_00531T0	Cluster 1	28	1	Hypha	3.30994	0.00023807	0.30212	0.96798	29	6	29.3793	29	0.74334	118	0.699507	mitochondria	cellular protein metabolic process; biosynthetic process; primary metabolic process; cellular metabolic process; organic substance biosynthetic process; cellular biosynthetic process; organic substance metabolic process; metabolic process; cellular macromolecule biosynthetic process; cellular macromolecule metabolic process; gene expression; macromolecule metabolic process; protein metabolic proc…	ribosome; organelle; intracellular organelle; intracellular non-membrane-bounded organelle; cell part; intracellular; cytoplasm; macromolecular complex; intracellular part; cell; ribonucleoprotein complex; cytoplasmic part; non-membrane-bounded organelle;	structural constituent of ribosome; structural molecule activity;	K02993	RP-S7e; small subunit ribosomal protein S7e	ko03010 Ribosome;
TERG_03738	TERG_03738T0	Cluster 1	28	1	Hypha	2.95322	0.0631035	0.338614	0.834677	32	6	27.8438	32	0.782976	9700	0.479526	extracellular	cellular protein metabolic process; biosynthetic process; primary metabolic process; cellular metabolic process; organic substance biosynthetic process; cellular biosynthetic process; organic substance metabolic process; metabolic process; cellular macromolecule biosynthetic process; cellular macromolecule metabolic process; gene expression; macromolecule metabolic process; protein metabolic proc…	ribosome; organelle; intracellular organelle; intracellular non-membrane-bounded organelle; cell part; intracellular; cytoplasm; macromolecular complex; intracellular part; cell; ribonucleoprotein complex; cytoplasmic part; non-membrane-bounded organelle;	structural constituent of ribosome; structural molecule activity;	K02925	RP-L3e; large subunit ribosomal protein L3e	ko03010 Ribosome;	IPR009000;	Translation protein, beta-barrel domain;
TERG_00383	TERG_00383T0	Cluster 1	28	1	Hypha	3.09357	0.0154196	0.323251	0.891954	30	6	28.4	30	0.767381	2994	0.616667	cytosol, nuclear	cellular protein metabolic process; biosynthetic process; primary metabolic process; cellular metabolic process; organic substance biosynthetic process; cellular biosynthetic process; organic substance metabolic process; metabolic process; cellular macromolecule biosynthetic process; cellular macromolecule metabolic process; gene expression; macromolecule metabolic process; protein metabolic proc…	ribosome; intracellular organelle; intracellular non-membrane-bounded organelle; intracellular organelle part; cytoplasm; macromolecular complex; intracellular part; cell; organelle part; non-membrane-bounded organelle; organelle; large ribosomal subunit; intracellular; cell part; ribosomal subunit; ribonucleoprotein complex; cytoplasmic part;	structural constituent of ribosome; structural molecule activity;	K02872	RP-L13Ae; large subunit ribosomal protein L13Ae	ko03010 Ribosome;	IPR023564;	Ribosomal protein L13 domain;
TERG_04450	TERG_04450T0	Cluster 1	28	1	Spore	3.32749	0.00026571	0.300527	0.955665	29	6	29.0345	29	0.741391	152	0.744474	mitochondria	cellular protein metabolic process; biosynthetic process; primary metabolic process; cellular metabolic process; organic substance biosynthetic process; cellular biosynthetic process; organic substance metabolic process; metabolic process; cellular macromolecule biosynthetic process; cellular macromolecule metabolic process; gene expression; macromolecule metabolic process; protein metabolic proc…	ribosome; organelle; intracellular organelle; intracellular non-membrane-bounded organelle; cell part; intracellular; cytoplasm; macromolecular complex; intracellular part; cell; ribonucleoprotein complex; cytoplasmic part; non-membrane-bounded organelle;	organic cyclic compound binding; heterocyclic compound binding; nucleoside phosphate binding; binding; nucleotide binding; structural molecule activity; structural constituent of ribosome; small molecule binding;	K02893	RP-L23Ae; large subunit ribosomal protein L23Ae	ko03010 Ribosome;	IPR012678; IPR005633; IPR012677;	Ribosomal protein L23/L15e core domain; Ribosomal protein L23/L25, N-terminal; Nucleotide-binding alpha-beta plait domain;
TERG_05283	TERG_05283T0	Cluster 1	28	1	Hypha	3.32749	0.0116959	0.300527	0.931034	29	6	28.6897	29	0.741391	1840	0.754083	nuclear	cellular protein metabolic process; biosynthetic process; primary metabolic process; cellular metabolic process; organic substance biosynthetic process; cellular biosynthetic process; organic substance metabolic process; metabolic process; cellular macromolecule biosynthetic process; cellular macromolecule metabolic process; gene expression; macromolecule metabolic process; protein metabolic proc…	ribosome; organelle; intracellular organelle; intracellular non-membrane-bounded organelle; cell part; intracellular; cytoplasm; macromolecular complex; intracellular part; cell; ribonucleoprotein complex; cytoplasmic part; non-membrane-bounded organelle;	structural constituent of ribosome; structural molecule activity;	K02912	RP-L32e; large subunit ribosomal protein L32e	ko03010 Ribosome;
TERG_02237	TERG_02237T0	Cluster 1	28	2	Overlap	3.33333	0	0.3	1	28	6	29.7143	28	0.740741	0	0.761905	mitochondria	cellular protein metabolic process; biosynthetic process; primary metabolic process; cellular metabolic process; organic substance biosynthetic process; cellular biosynthetic process; organic substance metabolic process; metabolic process; cellular macromolecule biosynthetic process; cellular macromolecule metabolic process; gene expression; macromolecule metabolic process; protein metabolic proc…	ribosome; organelle; intracellular organelle; intracellular non-membrane-bounded organelle; cell part; intracellular; cytoplasm; macromolecular complex; intracellular part; cell; ribonucleoprotein complex; cytoplasmic part; non-membrane-bounded organelle;	structural constituent of ribosome; structural molecule activity;	K02979	RP-S28e; small subunit ribosomal protein S28e	ko03010 Ribosome;	IPR012340;	Nucleic acid-binding, OB-fold;
TERG_01256	TERG_01256T0	Cluster 1	28	1	Hypha	3.30994	0.00023807	0.30212	0.96798	29	6	29.3793	29	0.74334	118	0.699507	nuclear	cellular protein metabolic process; biosynthetic process; primary metabolic process; cellular metabolic process; organic substance biosynthetic process; cellular biosynthetic process; organic substance metabolic process; metabolic process; cellular macromolecule biosynthetic process; cellular macromolecule metabolic process; gene expression; macromolecule metabolic process; protein metabolic proc…	ribosome; organelle; intracellular organelle; intracellular non-membrane-bounded organelle; cell part; intracellular; cytoplasm; macromolecular complex; intracellular part; cell; ribonucleoprotein complex; cytoplasmic part; non-membrane-bounded organelle;	structural constituent of ribosome; structural molecule activity;	K02875	RP-L14e; large subunit ribosomal protein L14e	ko03010 Ribosome;	IPR008991; IPR002784; IPR014722; IPR005824;	Translation protein SH3-like domain; Ribosomal protein L14; Ribosomal protein L2 domain 2; KOW;
TERG_06172	TERG_06172T0	Cluster 1	28	3	Overlap	3.32164	0.0033579	0.301056	0.891954	30	6	28.1	30	0.74204	514	0.738596	cytosol	cellular protein metabolic process; biosynthetic process; primary metabolic process; cellular metabolic process; organic substance biosynthetic process; cellular biosynthetic process; organic substance metabolic process; metabolic process; cellular macromolecule biosynthetic process; cellular macromolecule metabolic process; gene expression; macromolecule metabolic process; protein metabolic proc…	ribosome; organelle; intracellular organelle; intracellular non-membrane-bounded organelle; cell part; intracellular; cytoplasm; macromolecular complex; intracellular part; cell; ribonucleoprotein complex; cytoplasmic part; non-membrane-bounded organelle;	structural constituent of ribosome; structural molecule activity;	K02870	RP-L12e; large subunit ribosomal protein L12e	ko03010 Ribosome;	IPR020783; IPR020784;	Ribosomal protein L11, C-terminal; Ribosomal protein L11, N-terminal;
TERG_00189	TERG_00189T0	Cluster 1	28	1	Hypha	3	0.0292966	0.333333	0.868817	31	6	28.1613	31	0.777778	6096	0.552182	cytosol	cellular protein metabolic process; biosynthetic process; primary metabolic process; cellular metabolic process; organic substance biosynthetic process; cellular biosynthetic process; organic substance metabolic process; metabolic process; cellular macromolecule biosynthetic process; cellular macromolecule metabolic process; gene expression; macromolecule metabolic process; protein metabolic proc…	ribosome; intracellular organelle; intracellular non-membrane-bounded organelle; small ribosomal subunit; intracellular organelle part; cytoplasm; macromolecular complex; intracellular part; cell; organelle part; non-membrane-bounded organelle; organelle; ribosomal subunit; intracellular; cell part; ribonucleoprotein complex; cytoplasmic part;	structural constituent of ribosome; structural molecule activity;	K02998	RP-SAe; small subunit ribosomal protein SAe	ko03010 Ribosome;	IPR023591;	Ribosomal protein S2, flavodoxin-like domain;
TERG_00783	TERG_00783T0	Cluster 1	28	1	Hypha	2.73684	0.131521	0.365385	0.818548	32	5	27.7812	32	0.807018	28142	0.440476	nuclear			protein binding; binding;	K14753	RACK1; guanine nucleotide-binding protein subunit beta-2-like 1 protein	ko05162 Measles;	IPR017986; IPR015943;	WD40-repeat-containing domain; WD40/YVTN repeat-like-containing domain;
TERG_05866	TERG_05866T0	Cluster 1	28	1	Hypha	3.23392	0.00484304	0.309222	0.83871	32	6	27.625	32	0.751787	976	0.563776	cytosol	cellular protein metabolic process; biosynthetic process; primary metabolic process; cellular metabolic process; organic substance biosynthetic process; cellular biosynthetic process; organic substance metabolic process; metabolic process; cellular macromolecule biosynthetic process; cellular macromolecule metabolic process; gene expression; macromolecule metabolic process; protein metabolic proc…	ribosome; intracellular organelle; intracellular non-membrane-bounded organelle; small ribosomal subunit; intracellular organelle part; cytoplasm; macromolecular complex; intracellular part; cell; organelle part; non-membrane-bounded organelle; organelle; ribosomal subunit; intracellular; cell part; ribonucleoprotein complex; cytoplasmic part;	organic cyclic compound binding; heterocyclic compound binding; RNA binding; binding; nucleic acid binding; structural molecule activity; structural constituent of ribosome;	K02981	RP-S2e; small subunit ribosomal protein S2e	ko03010 Ribosome;	IPR014720; IPR005324; IPR020568; IPR014721; IPR013810;	Double-stranded RNA-binding domain; Ribosomal protein S5, C-terminal; Ribosomal protein S5 domain 2-type fold; Ribosomal protein S5 domain 2-type fold, subgroup; Ribosomal protein S5, N-terminal;
TERG_04772	TERG_04772T0	Cluster 1	28	1	Hypha	3.28655	0.00068908	0.30427	0.928736	30	6	28.8333	30	0.745939	274	0.655303	mitochondria	cellular protein metabolic process; biosynthetic process; primary metabolic process; cellular metabolic process; organic substance biosynthetic process; cellular biosynthetic process; organic substance metabolic process; metabolic process; cellular macromolecule biosynthetic process; cellular macromolecule metabolic process; gene expression; macromolecule metabolic process; protein metabolic proc…	ribosome; organelle; intracellular organelle; intracellular non-membrane-bounded organelle; cell part; intracellular; cytoplasm; macromolecular complex; intracellular part; cell; ribonucleoprotein complex; cytoplasmic part; non-membrane-bounded organelle;	structural constituent of ribosome; structural molecule activity;	K02995	RP-S8e; small subunit ribosomal protein S8e	ko03010 Ribosome;
TERG_05236	TERG_05236T1	Cluster 1	28	1	Hypha	3.26316	0.00348626	0.306452	0.908046	30	6	28.7	30	0.748538	598	0.610638	nuclear	cellular protein metabolic process; biosynthetic process; primary metabolic process; cellular metabolic process; organic substance biosynthetic process; cellular biosynthetic process; organic substance metabolic process; metabolic process; cellular macromolecule biosynthetic process; cellular macromolecule metabolic process; gene expression; macromolecule metabolic process; protein metabolic proc…	ribosome; organelle; intracellular organelle; intracellular non-membrane-bounded organelle; cell part; intracellular; cytoplasm; macromolecular complex; intracellular part; cell; ribonucleoprotein complex; cytoplasmic part; non-membrane-bounded organelle;	structural constituent of ribosome; structural molecule activity;	K02918	RP-L35e; large subunit ribosomal protein L35e	ko03010 Ribosome;
TERG_04478	TERG_04478T0	Cluster 1	28	1	Hypha	3.28655	0.00068908	0.30427	0.928736	30	6	28.8333	30	0.745939	274	0.655303	nuclear	cellular protein metabolic process; biosynthetic process; primary metabolic process; cellular metabolic process; organic substance biosynthetic process; cellular biosynthetic process; organic substance metabolic process; metabolic process; cellular macromolecule biosynthetic process; cellular macromolecule metabolic process; gene expression; macromolecule metabolic process; protein metabolic proc…	ribosome; organelle; intracellular organelle; intracellular non-membrane-bounded organelle; cell part; intracellular; cytoplasm; macromolecular complex; intracellular part; cell; ribonucleoprotein complex; cytoplasmic part; non-membrane-bounded organelle;	structural constituent of ribosome; structural molecule activity;	K02984	RP-S3Ae; small subunit ribosomal protein S3Ae	ko03010 Ribosome;
TERG_00650	TERG_00650T1	Cluster 1	28	3	Hypha	3.33333	0	0.3	1	28	6	29.7143	28	0.740741	0	0.761905	nuclear	cellular protein metabolic process; biosynthetic process; primary metabolic process; cellular metabolic process; organic substance biosynthetic process; cellular biosynthetic process; organic substance metabolic process; metabolic process; cellular macromolecule biosynthetic process; cellular macromolecule metabolic process; gene expression; macromolecule metabolic process; protein metabolic proc…	ribosome; organelle; intracellular organelle; intracellular non-membrane-bounded organelle; cell part; intracellular; cytoplasm; macromolecular complex; intracellular part; cell; ribonucleoprotein complex; cytoplasmic part; non-membrane-bounded organelle;	structural constituent of ribosome; structural molecule activity;	K02962	RP-S17e; small subunit ribosomal protein S17e	ko03010 Ribosome;
TERG_01562	TERG_01562T1	Cluster 1	28	1	Hypha	3.30409	0.00054091	0.302655	0.926437	30	6	28.7333	30	0.74399	278	0.684127	cytosol	cellular protein metabolic process; biosynthetic process; primary metabolic process; cellular metabolic process; organic substance biosynthetic process; cellular biosynthetic process; organic substance metabolic process; metabolic process; cellular macromolecule biosynthetic process; cellular macromolecule metabolic process; gene expression; macromolecule metabolic process; protein metabolic proc…	ribosome; organelle; intracellular organelle; intracellular non-membrane-bounded organelle; cell part; intracellular; cytoplasm; macromolecular complex; intracellular part; cell; ribonucleoprotein complex; cytoplasmic part; non-membrane-bounded organelle;	structural constituent of ribosome; structural molecule activity;	K02868	RP-L11e; large subunit ribosomal protein L11e	ko03010 Ribosome;	IPR022803;	Ribosomal protein L5 domain;
TERG_02604	TERG_02604T0	Cluster 1	28	1	Hypha	3.30409	0.00076718	0.302655	0.914943	30	6	28.5	30	0.74399	316	0.695122	nuclear	cellular protein metabolic process; biosynthetic process; primary metabolic process; cellular metabolic process; organic substance biosynthetic process; cellular biosynthetic process; organic substance metabolic process; metabolic process; cellular macromolecule biosynthetic process; cellular macromolecule metabolic process; gene expression; macromolecule metabolic process; protein metabolic proc…	ribosome; intracellular organelle; intracellular non-membrane-bounded organelle; small ribosomal subunit; intracellular organelle part; cytoplasm; macromolecular complex; intracellular part; cell; organelle part; non-membrane-bounded organelle; organelle; ribosomal subunit; intracellular; cell part; ribonucleoprotein complex; cytoplasmic part;	organic cyclic compound binding; heterocyclic compound binding; RNA binding; binding; nucleic acid binding; structural molecule activity; structural constituent of ribosome;	K02969	RP-S20e; small subunit ribosomal protein S20e	ko03010 Ribosome;	IPR027486;	Ribosomal protein S10 domain;
TERG_07988	TERG_07988T0	Cluster 1	28	2	Overlap	3.32749	0.00026571	0.300527	0.955665	29	6	29.0345	29	0.741391	152	0.744474	mitochondria			organic cyclic compound binding; heterocyclic compound binding; RNA binding; binding; nucleic acid binding;	K02865	RP-L10Ae; large subunit ribosomal protein L10Ae	ko03010 Ribosome;	IPR023674; IPR016095; IPR016094;	Ribosomal protein L1-like; Ribosomal protein L1, 3-layer alpha/beta-sandwich; Ribosomal protein L1, 2-layer alpha/beta-sandwich;
TERG_05788	TERG_05788T0	Cluster 1	28	1	Hypha	3.28655	0.00068908	0.30427	0.928736	30	6	28.8333	30	0.745939	274	0.655303	nuclear	cellular protein metabolic process; biosynthetic process; primary metabolic process; cellular metabolic process; organic substance biosynthetic process; cellular biosynthetic process; organic substance metabolic process; metabolic process; cellular macromolecule biosynthetic process; cellular macromolecule metabolic process; gene expression; macromolecule metabolic process; protein metabolic proc…	ribosome; organelle; intracellular organelle; intracellular non-membrane-bounded organelle; cell part; intracellular; cytoplasm; macromolecular complex; intracellular part; cell; ribonucleoprotein complex; cytoplasmic part; non-membrane-bounded organelle;	structural constituent of ribosome; structural molecule activity;	K02882	RP-L18Ae; large subunit ribosomal protein L18Ae	ko03010 Ribosome;	IPR023573;	Ribosomal protein L18a/LX;
TERG_08133	TERG_08133T3	Cluster 1	28	2	Overlap	3.33333	0	0.3	1	28	6	29.7143	28	0.740741	0	0.761905	cytosol				K02975	RP-S25e; small subunit ribosomal protein S25e	ko03010 Ribosome;	IPR011991;	Winged helix-turn-helix DNA-binding domain;
TERG_00633	TERG_00633T0	Cluster 1	28	1	Hypha	3.30409	0.00054091	0.302655	0.926437	30	6	28.7333	30	0.74399	278	0.684127	mitochondria	cellular protein metabolic process; biosynthetic process; primary metabolic process; cellular metabolic process; organic substance biosynthetic process; cellular biosynthetic process; organic substance metabolic process; metabolic process; cellular macromolecule biosynthetic process; cellular macromolecule metabolic process; gene expression; macromolecule metabolic process; protein metabolic proc…	ribosome; organelle; intracellular organelle; intracellular non-membrane-bounded organelle; cell part; intracellular; cytoplasm; macromolecular complex; intracellular part; cell; ribonucleoprotein complex; cytoplasmic part; non-membrane-bounded organelle;	structural constituent of ribosome; structural molecule activity;	K02960	RP-S16e; small subunit ribosomal protein S16e	ko03010 Ribosome;	IPR014721;	Ribosomal protein S5 domain 2-type fold, subgroup;
TERG_01521	TERG_01521T1/TERG_01521T0/TERG_01521T2	Cluster 10	4.54737	5	Hypha	3.06433	0.0204608	0.326336	0.433333	21	6	16.5238	21	0.77063	8120	0.284893	mitochondria	metabolic process;		transferase activity, transferring acyl groups; transferase activity, transferring acyl groups other than amino-acyl groups; transferase activity; catalytic activity;	K00626	E2.3.1.9; acetyl-CoA C-acetyltransferase [EC:2.3.1.9]	ko01130 Biosynthesis of antibiotics; ko03460 Fanconi anemia pathway; ko00900 Terpenoid backbone biosynthesis; ko00380 Tryptophan metabolism; ko01200 Carbon metabolism; ko00620 Pyruvate metabolism; ko00650 Butanoate metabolism; ko00640 Propanoate metabolism; ko00310 Lysine degradation; ko00720 Carbon fixation pathways in prokaryotes; ko00362 Benzoate degradation; ko01110 Biosynthesis of secondary …	IPR016039; IPR020616; IPR020617; IPR016038;	Thiolase-like; Thiolase, N-terminal; Thiolase, C-terminal; Thiolase-like, subgroup;
TERG_07659	TERG_07659T0/TERG_07659T1	Cluster 10	4.45714	2	Hypha	3.05848	0.0285194	0.32696	0.461905	21	6	16.7619	21	0.77128	9620	0.288177	mitochondria	metabolic process;		transferase activity, transferring acyl groups; transferase activity, transferring acyl groups other than amino-acyl groups; transferase activity; catalytic activity;	K07513	ACAA1; acetyl-CoA acyltransferase 1 [EC:2.3.1.16]	ko01130 Biosynthesis of antibiotics; ko00592 alpha-Linolenic acid metabolism; ko00071 Fatty acid degradation; ko03460 Fanconi anemia pathway; ko01110 Biosynthesis of secondary metabolites; ko01100 Metabolic pathways; ko03320 PPAR signaling pathway; ko04146 Peroxisome; ko01212 Fatty acid metabolism; ko01040 Biosynthesis of unsaturated fatty acids;	IPR016039; IPR020616; IPR020617; IPR016038;	Thiolase-like; Thiolase, N-terminal; Thiolase, C-terminal; Thiolase-like, subgroup;
TERG_06712	TERG_06712T0	Cluster 10	5.57143	1	Hypha	3.72515	0.00031671	0.268446	0.75	9	7	14.8889	9	0.697206	130	0.402402	mitochondria	metabolic process;		catalytic activity;	K05607	AUH; methylglutaconyl-CoA hydratase [EC:4.2.1.18]	ko03460 Fanconi anemia pathway; ko01100 Metabolic pathways;	IPR029045;	ClpP/crotonase-like domain;
TERG_00204	TERG_00204T0	Cluster 11	2	1	Spore	4.47368	0	0.223529	1	2	7	4	2	0.614035	0	0.8	cytosol	mannitol metabolic process; alditol metabolic process; organic hydroxy compound metabolic process; oxidation-reduction process; alcohol metabolic process; small molecule metabolic process; single-organism cellular process; single-organism process; hexitol metabolic process; primary metabolic process; carbohydrate metabolic process; polyol metabolic process; cellular metabolic process; organic sub…		oxidoreductase activity, acting on CH-OH group of donors; oxidoreductase activity, acting on the CH-OH group of donors, NAD or NADP as acceptor; catalytic activity; binding; mannitol-1-phosphate 5-dehydrogenase activity; cofactor binding; coenzyme binding; oxidoreductase activity;	K00009	mtlD; mannitol-1-phosphate 5-dehydrogenase [EC:1.1.1.17]	ko00051 Fructose and mannose metabolism;	IPR013118; IPR008927; IPR013328; IPR013131; IPR016040;	Mannitol dehydrogenase, C-terminal; 6-phosphogluconate dehydrogenase, C-terminal-like; Dehydrogenase, multihelical; Mannitol dehydrogenase, N-terminal; NAD(P)-binding domain;
TERG_04036	TERG_04036T0	Cluster 11	1.66667	1	Spore	3.48538	0.0341349	0.286913	0.2	5	6	5.6	5	0.723847	5086	0.236364	cytosol	nucleoside metabolic process; purine nucleoside metabolic process; cellular aromatic compound metabolic process; single-organism process; purine ribonucleoside biosynthetic process; nucleoside biosynthetic process; biosynthetic process; organonitrogen compound biosynthetic process; nucleoside salvage; cellular metabolic process; organic substance metabolic process; metabolic process; carbohydrate…		kinase activity; nucleoside kinase activity; catalytic activity; nucleobase-containing compound kinase activity; transferase activity; adenosine kinase activity; transferase activity, transferring phosphorus-containing groups;	K00856	E2.7.1.20; adenosine kinase [EC:2.7.1.20]	ko00230 Purine metabolism; ko01100 Metabolic pathways;	IPR011611; IPR029056;	Carbohydrate kinase PfkB; Ribokinase-like;
TERG_03284	TERG_03284T0	Cluster 11	1.66667	1	Hypha	3.68421	0.00413956	0.271429	0.666667	3	6	7	3	0.701754	1144	0.411765	mitochondria			hydrolase activity; catalytic activity; hydrolase activity, acting on glycosyl bonds;	K16330	pseudouridylate synthase / pseudouridine kinase [EC:4.2.1.70 2.7.1.83]	ko00240 Pyrimidine metabolism;	IPR011611; IPR029056;	Carbohydrate kinase PfkB; Ribokinase-like;
TERG_04594	TERG_04594T0	Cluster 12	1.66667	6	Overlap	3.63743	0.00237712	0.27492	0.333333	4	6	7.5	4	0.706953	764	0.345238	mitochondria	regulation of transport; regulation of anion transport; regulation of ion transport; single-organism cellular process; single-organism process; establishment of localization; transport; anion transport; transmembrane transport; regulation of biological process; single-organism localization; ion transport; regulation of localization; localization; cellular process; biological regulation; single-or…	membrane; intracellular organelle; outer membrane; mitochondrial part; bounding membrane of organelle; organelle membrane; mitochondrial outer membrane; cytoplasm; intracellular organelle part; organelle envelope; intracellular part; cell; organelle part; mitochondrion; organelle; mitochondrial envelope; intracellular membrane-bounded organelle; intracellular; cell part; envelope; organelle outer…	ion transmembrane transporter activity; passive transmembrane transporter activity; anion channel activity; substrate-specific transporter activity; channel activity; substrate-specific transmembrane transporter activity; voltage-gated ion channel activity; voltage-gated anion channel activity; substrate-specific channel activity; ion channel activity; gated channel activity; voltage-gated channe…	K15040	VDAC2; voltage-dependent anion channel protein 2	ko04022 cGMP-PKG signaling pathway; ko04020 Calcium signaling pathway; ko05016 Huntington's disease; ko05166 HTLV-I infection; ko05012 Parkinson's disease;	IPR023614;	Porin domain;
TERG_03818	TERG_03818T0	Cluster 12	1.66667	3	Overlap	3.77778	0.00042075	0.264706	0.666667	3	7	9.33333	3	0.691358	78	0.491228	cytosol	establishment of protein localization; transport; intracellular transport; cellular macromolecule localization; establishment of localization in cell; intracellular protein transport; organic substance transport; protein localization; macromolecule localization; cellular protein localization; localization; protein transport; establishment of localization; cellular localization;	membrane; intracellular organelle; outer membrane; mitochondrial part; bounding membrane of organelle; organelle membrane; mitochondrial outer membrane; cytoplasm; intracellular organelle part; organelle envelope; intracellular part; cell; organelle part; mitochondrion; organelle; mitochondrial envelope; intracellular membrane-bounded organelle; intracellular; cell part; envelope; organelle outer…	active transmembrane transporter activity; P-P-bond-hydrolysis-driven transmembrane transporter activity; protein transporter activity; macromolecule transmembrane transporter activity; primary active transmembrane transporter activity; binding; protein transmembrane transporter activity; substrate-specific transporter activity; protein binding; P-P-bond-hydrolysis-driven protein transmembrane tr…	K17768			IPR011990; IPR013026;	Tetratricopeptide-like helical domain; Tetratricopeptide repeat-containing domain;
TERG_03206	TERG_03206T1	Cluster 12	1.82143	14	Overlap	3.60234	0.00146774	0.277597	0.47619	7	7	8.28571	7	0.710851	248	0.376623	cytosol	protein folding; metabolic process; cellular protein metabolic process; cellular macromolecule metabolic process; macromolecule metabolic process; protein metabolic process; primary metabolic process; cellular process; cellular metabolic process; organic substance metabolic process;		ATP binding; nucleoside phosphate binding; nucleoside binding; ion binding; protein binding; nucleotide binding; organic cyclic compound binding; heterocyclic compound binding; ribonucleoside binding; carbohydrate derivative binding; ribonucleotide binding; binding; purine ribonucleoside binding; anion binding; purine ribonucleotide binding; unfolded protein binding; adenyl ribonucleotide binding…	K04043	dnaK; molecular chaperone DnaK	ko04212 Longevity regulating pathway - worm; ko03018 RNA degradation; ko05152 Tuberculosis;	IPR029048; IPR029047;	Heat shock protein 70kD, C-terminal domain; Heat shock protein 70kD, peptide-binding domain;
TERG_05819	TERG_05819T1	Cluster 2	9	1	Hypha	2.91813	0.0234402	0.342685	0.47619	21	6	19.6667	21	0.786875	8266	0.284334	mitochondria	single-organism process; metabolic process; oxidation-reduction process; single-organism metabolic process;		magnesium ion binding; nucleoside phosphate binding; ion binding; nucleotide binding; cofactor binding; oxidoreductase activity; oxidoreductase activity, acting on CH-OH group of donors; heterocyclic compound binding; organic cyclic compound binding; oxidoreductase activity, acting on the CH-OH group of donors, NAD or NADP as acceptor; catalytic activity; NAD binding; binding; cation binding; met…	K05824	LYS12; homoisocitrate dehydrogenase [EC:1.1.1.87]	ko01120 Microbial metabolism in diverse environments; ko01130 Biosynthesis of antibiotics; ko01230 Biosynthesis of amino acids; ko01100 Metabolic pathways; ko00300 Lysine biosynthesis; ko01210 2-Oxocarboxylic acid metabolism;	IPR024084;	Isopropylmalate dehydrogenase-like domain;
TERG_03762	TERG_03762T0	Cluster 2	9	9	Overlap	2.39181	0.110567	0.418093	0.290323	32	5	17.125	32	0.845354	27580	0.194247	mitochondria	dicarboxylic acid metabolic process; oxidation-reduction process; small molecule metabolic process; single-organism cellular process; single-organism process; carbohydrate metabolic process; primary metabolic process; cellular metabolic process; organic substance metabolic process; metabolic process; single-organism metabolic process; malate metabolic process; carboxylic acid metabolic process; o…		oxidoreductase activity, acting on CH-OH group of donors; oxidoreductase activity, acting on the CH-OH group of donors, NAD or NADP as acceptor; malate dehydrogenase activity; catalytic activity; L-malate dehydrogenase activity; oxidoreductase activity;	K00026	MDH2; malate dehydrogenase [EC:1.1.1.37]	ko00270 Cysteine and methionine metabolism; ko01130 Biosynthesis of antibiotics; ko01110 Biosynthesis of secondary metabolites; ko00710 Carbon fixation in photosynthetic organisms; ko01100 Metabolic pathways; ko00020 Citrate cycle (TCA cycle); ko01120 Microbial metabolism in diverse environments; ko01200 Carbon metabolism; ko00620 Pyruvate metabolism; ko00630 Glyoxylate and dicarboxylate metaboli…	IPR022383; IPR016040; IPR001236; IPR015955;	Lactate/malate dehydrogenase, C-terminal; NAD(P)-binding domain; Lactate/malate dehydrogenase, N-terminal; Lactate dehydrogenase/glycoside hydrolase, family 4, C-terminal;
TERG_01272	TERG_01272T0/TERG_01272T2/TERG_01272T1	Cluster 2	8.95238	14	Overlap	2.5848	0.0463989	0.386878	0.411494	30	5	19.0333	30	0.823912	15434	0.213858	cytosol	tricarboxylic acid metabolic process; oxidation-reduction process; small molecule metabolic process; single-organism cellular process; tricarboxylic acid cycle; single-organism process; carbohydrate metabolic process; primary metabolic process; cellular respiration; cellular metabolic process; organic substance metabolic process; citrate metabolic process; metabolic process; generation of precurs…		transferase activity, transferring acyl groups; transferase activity, transferring acyl groups, acyl groups converted into alkyl on transfer; catalytic activity; transferase activity;	K01647	CS; citrate synthase [EC:2.3.3.1]	ko01130 Biosynthesis of antibiotics; ko01110 Biosynthesis of secondary metabolites; ko01230 Biosynthesis of amino acids; ko01100 Metabolic pathways; ko01210 2-Oxocarboxylic acid metabolism; ko00020 Citrate cycle (TCA cycle); ko01120 Microbial metabolism in diverse environments; ko01200 Carbon metabolism; ko00630 Glyoxylate and dicarboxylate metabolism;	IPR016142; IPR016141;	Citrate synthase-like, large alpha subdomain; Citrate synthase-like, core;
TERG_04125	TERG_04125T0	Cluster 2	8.95238	10	Overlap	2.59064	0.039646	0.386005	0.438424	29	5	19.6552	29	0.823262	13940	0.220845	mitochondria	tricarboxylic acid metabolic process; oxidation-reduction process; small molecule metabolic process; single-organism cellular process; tricarboxylic acid cycle; single-organism process; carbohydrate metabolic process; primary metabolic process; cellular respiration; cellular metabolic process; organic substance metabolic process; citrate metabolic process; metabolic process; generation of precurs…		citrate synthase activity; transferase activity, transferring acyl groups; transferase activity, transferring acyl groups, acyl groups converted into alkyl on transfer; catalytic activity; transferase activity; citrate (Si)-synthase activity;	K01647	CS; citrate synthase [EC:2.3.3.1]	ko01130 Biosynthesis of antibiotics; ko01110 Biosynthesis of secondary metabolites; ko01230 Biosynthesis of amino acids; ko01100 Metabolic pathways; ko01210 2-Oxocarboxylic acid metabolism; ko00020 Citrate cycle (TCA cycle); ko01120 Microbial metabolism in diverse environments; ko01200 Carbon metabolism; ko00630 Glyoxylate and dicarboxylate metabolism;	IPR016142; IPR016141;	Citrate synthase-like, large alpha subdomain; Citrate synthase-like, core;
TERG_07814	TERG_07814T0	Cluster 2	9.20261	5	Hypha	2.84211	0.0192267	0.351852	0.550725	24	6	21.5	24	0.795322	8680	0.286667	mitochondria	tricarboxylic acid metabolic process; oxidation-reduction process; small molecule metabolic process; single-organism cellular process; tricarboxylic acid cycle; single-organism process; primary metabolic process; cellular respiration; cellular metabolic process; organic substance metabolic process; citrate metabolic process; metabolic process; generation of precursor metabolites and energy; aerob…		magnesium ion binding; nucleoside phosphate binding; ion binding; isocitrate dehydrogenase activity; nucleotide binding; cofactor binding; oxidoreductase activity; oxidoreductase activity, acting on CH-OH group of donors; heterocyclic compound binding; organic cyclic compound binding; oxidoreductase activity, acting on the CH-OH group of donors, NAD or NADP as acceptor; catalytic activity; NAD bi…	K00030	IDH3; isocitrate dehydrogenase (NAD+) [EC:1.1.1.41]	ko00020 Citrate cycle (TCA cycle); ko01120 Microbial metabolism in diverse environments; ko01130 Biosynthesis of antibiotics; ko01200 Carbon metabolism; ko01110 Biosynthesis of secondary metabolites; ko01230 Biosynthesis of amino acids; ko01100 Metabolic pathways; ko01210 2-Oxocarboxylic acid metabolism;	IPR024084;	Isopropylmalate dehydrogenase-like domain;
TERG_01670	TERG_01670T3	Cluster 2	9.23077	3	Overlap	2.92398	0.0112393	0.342	0.547368	20	6	21	20	0.786225	5628	0.3	cytosol	tricarboxylic acid metabolic process; oxidation-reduction process; small molecule metabolic process; single-organism cellular process; tricarboxylic acid cycle; single-organism process; primary metabolic process; cellular respiration; cellular metabolic process; organic substance metabolic process; citrate metabolic process; metabolic process; generation of precursor metabolites and energy; aerob…		magnesium ion binding; nucleoside phosphate binding; ion binding; isocitrate dehydrogenase activity; nucleotide binding; cofactor binding; oxidoreductase activity; oxidoreductase activity, acting on CH-OH group of donors; heterocyclic compound binding; organic cyclic compound binding; oxidoreductase activity, acting on the CH-OH group of donors, NAD or NADP as acceptor; catalytic activity; NAD bi…	K00030	IDH3; isocitrate dehydrogenase (NAD+) [EC:1.1.1.41]	ko00020 Citrate cycle (TCA cycle); ko01120 Microbial metabolism in diverse environments; ko01130 Biosynthesis of antibiotics; ko01200 Carbon metabolism; ko01110 Biosynthesis of secondary metabolites; ko01230 Biosynthesis of amino acids; ko01100 Metabolic pathways; ko01210 2-Oxocarboxylic acid metabolism;	IPR024084;	Isopropylmalate dehydrogenase-like domain;
TERG_06689	TERG_06689T0	Cluster 2	9.20261	1	Hypha	2.49708	0.0304973	0.400468	0.473563	30	5	21.4	30	0.833658	16666	0.2675	mitochondria	tricarboxylic acid metabolic process; oxidation-reduction process; small molecule metabolic process; single-organism cellular process; tricarboxylic acid cycle; single-organism process; primary metabolic process; cellular respiration; cellular metabolic process; organic substance metabolic process; citrate metabolic process; metabolic process; generation of precursor metabolites and energy; aerob…		electron carrier activity; 2 iron, 2 sulfur cluster binding; catalytic activity; binding; iron-sulfur cluster binding; metal cluster binding; oxidoreductase activity;	K00235	SDHB; succinate dehydrogenase (ubiquinone) iron-sulfur subunit [EC:1.3.5.1]	ko01130 Biosynthesis of antibiotics; ko01110 Biosynthesis of secondary metabolites; ko01100 Metabolic pathways; ko04932 Non-alcoholic fatty liver disease (NAFLD); ko00020 Citrate cycle (TCA cycle); ko01120 Microbial metabolism in diverse environments; ko01200 Carbon metabolism; ko05010 Alzheimer's disease; ko00190 Oxidative phosphorylation; ko05016 Huntington's disease; ko05012 Parkinson's diseas…	IPR001041; IPR017896; IPR009051; IPR012675; IPR025192;	2Fe-2S ferredoxin-type domain; 4Fe-4S ferredoxin-type, iron-sulphur binding domain; Alpha-helical ferredoxin; Beta-grasp domain; Succinate dehydogenase/fumarate reductase N-terminal;
TERG_02073	TERG_02073T0	Cluster 2	9.95238	4	Overlap	2.67251	0.0180795	0.374179	0.516667	25	5	22.32	25	0.814165	8200	0.272195	mitochondria	tricarboxylic acid metabolic process; oxidation-reduction process; small molecule metabolic process; single-organism cellular process; tricarboxylic acid cycle; single-organism process; primary metabolic process; cellular respiration; cellular metabolic process; organic substance metabolic process; citrate metabolic process; metabolic process; generation of precursor metabolites and energy; aerob…		organic cyclic compound binding; heterocyclic compound binding; oxidoreductase activity, acting on the CH-CH group of donors; nucleoside phosphate binding; flavin adenine dinucleotide binding; catalytic activity; binding; ion binding; anion binding; nucleotide binding; cofactor binding; small molecule binding; coenzyme binding; oxidoreductase activity;	K00234	SDHA; succinate dehydrogenase (ubiquinone) flavoprotein subunit [EC:1.3.5.1]	ko01130 Biosynthesis of antibiotics; ko01110 Biosynthesis of secondary metabolites; ko01100 Metabolic pathways; ko04932 Non-alcoholic fatty liver disease (NAFLD); ko00020 Citrate cycle (TCA cycle); ko01120 Microbial metabolism in diverse environments; ko01200 Carbon metabolism; ko05010 Alzheimer's disease; ko00190 Oxidative phosphorylation; ko05016 Huntington's disease; ko05012 Parkinson's diseas…	IPR027477; IPR015939; IPR003953;	Succinate dehydrogenase/fumarate reductase flavoprotein, catalytic domain; Fumarate reductase/succinate dehydrogenase flavoprotein-like, C-terminal; FAD binding domain;
TERG_05696	TERG_05696T0	Cluster 2	9.12088	3	Overlap	2.89474	0.00446455	0.345455	0.558442	22	6	22.5455	22	0.789474	3528	0.313131	mitochondria	metabolic process;		ATP binding; nucleoside phosphate binding; nucleoside binding; ion binding; nucleotide binding; organic cyclic compound binding; heterocyclic compound binding; ribonucleoside binding; carbohydrate derivative binding; catalytic activity; ribonucleotide binding; binding; purine ribonucleoside binding; metal ion binding; cation binding; anion binding; purine ribonucleotide binding; adenyl ribonucleo…	K01900	LSC2; succinyl-CoA synthetase beta subunit [EC:6.2.1.4 6.2.1.5]	ko00020 Citrate cycle (TCA cycle); ko01120 Microbial metabolism in diverse environments; ko01130 Biosynthesis of antibiotics; ko01200 Carbon metabolism; ko01110 Biosynthesis of secondary metabolites; ko01100 Metabolic pathways; ko00640 Propanoate metabolism;	IPR005811; IPR011761; IPR013816; IPR013650; IPR013815; IPR016102;	ATP-citrate lyase/succinyl-CoA ligase; ATP-grasp fold; ATP-grasp fold, subdomain 2; ATP-grasp fold, succinyl-CoA synthetase-type; ATP-grasp fold, subdomain 1; Succinyl-CoA synthetase-like;
TERG_07276	TERG_07276T4/TERG_07276T7	Cluster 2	9.46324	3	Spore	2.72515	0.0168428	0.366953	0.55	25	6	21.6	25	0.808317	5318	0.326667	cytosol	tricarboxylic acid metabolic process; oxidation-reduction process; small molecule metabolic process; single-organism cellular process; tricarboxylic acid cycle; single-organism process; primary metabolic process; cellular respiration; cellular metabolic process; organic substance metabolic process; citrate metabolic process; metabolic process; generation of precursor metabolites and energy; aerob…		vitamin binding; ion binding; oxidoreductase activity, acting on the aldehyde or oxo group of donors; cofactor binding; sulfur compound binding; thiamine pyrophosphate binding; oxidoreductase activity; heterocyclic compound binding; organic cyclic compound binding; catalytic activity; binding; cation binding; anion binding; oxoglutarate dehydrogenase (succinyl-transferring) activity; oxidoreducta…	K00164	OGDH; 2-oxoglutarate dehydrogenase E1 component [EC:1.2.4.2]	ko00310 Lysine degradation; ko01130 Biosynthesis of antibiotics; ko01110 Biosynthesis of secondary metabolites; ko01100 Metabolic pathways; ko00020 Citrate cycle (TCA cycle); ko00380 Tryptophan metabolism; ko01120 Microbial metabolism in diverse environments; ko01200 Carbon metabolism;	IPR001017; IPR005475; IPR029061;	Dehydrogenase, E1 component; Transketolase-like, pyrimidine-binding domain; Thiamin diphosphate-binding fold;
TERG_02628	TERG_02628T0	Cluster 2	9.20261	6	Overlap	2.60234	0.0184369	0.38427	0.54416	27	6	22.6667	27	0.821962	9810	0.276423	mitochondria	tricarboxylic acid metabolic process; oxidation-reduction process; small molecule metabolic process; single-organism cellular process; tricarboxylic acid cycle; single-organism process; primary metabolic process; cellular respiration; cellular metabolic process; organic substance metabolic process; citrate metabolic process; metabolic process; generation of precursor metabolites and energy; aerob…	catalytic complex; cell part; intracellular; oxidoreductase complex; cytoplasm; macromolecular complex; intracellular part; oxoglutarate dehydrogenase complex; transferase complex; protein complex; cell; tricarboxylic acid cycle enzyme complex; cytoplasmic part; dihydrolipoyl dehydrogenase complex;	S-acyltransferase activity; S-succinyltransferase activity; transferase activity, transferring acyl groups; dihydrolipoyllysine-residue succinyltransferase activity; catalytic activity; succinyltransferase activity; transferase activity; transferase activity, transferring acyl groups other than amino-acyl groups;	K00658	DLST; 2-oxoglutarate dehydrogenase E2 component (dihydrolipoamide succinyltransferase) [EC:2.3.1.61]	ko00310 Lysine degradation; ko00020 Citrate cycle (TCA cycle); ko01120 Microbial metabolism in diverse environments; ko01130 Biosynthesis of antibiotics; ko01200 Carbon metabolism; ko01110 Biosynthesis of secondary metabolites; ko01100 Metabolic pathways;	IPR001078; IPR011053; IPR000089; IPR023213;	2-oxoacid dehydrogenase acyltransferase, catalytic domain; Single hybrid motif; Biotin/lipoyl attachment; Chloramphenicol acetyltransferase-like domain;
TERG_08522	TERG_08522T0	Cluster 2	9.61538	4	Overlap	2.5731	0.0310208	0.388636	0.453333	25	6	20.72	25	0.825211	9898	0.238161	mitochondria	metabolic process;		catalytic activity;	K00162	PDHB; pyruvate dehydrogenase E1 component beta subunit [EC:1.2.4.1]	ko01130 Biosynthesis of antibiotics; ko01110 Biosynthesis of secondary metabolites; ko01100 Metabolic pathways; ko00020 Citrate cycle (TCA cycle); ko01120 Microbial metabolism in diverse environments; ko01200 Carbon metabolism; ko00010 Glycolysis / Gluconeogenesis; ko05230 Central carbon metabolism in cancer; ko04922 Glucagon signaling pathway; ko04066 HIF-1 signaling pathway; ko00620 Pyruvate me…	IPR005476; IPR009014; IPR005475; IPR029061;	Transketolase, C-terminal; Transketolase, C-terminal/Pyruvate-ferredoxin oxidoreductase, domain II; Transketolase-like, pyrimidine-binding domain; Thiamin diphosphate-binding fold;
TERG_07643	TERG_07643T0	Cluster 2	9	4	Overlap	3.07018	0.00469422	0.325714	0.558333	16	6	19	16	0.769981	2530	0.333333	nuclear	phosphorylation; nucleoside metabolic process; purine nucleoside metabolic process; cellular aromatic compound metabolic process; purine ribonucleoside monophosphate metabolic process; ATP synthesis coupled electron transport; ribonucleotide metabolic process; nucleotide metabolic process; single-organism process; respiratory electron transport chain; cellular metabolic process; phosphate-contain…	membrane; organelle membrane; cytoplasm; intrinsic component of membrane; macromolecular complex; intracellular part; mitochondrial membrane part; cell; organelle part; mitochondrial envelope; catalytic complex; mitochondrial respiratory chain complex III; membrane part; cell part; intracellular; organelle inner membrane; transporter complex; membrane-bounded organelle; mitochondrial inner membra…		K00417	QCR7; ubiquinol-cytochrome c reductase subunit 7	ko04260 Cardiac muscle contraction; ko05010 Alzheimer's disease; ko00190 Oxidative phosphorylation; ko01100 Metabolic pathways; ko05016 Huntington's disease; ko04932 Non-alcoholic fatty liver disease (NAFLD); ko05012 Parkinson's disease;
TERG_06560	TERG_06560T3	Cluster 2	8.95238	3	Overlap	2.80702	0.019622	0.35625	0.467391	24	6	20.8333	24	0.79922	8284	0.267094	cytosol	metabolic process;		catalytic activity; oxidoreductase activity, acting on the aldehyde or oxo group of donors, disulfide as acceptor; oxidoreductase activity; oxidoreductase activity, acting on the aldehyde or oxo group of donors;	K00161	PDHA; pyruvate dehydrogenase E1 component alpha subunit [EC:1.2.4.1]	ko01130 Biosynthesis of antibiotics; ko01110 Biosynthesis of secondary metabolites; ko01100 Metabolic pathways; ko00020 Citrate cycle (TCA cycle); ko01120 Microbial metabolism in diverse environments; ko01200 Carbon metabolism; ko00010 Glycolysis / Gluconeogenesis; ko05230 Central carbon metabolism in cancer; ko04922 Glucagon signaling pathway; ko04066 HIF-1 signaling pathway; ko00620 Pyruvate me…	IPR029061; IPR001017;	Thiamin diphosphate-binding fold; Dehydrogenase, E1 component;
TERG_07016	TERG_07016T1	Cluster 2	10	2	Hypha	2.67836	0.0161043	0.373362	0.484848	22	5	18.7273	22	0.813515	8238	0.292614	nuclear			metal ion binding; cation binding; catalytic activity; binding; ion binding;	K17732			IPR007863; IPR011765; IPR011249; IPR011237;	Peptidase M16, C-terminal domain; Peptidase M16, N-terminal; Metalloenzyme, LuxS/M16 peptidase-like; Peptidase M16 domain;
TERG_05029	TERG_05029T0	Cluster 2	9.61538	2	Hypha	2.5848	0.0364589	0.386878	0.412698	28	5	18.3571	28	0.823912	15416	0.258551	mitochondria	single-organism process; metabolic process; oxidation-reduction process; single-organism metabolic process;	membrane;	2 iron, 2 sulfur cluster binding; ubiquinol-cytochrome-c reductase activity; ion transmembrane transporter activity; oxidoreductase activity, acting on diphenols and related substances as donors; substrate-specific transporter activity; monovalent inorganic cation transmembrane transporter activity; hydrogen ion transmembrane transporter activity; oxidoreductase activity, acting on diphenols and …	K00411	UQCRFS1; ubiquinol-cytochrome c reductase iron-sulfur subunit [EC:1.10.2.2]	ko01100 Metabolic pathways; ko04932 Non-alcoholic fatty liver disease (NAFLD); ko02020 Two-component system; ko04260 Cardiac muscle contraction; ko05010 Alzheimer's disease; ko00190 Oxidative phosphorylation; ko05016 Huntington's disease; ko05012 Parkinson's disease;	IPR006317; IPR017941; IPR005805; IPR004192;	Ubiquinol-cytochrome c reductase, iron-sulphur subunit; Rieske [2Fe-2S] iron-sulphur domain; Rieske iron-sulphur protein, C-terminal; Ubiquinol cytochrome reductase, transmembrane domain;
TERG_04121	TERG_04121T0	Cluster 2	9.84848	3	Hypha	2.61988	0.0241871	0.381696	0.471014	24	5	18.9167	24	0.820013	11426	0.274155	mitochondria			metal ion binding; cation binding; catalytic activity; binding; ion binding;	K00415	QCR2; ubiquinol-cytochrome c reductase core subunit 2	ko04260 Cardiac muscle contraction; ko05010 Alzheimer's disease; ko00190 Oxidative phosphorylation; ko01100 Metabolic pathways; ko05016 Huntington's disease; ko04932 Non-alcoholic fatty liver disease (NAFLD); ko05012 Parkinson's disease;	IPR007863; IPR011765; IPR011249; IPR011237;	Peptidase M16, C-terminal domain; Peptidase M16, N-terminal; Metalloenzyme, LuxS/M16 peptidase-like; Peptidase M16 domain;
TERG_03781	TERG_03781T0	Cluster 2	8.38235	6	Overlap	2.60234	0.0528284	0.38427	0.489231	26	6	21.2308	26	0.821962	18220	0.268744	mitochondria	pyruvate metabolic process; metabolic process; single-organism metabolic process; small molecule metabolic process; single-organism cellular process; carboxylic acid metabolic process; single-organism process; monocarboxylic acid metabolic process; organic acid metabolic process; cellular process; cellular metabolic process; oxoacid metabolic process; organic substance metabolic process;	catalytic complex; cell part; intracellular; oxidoreductase complex; cytoplasm; macromolecular complex; intracellular part; pyruvate dehydrogenase complex; cell; protein complex; cytoplasmic part;	S-acyltransferase activity; dihydrolipoyllysine-residue acetyltransferase activity; transferase activity, transferring acyl groups; catalytic activity; S-acetyltransferase activity; transferase activity, transferring acyl groups other than amino-acyl groups; dihydrolipoamide S-acyltransferase activity; transferase activity; acetyltransferase activity;	K00627	DLAT; pyruvate dehydrogenase E2 component (dihydrolipoamide acetyltransferase) [EC:2.3.1.12]	ko00020 Citrate cycle (TCA cycle); ko01120 Microbial metabolism in diverse environments; ko01130 Biosynthesis of antibiotics; ko00010 Glycolysis / Gluconeogenesis; ko01200 Carbon metabolism; ko01110 Biosynthesis of secondary metabolites; ko01100 Metabolic pathways; ko00620 Pyruvate metabolism;	IPR004167; IPR001078; IPR011053; IPR000089; IPR023213;	E3-binding domain; 2-oxoacid dehydrogenase acyltransferase, catalytic domain; Single hybrid motif; Biotin/lipoyl attachment; Chloramphenicol acetyltransferase-like domain;
TERG_02599	TERG_02599T0/TERG_02599T1	Cluster 2	9.20261	15	Overlap	2.59064	0.0592476	0.386005	0.449735	28	6	20.4643	28	0.823262	19840	0.25859	mitochondria	regulation of cellular process; homeostatic process; regulation of biological quality; metabolic process; regulation of biological process; oxidation-reduction process; single-organism metabolic process; cell redox homeostasis; single-organism cellular process; cellular homeostasis; single-organism process; cellular process; biological regulation;		dihydrolipoyl dehydrogenase activity; oxidoreductase activity, acting on NAD(P)H; nucleoside phosphate binding; flavin adenine dinucleotide binding; ion binding; nucleotide binding; cofactor binding; oxidoreductase activity, acting on a sulfur group of donors, NAD(P) as acceptor; oxidoreductase activity; heterocyclic compound binding; organic cyclic compound binding; catalytic activity; binding; …	K00382	DLD; dihydrolipoamide dehydrogenase [EC:1.8.1.4]	ko01130 Biosynthesis of antibiotics; ko03460 Fanconi anemia pathway; ko01110 Biosynthesis of secondary metabolites; ko01100 Metabolic pathways; ko00020 Citrate cycle (TCA cycle); ko01120 Microbial metabolism in diverse environments; ko01200 Carbon metabolism; ko00010 Glycolysis / Gluconeogenesis; ko03022 Basal transcription factors; ko00620 Pyruvate metabolism; ko00640 Propanoate metabolism; ko00…	IPR016156; IPR001327; IPR004099; IPR023753;	FAD/NAD-linked reductase, dimerisation domain; Pyridine nucleotide-disulphide oxidoreductase, NAD-binding domain; Pyridine nucleotide-disulphide oxidoreductase, dimerisation domain; Pyridine nucleotide-disulphide oxidoreductase, FAD/NAD(P)-binding domain;
TERG_03517	TERG_03517T1	Cluster 3	6	1	Hypha	3.53216	0	0.283113	1	6	6	18.5	6	0.718648	0	0.596774	cytosol		organelle; intracellular membrane-bounded organelle; intracellular organelle; cell part; intracellular; cytoplasm; intracellular part; membrane-bounded organelle; cell; mitochondrion; cytoplasmic part;	ion transmembrane transporter activity; substrate-specific transporter activity; monovalent inorganic cation transmembrane transporter activity; oxidoreductase activity, acting on a heme group of donors, oxygen as acceptor; oxidoreductase activity, acting on a heme group of donors; hydrogen ion transmembrane transporter activity; heme-copper terminal oxidase activity; oxidoreductase activity; sub…	K02267	COX6B; cytochrome c oxidase subunit 6b	ko04260 Cardiac muscle contraction; ko05010 Alzheimer's disease; ko00190 Oxidative phosphorylation; ko01100 Metabolic pathways; ko05016 Huntington's disease; ko04932 Non-alcoholic fatty liver disease (NAFLD); ko05012 Parkinson's disease;
TERG_04143	TERG_04143T1	Cluster 3	6	1	Hypha	3.29825	0.0003434	0.303191	0.821429	8	6	17.875	8	0.744639	238	0.425595	mitochondria			ion transmembrane transporter activity; substrate-specific transporter activity; monovalent inorganic cation transmembrane transporter activity; oxidoreductase activity, acting on a heme group of donors, oxygen as acceptor; oxidoreductase activity, acting on a heme group of donors; hydrogen ion transmembrane transporter activity; heme-copper terminal oxidase activity; oxidoreductase activity; sub…	K02263	COX4; cytochrome c oxidase subunit 4	ko04260 Cardiac muscle contraction; ko05010 Alzheimer's disease; ko00190 Oxidative phosphorylation; ko01100 Metabolic pathways; ko05016 Huntington's disease; ko04932 Non-alcoholic fatty liver disease (NAFLD); ko05012 Parkinson's disease;
TERG_06224	TERG_06224T0	Cluster 3	6.98182	1	Spore	3.16374	0.00138352	0.316081	0.666667	13	5	16.8462	13	0.759584	614	0.366221	mitochondria		intracellular organelle; mitochondrial part; organelle envelope; intracellular organelle part; cytoplasm; intracellular part; cell; mitochondrion; organelle part; intracellular membrane-bounded organelle; mitochondrial envelope; organelle; cell part; intracellular; envelope; membrane-bounded organelle; cytoplasmic part;	ion transmembrane transporter activity; substrate-specific transporter activity; monovalent inorganic cation transmembrane transporter activity; oxidoreductase activity, acting on a heme group of donors, oxygen as acceptor; oxidoreductase activity, acting on a heme group of donors; hydrogen ion transmembrane transporter activity; heme-copper terminal oxidase activity; oxidoreductase activity; sub…	K02265	COX5B; cytochrome c oxidase subunit 5b	ko04260 Cardiac muscle contraction; ko05010 Alzheimer's disease; ko00190 Oxidative phosphorylation; ko01100 Metabolic pathways; ko05016 Huntington's disease; ko04932 Non-alcoholic fatty liver disease (NAFLD); ko05012 Parkinson's disease;
TERG_06183	TERG_06183T0	Cluster 3	7.12727	2	Hypha	2.67251	0.022929	0.374179	0.426901	19	5	16.2105	19	0.814165	6278	0.26146	mitochondria	nucleoside metabolic process; purine nucleoside metabolic process; purine ribonucleoside monophosphate metabolic process; nucleotide metabolic process; single-organism process; purine ribonucleoside biosynthetic process; nucleoside biosynthetic process; biosynthetic process; ribonucleoside monophosphate biosynthetic process; cellular metabolic process; phosphate-containing compound metabolic proc…	proton-transporting ATP synthase complex, catalytic core F(1); membrane; membrane part; cell part; intracellular; proton-transporting two-sector ATPase complex; macromolecular complex; proton-transporting two-sector ATPase complex, catalytic domain; intracellular part; protein complex; cell; proton-transporting ATP synthase complex;	active transmembrane transporter activity; ATPase activity, coupled to transmembrane movement of ions; ion transmembrane transporter activity; primary active transmembrane transporter activity; ATPase activity, coupled to transmembrane movement of ions, rotational mechanism; hydrolase activity, acting on acid anhydrides; substrate-specific transporter activity; monovalent inorganic cation transme…	K02136	ATPeF1G; F-type H+-transporting ATPase subunit gamma	ko05010 Alzheimer's disease; ko00190 Oxidative phosphorylation; ko01100 Metabolic pathways; ko05016 Huntington's disease; ko05012 Parkinson's disease;	IPR023633;	ATPase, F1 complex, gamma subunit domain;
TERG_02020	TERG_02020T0/TERG_02020T1	Cluster 3	5.78571	14	Overlap	3.08187	0.00035762	0.324478	0.857143	8	5	16.625	8	0.768681	168	0.4375	mitochondria	nucleoside metabolic process; purine nucleoside metabolic process; purine ribonucleoside monophosphate metabolic process; nucleotide metabolic process; single-organism process; purine ribonucleoside biosynthetic process; nucleoside biosynthetic process; biosynthetic process; ribonucleoside monophosphate biosynthetic process; cellular metabolic process; phosphate-containing compound metabolic proc…	intracellular organelle; membrane; mitochondrial part; organelle membrane; organelle envelope; intracellular organelle part; cytoplasm; macromolecular complex; intracellular part; mitochondrial proton-transporting ATP synthase complex, coupling factor F(o); cell; mitochondrial membrane part; proton-transporting ATP synthase complex; mitochondrion; organelle part; intracellular membrane-bounded or…	ion transmembrane transporter activity; substrate-specific transporter activity; monovalent inorganic cation transmembrane transporter activity; inorganic cation transmembrane transporter activity; hydrogen ion transmembrane transporter activity; cation transmembrane transporter activity; substrate-specific transmembrane transporter activity; transporter activity; transmembrane transporter activi…	K02127	ATPeF0B; F-type H+-transporting ATPase subunit b	ko05010 Alzheimer's disease; ko00190 Oxidative phosphorylation; ko01100 Metabolic pathways; ko05016 Huntington's disease; ko05012 Parkinson's disease;
TERG_04145	TERG_04145T1	Cluster 3	7.12727	6	Overlap	2.52632	0.108777	0.395833	0.359307	22	5	17.0909	22	0.830409	32012	0.210999	mitochondria	nucleoside metabolic process; purine nucleoside metabolic process; purine ribonucleoside monophosphate metabolic process; nucleotide metabolic process; energy coupled proton transmembrane transport, against electrochemical gradient; single-organism process; purine ribonucleoside biosynthetic process; nucleoside biosynthetic process; biosynthetic process; ribonucleoside monophosphate biosynthetic …	macromolecular complex; membrane; proton-transporting two-sector ATPase complex, catalytic domain; protein complex; membrane part; proton-transporting two-sector ATPase complex;	ATPase activity, coupled to transmembrane movement of ions; nucleoside phosphate binding; primary active transmembrane transporter activity; substrate-specific transporter activity; ATPase activity, coupled to transmembrane movement of ions, rotational mechanism; hydrolase activity, acting on acid anhydrides; monovalent inorganic cation transmembrane transporter activity; hydrolase activity; hydr…	K02133	ATPeF1B; F-type H+-transporting ATPase subunit beta [EC:3.6.3.14]	ko05010 Alzheimer's disease; ko00190 Oxidative phosphorylation; ko01100 Metabolic pathways; ko05016 Huntington's disease; ko05012 Parkinson's disease;	IPR000793; IPR003593; IPR004100; IPR000194; IPR027417; IPR024034;	ATPase, F1/V1/A1 complex, alpha/beta subunit, C-terminal; AAA+ ATPase domain; ATPase, F1 complex alpha/beta subunit, N-terminal domain; ATPase, F1/V1/A1 complex, alpha/beta subunit, nucleotide-binding domain; P-loop containing nucleoside triphosphate hydrolase; ATPase, F1 complex beta subunit/V1 complex, C-terminal;
TERG_01258	TERG_01258T0	Cluster 3	5.85455	9	Overlap	2.9883	0.00073929	0.334638	0.8	10	5	17.4	10	0.779077	396	0.378261	mitochondria	nucleoside metabolic process; purine nucleoside metabolic process; purine ribonucleoside monophosphate metabolic process; nucleotide metabolic process; single-organism process; purine ribonucleoside biosynthetic process; nucleoside biosynthetic process; biosynthetic process; ribonucleoside monophosphate biosynthetic process; cellular metabolic process; phosphate-containing compound metabolic proc…	intracellular organelle; membrane; mitochondrial part; organelle membrane; organelle envelope; intracellular organelle part; cytoplasm; macromolecular complex; intracellular part; mitochondrial proton-transporting ATP synthase complex, coupling factor F(o); cell; mitochondrial membrane part; proton-transporting ATP synthase complex; mitochondrion; organelle part; intracellular membrane-bounded or…	ion transmembrane transporter activity; substrate-specific transporter activity; monovalent inorganic cation transmembrane transporter activity; inorganic cation transmembrane transporter activity; hydrogen ion transmembrane transporter activity; cation transmembrane transporter activity; substrate-specific transmembrane transporter activity; transporter activity; transmembrane transporter activi…	K02138	ATPeF0D; F-type H+-transporting ATPase subunit d	ko05010 Alzheimer's disease; ko00190 Oxidative phosphorylation; ko01100 Metabolic pathways; ko05016 Huntington's disease; ko05012 Parkinson's disease;
TERG_03472	TERG_03472T0	Cluster 3	6.78788	5	Overlap	2.9883	0.0247755	0.334638	0.615385	13	5	15.2308	13	0.779077	6412	0.360806	mitochondria	nucleoside metabolic process; purine nucleoside metabolic process; purine ribonucleoside monophosphate metabolic process; nucleotide metabolic process; single-organism process; purine ribonucleoside biosynthetic process; nucleoside biosynthetic process; biosynthetic process; ribonucleoside monophosphate biosynthetic process; cellular metabolic process; phosphate-containing compound metabolic proc…		active transmembrane transporter activity; ATPase activity, coupled to transmembrane movement of ions; ion transmembrane transporter activity; primary active transmembrane transporter activity; ATPase activity, coupled to transmembrane movement of ions, rotational mechanism; hydrolase activity, acting on acid anhydrides; substrate-specific transporter activity; monovalent inorganic cation transme…	K02137	ATPeF0O; F-type H+-transporting ATPase subunit O	ko05010 Alzheimer's disease; ko00190 Oxidative phosphorylation; ko01100 Metabolic pathways; ko05016 Huntington's disease; ko05012 Parkinson's disease;	IPR026015;	F1F0 ATP synthase OSCP/delta subunit, N-terminal domain;
TERG_06157	TERG_06157T1	Cluster 3	5.85455	2	Hypha	3.04094	0.00226092	0.328846	0.606061	12	5	14.75	12	0.773229	620	0.359756	mitochondria	nucleoside metabolic process; purine nucleoside metabolic process; purine ribonucleoside monophosphate metabolic process; nucleotide metabolic process; single-organism process; purine ribonucleoside biosynthetic process; nucleoside biosynthetic process; biosynthetic process; ribonucleoside monophosphate biosynthetic process; cellular metabolic process; phosphate-containing compound metabolic proc…	proton-transporting ATP synthase complex, catalytic core F(1); membrane; membrane part; cell part; intracellular; proton-transporting two-sector ATPase complex; macromolecular complex; proton-transporting two-sector ATPase complex, catalytic domain; intracellular part; protein complex; cell; proton-transporting ATP synthase complex;	active transmembrane transporter activity; ATPase activity, coupled to transmembrane movement of ions; ion transmembrane transporter activity; primary active transmembrane transporter activity; ATPase activity, coupled to transmembrane movement of ions, rotational mechanism; hydrolase activity, acting on acid anhydrides; substrate-specific transporter activity; monovalent inorganic cation transme…	K02134	ATPeF1D; F-type H+-transporting ATPase subunit delta	ko05010 Alzheimer's disease; ko00190 Oxidative phosphorylation; ko01100 Metabolic pathways; ko05016 Huntington's disease; ko05012 Parkinson's disease;	IPR020546;	ATPase, F1 complex, delta/epsilon subunit, N-terminal;
TERG_02032	TERG_02032T0/TERG_02032T2	Cluster 3	5.98182	24	Overlap	2.45614	0.10906	0.407143	0.397059	17	5	17.1176	17	0.838207	25132	0.167243	mitochondria	nucleoside metabolic process; purine nucleoside metabolic process; purine ribonucleoside monophosphate metabolic process; nucleotide metabolic process; energy coupled proton transmembrane transport, against electrochemical gradient; single-organism process; biosynthetic process; nucleoside biosynthetic process; purine ribonucleoside biosynthetic process; ribonucleoside monophosphate biosynthetic …	proton-transporting ATP synthase complex, catalytic core F(1); membrane; membrane part; cell part; intracellular; proton-transporting two-sector ATPase complex; macromolecular complex; proton-transporting two-sector ATPase complex, catalytic domain; intracellular part; protein complex; cell; proton-transporting ATP synthase complex;	ATPase activity, coupled to transmembrane movement of ions; nucleoside phosphate binding; primary active transmembrane transporter activity; substrate-specific transporter activity; ATPase activity, coupled to transmembrane movement of ions, rotational mechanism; hydrolase activity, acting on acid anhydrides; monovalent inorganic cation transmembrane transporter activity; hydrolase activity; hydr…	K02132	ATPeF1A; F-type H+-transporting ATPase subunit alpha	ko05010 Alzheimer's disease; ko00190 Oxidative phosphorylation; ko01100 Metabolic pathways; ko05016 Huntington's disease; ko05012 Parkinson's disease;	IPR000793; IPR004100; IPR000194; IPR027417; IPR023366;	ATPase, F1/V1/A1 complex, alpha/beta subunit, C-terminal; ATPase, F1 complex alpha/beta subunit, N-terminal domain; ATPase, F1/V1/A1 complex, alpha/beta subunit, nucleotide-binding domain; P-loop containing nucleoside triphosphate hydrolase; ATP synthase subunit alpha-like domain;
TERG_01404	TERG_01404T0	Cluster 4	4.46429	5	Overlap	2.73684	0.0448101	0.365385	0.238095	15	5	15.6667	15	0.807018	12618	0.221905	cytosol	single-organism process; metabolic process; oxidation-reduction process; single-organism metabolic process;		oxidoreductase activity, acting on the aldehyde or oxo group of donors, NAD or NADP as acceptor; catalytic activity; oxidoreductase activity; oxidoreductase activity, acting on the aldehyde or oxo group of donors;	K00128	E1.2.1.3; aldehyde dehydrogenase (NAD+) [EC:1.2.1.3]	ko01130 Biosynthesis of antibiotics; ko03460 Fanconi anemia pathway; ko00561 Glycerolipid metabolism; ko00053 Ascorbate and aldarate metabolism; ko00040 Pentose and glucuronate interconversions; ko00903 Limonene and pinene degradation; ko00380 Tryptophan metabolism; ko00010 Glycolysis / Gluconeogenesis; ko00330 Arginine and proline metabolism; ko00625 Chloroalkane and chloroalkene degradation; ko…	IPR016161; IPR015590; IPR016162; IPR016163;	Aldehyde/histidinol dehydrogenase; Aldehyde dehydrogenase domain; Aldehyde dehydrogenase N-terminal domain; Aldehyde dehydrogenase, C-terminal;
TERG_08333	TERG_08333T0	Cluster 4	4.7619	7	Hypha	2.83041	0.0187358	0.353306	0.309091	11	6	18.5455	11	0.796621	6590	0.272727	mitochondria	dicarboxylic acid metabolic process; organic acid biosynthetic process; single-organism process; biosynthetic process; organonitrogen compound biosynthetic process; cellular metabolic process; glutamine family amino acid biosynthetic process; organic substance metabolic process; metabolic process; cellular amino acid metabolic process; heterocycle metabolic process; alpha-amino acid biosynthetic …		oxidoreductase activity, acting on the aldehyde or oxo group of donors, NAD or NADP as acceptor; oxidoreductase activity, acting on the CH-NH group of donors; oxidoreductase activity, acting on the CH-NH group of donors, NAD or NADP as acceptor; catalytic activity; oxidoreductase activity, acting on the aldehyde or oxo group of donors; oxidoreductase activity; 1-pyrroline-5-carboxylate dehydrogen…	K00294	E1.2.1.88; 1-pyrroline-5-carboxylate dehydrogenase [EC:1.2.1.88]	ko00330 Arginine and proline metabolism; ko01100 Metabolic pathways; ko00620 Pyruvate metabolism;	IPR016161; IPR015590; IPR016162; IPR016163;	Aldehyde/histidinol dehydrogenase; Aldehyde dehydrogenase domain; Aldehyde dehydrogenase N-terminal domain; Aldehyde dehydrogenase, C-terminal;
TERG_00974	TERG_00974T0	Cluster 4	5	1	Spore	3.35673	0	0.297909	1	5	6	10.2	5	0.738142	0	0.485714	cytosol	monosaccharide catabolic process; single-organism carbohydrate catabolic process; single-organism catabolic process; single-organism process; primary metabolic process; carbohydrate metabolic process; carbohydrate catabolic process; organic substance metabolic process; glucose metabolic process; single-organism carbohydrate metabolic process; organic substance catabolic process; glucose catabolic…	intracellular part; cell; cell part; intracellular; cytoplasm;	isomerase activity; transition metal ion binding; catalytic activity; binding; intramolecular transferase activity, phosphotransferases; ion binding; cation binding; metal ion binding; phosphoglycerate mutase activity; intramolecular transferase activity; manganese ion binding;	K15633	gpmI; 2,3-bisphosphoglycerate-independent phosphoglycerate mutase [EC:5.4.2.12]"	ko01130 Biosynthesis of antibiotics; ko01110 Biosynthesis of secondary metabolites; ko01230 Biosynthesis of amino acids; ko01100 Metabolic pathways; ko00680 Methane metabolism; ko01120 Microbial metabolism in diverse environments; ko01200 Carbon metabolism; ko00010 Glycolysis / Gluconeogenesis; ko03022 Basal transcription factors;	IPR017849; IPR006124; IPR011258; IPR017850;	Alkaline phosphatase-like, alpha/beta/alpha; Metalloenzyme; BPG-independent PGAM, N-terminal; Alkaline-phosphatase-like, core domain;
TERG_04709	TERG_04709T1/TERG_04709T5	Cluster 4	5	2	Overlap	2.90058	0.00919461	0.344758	0.466667	10	5	12.6	10	0.788824	3146	0.233333	cytoskeleton	glucose metabolic process; single-organism carbohydrate metabolic process; metabolic process; oxidation-reduction process; single-organism metabolic process; monosaccharide metabolic process; single-organism process; primary metabolic process; carbohydrate metabolic process; organic substance metabolic process; hexose metabolic process;		oxidoreductase activity, acting on CH-OH group of donors; organic cyclic compound binding; heterocyclic compound binding; oxidoreductase activity, acting on the CH-OH group of donors, NAD or NADP as acceptor; nucleoside phosphate binding; catalytic activity; binding; glucose-6-phosphate dehydrogenase activity; NADP binding; nucleotide binding; cofactor binding; oxidoreductase activity; coenzyme b…	K00036	G6PD; glucose-6-phosphate 1-dehydrogenase [EC:1.1.1.49 1.1.1.363]	ko00030 Pentose phosphate pathway; ko01130 Biosynthesis of antibiotics; ko01110 Biosynthesis of secondary metabolites; ko01100 Metabolic pathways; ko01120 Microbial metabolism in diverse environments; ko01200 Carbon metabolism; ko00480 Glutathione metabolism; ko05230 Central carbon metabolism in cancer;	IPR022675; IPR016040; IPR022674;	Glucose-6-phosphate dehydrogenase, C-terminal; NAD(P)-binding domain; Glucose-6-phosphate dehydrogenase, NAD-binding;
TERG_01359	TERG_01359T6	Cluster 4	5	2	Hypha	2.77778	0.0566007	0.36	0.307692	14	5	12	14	0.802469	12064	0.196721	cytoskeleton	metabolic process;		catalytic activity;	K00615	E2.2.1.1; transketolase [EC:2.2.1.1]	ko00030 Pentose phosphate pathway; ko01130 Biosynthesis of antibiotics; ko01110 Biosynthesis of secondary metabolites; ko00710 Carbon fixation in photosynthetic organisms; ko01230 Biosynthesis of amino acids; ko01100 Metabolic pathways; ko01120 Microbial metabolism in diverse environments; ko01200 Carbon metabolism; ko01051 Biosynthesis of ansamycins;	IPR005474; IPR005476; IPR009014; IPR029061; IPR005475;	Transketolase, N-terminal; Transketolase, C-terminal; Transketolase, C-terminal/Pyruvate-ferredoxin oxidoreductase, domain II; Thiamin diphosphate-binding fold; Transketolase-like, pyrimidine-binding domain;
TERG_04402	TERG_04402T1	Cluster 4	5	8	Overlap	2.84211	0.0354267	0.351852	0.428571	8	6	13	8	0.795322	5522	0.1875	cytosol	glucose metabolic process; single-organism carbohydrate metabolic process; metabolic process; oxidation-reduction process; single-organism metabolic process; monosaccharide metabolic process; single-organism process; primary metabolic process; carbohydrate metabolic process; organic substance metabolic process; hexose metabolic process;		organic cyclic compound binding; heterocyclic compound binding; oxidoreductase activity, acting on the aldehyde or oxo group of donors, NAD or NADP as acceptor; nucleoside phosphate binding; NAD binding; catalytic activity; binding; oxidoreductase activity, acting on the aldehyde or oxo group of donors; NADP binding; nucleotide binding; cofactor binding; small molecule binding; coenzyme binding; …	K00134	GAPDH; glyceraldehyde 3-phosphate dehydrogenase [EC:1.2.1.12]	ko01130 Biosynthesis of antibiotics; ko01110 Biosynthesis of secondary metabolites; ko00710 Carbon fixation in photosynthetic organisms; ko01230 Biosynthesis of amino acids; ko01100 Metabolic pathways; ko01120 Microbial metabolism in diverse environments; ko01200 Carbon metabolism; ko05010 Alzheimer's disease; ko00010 Glycolysis / Gluconeogenesis; ko04066 HIF-1 signaling pathway;	IPR020829; IPR016040; IPR020828;	Glyceraldehyde 3-phosphate dehydrogenase, catalytic domain; NAD(P)-binding domain; Glyceraldehyde 3-phosphate dehydrogenase, NAD(P) binding domain;
TERG_08498	TERG_08498T0	Cluster 4	5	2	Spore	3.16959	0.00108065	0.315498	0.714286	7	6	10	7	0.758934	314	0.3125	mitochondria	single-organism carbohydrate catabolic process; glycolytic process; single-organism catabolic process; small molecule metabolic process; single-organism cellular process; single-organism process; primary metabolic process; carbohydrate metabolic process; cellular metabolic process; organic substance metabolic process; carbohydrate catabolic process; single-organism carbohydrate metabolic process;…		isomerase activity; intramolecular oxidoreductase activity; triose-phosphate isomerase activity; catalytic activity; intramolecular oxidoreductase activity, interconverting aldoses and ketoses;	K01803	TPI; triosephosphate isomerase (TIM) [EC:5.3.1.1]	ko00051 Fructose and mannose metabolism; ko01130 Biosynthesis of antibiotics; ko01110 Biosynthesis of secondary metabolites; ko00710 Carbon fixation in photosynthetic organisms; ko01230 Biosynthesis of amino acids; ko01100 Metabolic pathways; ko00562 Inositol phosphate metabolism; ko01120 Microbial metabolism in diverse environments; ko01200 Carbon metabolism; ko00010 Glycolysis / Gluconeogenesis;	IPR013785;	Aldolase-type TIM barrel;
TERG_01612	TERG_01612T0/TERG_01612T2/TERG_01612T1	Cluster 4	5	3	Overlap	2.67251	0.0707535	0.374179	0.333333	12	5	13.5	12	0.814165	13822	0.16875	cytosol	single-organism carbohydrate catabolic process; glycolytic process; single-organism catabolic process; small molecule metabolic process; single-organism cellular process; single-organism process; carbohydrate metabolic process; primary metabolic process; cellular metabolic process; organic substance metabolic process; carbohydrate catabolic process; single-organism carbohydrate metabolic process;…	catalytic complex; cell part; intracellular; cytoplasm; macromolecular complex; intracellular part; cytosolic part; cell; cytosol; protein complex; phosphopyruvate hydratase complex; cytoplasmic part;	magnesium ion binding; phosphopyruvate hydratase activity; catalytic activity; binding; ion binding; metal ion binding; cation binding; lyase activity; hydro-lyase activity; carbon-oxygen lyase activity;	K01689	ENO; enolase [EC:4.2.1.11]	ko01130 Biosynthesis of antibiotics; ko01110 Biosynthesis of secondary metabolites; ko01230 Biosynthesis of amino acids; ko01100 Metabolic pathways; ko00680 Methane metabolism; ko01120 Microbial metabolism in diverse environments; ko01200 Carbon metabolism; ko03018 RNA degradation; ko00010 Glycolysis / Gluconeogenesis; ko04066 HIF-1 signaling pathway;	IPR029065; IPR029017; IPR020810; IPR020811;	Enolase C-terminal domain-like; Enolase N-terminal domain-like; Enolase, C-terminal; Enolase, N-terminal;
TERG_05579	TERG_05579T3	Cluster 4	4.92308	1	Spore	2.61988	0.0176552	0.381696	0.45098	18	5	21.3889	18	0.820013	5392	0.266667	cytosol			organic cyclic compound binding; heterocyclic compound binding; heme binding; tetrapyrrole binding; binding;				IPR027477; IPR003953; IPR001199;	Succinate dehydrogenase/fumarate reductase flavoprotein, catalytic domain; FAD binding domain; Cytochrome b5-like heme/steroid binding domain;
TERG_02491	TERG_02491T0	Cluster 5	6.61111	1	Hypha	3.33918	0.00506204	0.299475	0.654545	11	7	14.7273	11	0.740091	2018	0.298701	mitochondria	single-organism process; metabolic process; oxidation-reduction process; single-organism metabolic process;		nucleoside phosphate binding; flavin adenine dinucleotide binding; ion binding; nucleotide binding; cofactor binding; oxidoreductase activity; oxidoreductase activity, acting on the CH-CH group of donors; heterocyclic compound binding; organic cyclic compound binding; catalytic activity; binding; anion binding; acyl-CoA dehydrogenase activity; coenzyme binding; small molecule binding;	K00252	GCDH; glutaryl-CoA dehydrogenase [EC:1.3.8.6]	ko00380 Tryptophan metabolism; ko00310 Lysine degradation; ko01120 Microbial metabolism in diverse environments; ko01130 Biosynthesis of antibiotics; ko00362 Benzoate degradation; ko00071 Fatty acid degradation; ko01100 Metabolic pathways;	IPR009100; IPR013786; IPR006091; IPR009075;	Acyl-CoA dehydrogenase/oxidase, N-terminal and middle domain; Acyl-CoA dehydrogenase/oxidase, N-terminal; Acyl-CoA oxidase/dehydrogenase, central domain; Acyl-CoA dehydrogenase/oxidase C-terminal;
TERG_07093	TERG_07093T0	Cluster 5	6.61111	1	Hypha	3.80702	0.00011518	0.262673	0.8	10	7	13.4	10	0.688109	48	0.432258	cytosol	single-organism process; metabolic process; oxidation-reduction process; single-organism metabolic process;		nucleoside phosphate binding; flavin adenine dinucleotide binding; ion binding; nucleotide binding; cofactor binding; oxidoreductase activity; oxidoreductase activity, acting on the CH-CH group of donors; heterocyclic compound binding; organic cyclic compound binding; catalytic activity; binding; anion binding; acyl-CoA dehydrogenase activity; coenzyme binding; small molecule binding;				IPR009100; IPR013786; IPR006091; IPR009075;	Acyl-CoA dehydrogenase/oxidase, N-terminal and middle domain; Acyl-CoA dehydrogenase/oxidase, N-terminal; Acyl-CoA oxidase/dehydrogenase, central domain; Acyl-CoA dehydrogenase/oxidase C-terminal;
TERG_08472	TERG_08472T1	Cluster 5	7.46667	3	Overlap	3.69006	0.0135059	0.270998	0.576923	13	7	12.3077	13	0.701105	4922	0.328482	cytosol	metabolic process;		catalytic activity;	K05605	HIBCH; 3-hydroxyisobutyryl-CoA hydrolase [EC:3.1.2.4]	ko03460 Fanconi anemia pathway; ko01200 Carbon metabolism; ko01100 Metabolic pathways; ko00410 beta-Alanine metabolism; ko00640 Propanoate metabolism;	IPR029045; IPR014748;	ClpP/crotonase-like domain; Crontonase, C-terminal;
TERG_04389	TERG_04389T0	Cluster 5	6.61111	1	Spore	3.7076	0.00031671	0.269716	0.8	10	7	14.7	10	0.699155	130	0.376923	cytosol	metabolic process;		catalytic activity;				IPR029045; IPR014748;	ClpP/crotonase-like domain; Crontonase, C-terminal;
TERG_01052	TERG_01052T0	Cluster 5	6.90909	2	Hypha	3.08772	0.0225635	0.323864	0.437908	18	6	15.5556	18	0.768031	7822	0.263653	mitochondria	metabolic process;		CoA-transferase activity; transferase activity, transferring sulfur-containing groups; catalytic activity; transferase activity;	K01027	OXCT; 3-oxoacid CoA-transferase [EC:2.8.3.5]	ko00072 Synthesis and degradation of ketone bodies; ko03460 Fanconi anemia pathway; ko00650 Butanoate metabolism;	IPR012792; IPR012791;	3-oxoacid CoA-transferase, subunit A; 3-oxoacid CoA-transferase, subunit B;
TERG_00299	TERG_00299T0	Cluster 5	6	1	Spore	3.00585	0.016654	0.332685	0.555556	9	6	17.4444	9	0.777128	2278	0.33547	mitochondria	cellular amino acid biosynthetic process; organic acid biosynthetic process; single-organism biosynthetic process; branched-chain amino acid biosynthetic process; small molecule metabolic process; single-organism cellular process; nitrogen compound metabolic process; single-organism process; biosynthetic process; primary metabolic process; organonitrogen compound biosynthetic process; cellular me…		magnesium ion binding; vitamin binding; nucleoside phosphate binding; flavin adenine dinucleotide binding; acetolactate synthase activity; ion binding; nucleotide binding; sulfur compound binding; cofactor binding; thiamine pyrophosphate binding; heterocyclic compound binding; organic cyclic compound binding; catalytic activity; binding; transferase activity, transferring aldehyde or ketonic grou…	K01652	E2.2.1.6L; acetolactate synthase I/II/III large subunit [EC:2.2.1.6]	ko01130 Biosynthesis of antibiotics; ko01110 Biosynthesis of secondary metabolites; ko01230 Biosynthesis of amino acids; ko01100 Metabolic pathways; ko01210 2-Oxocarboxylic acid metabolism; ko00770 Pantothenate and CoA biosynthesis; ko00660 C5-Branched dibasic acid metabolism; ko00410 beta-Alanine metabolism; ko00650 Butanoate metabolism;	IPR012000; IPR029035; IPR029061; IPR012001; IPR011766;	Thiamine pyrophosphate enzyme, central domain; DHS-like NAD/FAD-binding domain; Thiamin diphosphate-binding fold; Thiamine pyrophosphate enzyme, N-terminal TPP-binding domain; Thiamine pyrophosphate enzyme, C-terminal TPP-binding;
TERG_03804	TERG_03804T2	Cluster 5	6	2	Spore	3.4386	0.0348125	0.290816	0.535714	8	7	13.125	8	0.729045	8674	0.330128	mitochondria	metabolic process;		catalytic activity;	K01687	ilvD; dihydroxy-acid dehydratase [EC:4.2.1.9]	ko01130 Biosynthesis of antibiotics; ko01110 Biosynthesis of secondary metabolites; ko00770 Pantothenate and CoA biosynthesis; ko01230 Biosynthesis of amino acids; ko01100 Metabolic pathways; ko00410 beta-Alanine metabolism; ko01210 2-Oxocarboxylic acid metabolism;	IPR015928;	Aconitase/3-isopropylmalate dehydratase, swivel;
TERG_03834	TERG_03834T1	Cluster 5	6	11	Overlap	3.45614	0	0.28934	1	6	7	17.3333	6	0.727096	0	0.433333	mitochondria	cellular amino acid biosynthetic process; organic acid biosynthetic process; single-organism biosynthetic process; oxidation-reduction process; branched-chain amino acid biosynthetic process; small molecule metabolic process; single-organism cellular process; nitrogen compound metabolic process; single-organism process; biosynthetic process; primary metabolic process; organonitrogen compound bios…		oxidoreductase activity, acting on CH-OH group of donors; oxidoreductase activity, acting on the CH-OH group of donors, NAD or NADP as acceptor; ketol-acid reductoisomerase activity; catalytic activity; binding; cofactor binding; oxidoreductase activity; coenzyme binding;	K00053	ilvC; ketol-acid reductoisomerase [EC:1.1.1.86]	ko01130 Biosynthesis of antibiotics; ko01110 Biosynthesis of secondary metabolites; ko00770 Pantothenate and CoA biosynthesis; ko01230 Biosynthesis of amino acids; ko01100 Metabolic pathways; ko00410 beta-Alanine metabolism; ko01210 2-Oxocarboxylic acid metabolism;	IPR013116; IPR013328; IPR008927; IPR000506;	Acetohydroxy acid isomeroreductase, catalytic; Dehydrogenase, multihelical; 6-phosphogluconate dehydrogenase, C-terminal-like; Acetohydroxy acid isomeroreductase C-terminal;
TERG_07318	TERG_07318T0	Cluster 5	6.61111	3	Overlap	2.75439	0.0212535	0.363057	0.415205	19	6	19.4737	19	0.805068	6968	0.286378	mitochondria	metabolic process;		transferase activity, transferring acyl groups; catalytic activity; transferase activity;	K09699	DBT; 2-oxoisovalerate dehydrogenase E2 component (dihydrolipoyl transacylase) [EC:2.3.1.168]	ko01130 Biosynthesis of antibiotics; ko03460 Fanconi anemia pathway; ko01110 Biosynthesis of secondary metabolites; ko01100 Metabolic pathways; ko00640 Propanoate metabolism;	IPR004167; IPR001078; IPR011053; IPR000089; IPR023213;	E3-binding domain; 2-oxoacid dehydrogenase acyltransferase, catalytic domain; Single hybrid motif; Biotin/lipoyl attachment; Chloramphenicol acetyltransferase-like domain;
TERG_02007	TERG_02007T0	Cluster 5	6.61111	2	Hypha	3.70175	0.0009912	0.270142	0.672727	11	7	13.7273	11	0.699805	200	0.351981	mitochondria	metabolic process;		catalytic activity;	K07511	ECHS1; enoyl-CoA hydratase [EC:4.2.1.17]	ko01130 Biosynthesis of antibiotics; ko03460 Fanconi anemia pathway; ko00062 Fatty acid elongation; ko00380 Tryptophan metabolism; ko01200 Carbon metabolism; ko00410 beta-Alanine metabolism; ko00650 Butanoate metabolism; ko00640 Propanoate metabolism; ko00310 Lysine degradation; ko00930 Caprolactam degradation; ko01110 Biosynthesis of secondary metabolites; ko00071 Fatty acid degradation; ko01100…	IPR029045; IPR014748;	ClpP/crotonase-like domain; Crontonase, C-terminal;
TERG_05679	TERG_05679T0	Cluster 5	6.61111	3	Overlap	3.84211	5.333e-05	0.260274	0.861111	9	7	13.7778	9	0.684211	18	0.444444	mitochondria	oxidation-reduction process; small molecule metabolic process; single-organism cellular process; single-organism process; cellular lipid metabolic process; fatty acid metabolic process; primary metabolic process; cellular metabolic process; organic substance metabolic process; metabolic process; single-organism metabolic process; carboxylic acid metabolic process; monocarboxylic acid metabolic pr…		oxidoreductase activity, acting on CH-OH group of donors; oxidoreductase activity, acting on the CH-OH group of donors, NAD or NADP as acceptor; catalytic activity; binding; 3-hydroxyacyl-CoA dehydrogenase activity; cofactor binding; oxidoreductase activity; coenzyme binding;	K00074	paaH; 3-hydroxybutyryl-CoA dehydrogenase [EC:1.1.1.157]	ko01120 Microbial metabolism in diverse environments; ko00362 Benzoate degradation; ko01100 Metabolic pathways; ko00360 Phenylalanine metabolism; ko00650 Butanoate metabolism;	IPR013328; IPR008927; IPR016040; IPR006176; IPR006108;	Dehydrogenase, multihelical; 6-phosphogluconate dehydrogenase, C-terminal-like; NAD(P)-binding domain; 3-hydroxyacyl-CoA dehydrogenase, NAD binding; 3-hydroxyacyl-CoA dehydrogenase, C-terminal;
TERG_04294	TERG_04294T0	Cluster 5	6.78788	3	Overlap	3.47953	0.00110873	0.287395	0.742424	12	7	14.5833	12	0.724496	586	0.339147	mitochondria			catalytic activity; ligase activity;	K01969	E6.4.1.4B; 3-methylcrotonyl-CoA carboxylase beta subunit [EC:6.4.1.4]	ko03460 Fanconi anemia pathway; ko01100 Metabolic pathways;	IPR011762; IPR029045; IPR000022; IPR011763;	Acetyl-coenzyme A carboxyltransferase, N-terminal; ClpP/crotonase-like domain; Carboxyl transferase; Acetyl-coenzyme A carboxyltransferase, C-terminal;
TERG_08287	TERG_08287T0	Cluster 5	6.32967	1	Hypha	2.92982	0.00319407	0.341317	0.54902	18	6	22.1111	18	0.785575	2748	0.315873	cytosol			ATP binding; nucleoside phosphate binding; nucleoside binding; ion binding; nucleotide binding; organic cyclic compound binding; heterocyclic compound binding; ribonucleoside binding; carbohydrate derivative binding; ribonucleotide binding; binding; purine ribonucleoside binding; anion binding; purine ribonucleotide binding; adenyl ribonucleotide binding; adenyl nucleotide binding; purine nucleos…	K01648	ACLY; ATP citrate (pro-S)-lyase [EC:2.3.3.8]	ko00020 Citrate cycle (TCA cycle); ko00720 Carbon fixation pathways in prokaryotes; ko01120 Microbial metabolism in diverse environments; ko01130 Biosynthesis of antibiotics; ko01110 Biosynthesis of secondary metabolites; ko01100 Metabolic pathways;	IPR013816; IPR013650; IPR016102;	ATP-grasp fold, subdomain 2; ATP-grasp fold, succinyl-CoA synthetase-type; Succinyl-CoA synthetase-like;
TERG_02836	TERG_02836T0	Cluster 5	6.10909	2	Hypha	2.74269	0.00327334	0.364606	0.653846	13	6	23.3077	13	0.806368	1564	0.314969	mitochondria	metabolic process;		catalytic activity;	K00167	BCKDHB; 2-oxoisovalerate dehydrogenase E1 component beta subunit [EC:1.2.4.4]	ko01130 Biosynthesis of antibiotics; ko03460 Fanconi anemia pathway; ko01110 Biosynthesis of secondary metabolites; ko01100 Metabolic pathways; ko00640 Propanoate metabolism;	IPR005476; IPR009014; IPR005475; IPR029061;	Transketolase, C-terminal; Transketolase, C-terminal/Pyruvate-ferredoxin oxidoreductase, domain II; Transketolase-like, pyrimidine-binding domain; Thiamin diphosphate-binding fold;
TERG_00093	TERG_00093T1	Cluster 5	6.10909	1	Hypha	2.44444	0.137125	0.409091	0.45	16	6	22	16	0.839506	30906	0.208929	cytosol	metabolic process;		catalytic activity; oxidoreductase activity, acting on the aldehyde or oxo group of donors, disulfide as acceptor; oxidoreductase activity; oxidoreductase activity, acting on the aldehyde or oxo group of donors;	K00166	BCKDHA; 2-oxoisovalerate dehydrogenase E1 component alpha subunit [EC:1.2.4.4]	ko01130 Biosynthesis of antibiotics; ko03460 Fanconi anemia pathway; ko01110 Biosynthesis of secondary metabolites; ko01100 Metabolic pathways; ko00640 Propanoate metabolism;	IPR001017; IPR029061;	Dehydrogenase, E1 component; Thiamin diphosphate-binding fold;
TERG_04056	TERG_04056T0	Cluster 5	7.36842	3	Overlap	2.89474	0.00409965	0.345455	0.584416	22	6	22.2273	22	0.789474	3236	0.308712	mitochondria	metabolic process;		succinate-CoA ligase (ADP-forming) activity; ATP citrate synthase activity; transferase activity, transferring acyl groups; succinate-CoA ligase activity; catalytic activity; transferase activity, transferring acyl groups, acyl groups converted into alkyl on transfer; binding; CoA-ligase activity; ligase activity; ligase activity, forming carbon-sulfur bonds; cofactor binding; transferase activit…	K01899	LSC1; succinyl-CoA synthetase alpha subunit [EC:6.2.1.4 6.2.1.5]	ko00020 Citrate cycle (TCA cycle); ko01120 Microbial metabolism in diverse environments; ko01130 Biosynthesis of antibiotics; ko01200 Carbon metabolism; ko01110 Biosynthesis of secondary metabolites; ko01100 Metabolic pathways; ko00640 Propanoate metabolism;	IPR005811; IPR016040; IPR003781; IPR016102;	ATP-citrate lyase/succinyl-CoA ligase; NAD(P)-binding domain; CoA-binding; Succinyl-CoA synthetase-like;
TERG_06963	TERG_06963T0	Cluster 6	3.45455	9	Hypha	2.81287	0.155531	0.355509	0.227941	17	6	9.47059	17	0.79857	36542	0.127317	cytosol	protein folding; metabolic process; response to stress; cellular protein metabolic process; cellular macromolecule metabolic process; macromolecule metabolic process; protein metabolic process; response to stimulus; primary metabolic process; cellular process; cellular metabolic process; organic substance metabolic process;		ATP binding; nucleoside phosphate binding; nucleoside binding; ion binding; protein binding; nucleotide binding; organic cyclic compound binding; heterocyclic compound binding; ribonucleoside binding; carbohydrate derivative binding; ribonucleotide binding; binding; purine ribonucleoside binding; anion binding; purine ribonucleotide binding; unfolded protein binding; adenyl ribonucleotide binding…	K04079	htpG; molecular chaperone HtpG	ko04621 NOD-like receptor signaling pathway; ko04612 Antigen processing and presentation; ko04626 Plant-pathogen interaction; ko04915 Estrogen signaling pathway; ko04151 PI3K-Akt signaling pathway; ko04141 Protein processing in endoplasmic reticulum; ko05200 Pathways in cancer; ko05215 Prostate cancer; ko04914 Progesterone-mediated oocyte maturation;	IPR020575; IPR020568; IPR003594;	Heat shock protein Hsp90, N-terminal; Ribosomal protein S5 domain 2-type fold; Histidine kinase-like ATPase, C-terminal domain;
TERG_01002	TERG_01002T0	Cluster 6	3.42857	1	Spore	3.59064	0.00043536	0.278502	0.666667	7	7	9.57143	7	0.712151	120	0.39881	cytosol							IPR011989; IPR029047;	Armadillo-like helical; Heat shock protein 70kD, peptide-binding domain;
TERG_01883	TERG_01883T0	Cluster 6	3.42857	1	Hypha	3.26316	0.0133825	0.306452	0.377778	10	6	15.8	10	0.748538	2302	0.303846	cytosol				K03283	HSPA1_8; heat shock 70kDa protein 1/8	ko04612 Antigen processing and presentation; ko04915 Estrogen signaling pathway; ko05164 Influenza A; ko04144 Endocytosis; ko05145 Toxoplasmosis; ko04141 Protein processing in endoplasmic reticulum; ko03040 Spliceosome; ko05169 Epstein-Barr virus infection; ko05162 Measles; ko05134 Legionellosis; ko04213 Longevity regulating pathway - multiple species; ko04010 MAPK signaling pathway;	IPR029048; IPR029047;	Heat shock protein 70kD, C-terminal domain; Heat shock protein 70kD, peptide-binding domain;
TERG_04087	TERG_04087T0	Cluster 6	4	1	Spore	3.69006	0.00043827	0.270998	0.571429	7	7	9.14286	7	0.701105	90	0.380952	cytosol	protein folding; metabolic process; cellular protein metabolic process; cellular macromolecule metabolic process; macromolecule metabolic process; protein metabolic process; primary metabolic process; cellular process; cellular metabolic process; organic substance metabolic process;		protein binding; unfolded protein binding; binding;	K09510			IPR008971; IPR002939; IPR001623;	HSP40/DnaJ peptide-binding; Chaperone DnaJ, C-terminal; DnaJ domain;
TERG_08312	TERG_08312T0	Cluster 6	4	4	Hypha	3.59064	0.00043827	0.278502	0.571429	7	7	9.42857	7	0.712151	90	0.377143	mitochondria	protein folding; metabolic process; cellular protein metabolic process; cellular macromolecule metabolic process; macromolecule metabolic process; protein metabolic process; primary metabolic process; cellular process; cellular metabolic process; organic substance metabolic process;	intracellular part; cell; cell part; intracellular; cytoplasm;	ATP binding; nucleoside phosphate binding; nucleoside binding; ion binding; nucleotide binding; organic cyclic compound binding; heterocyclic compound binding; ribonucleoside binding; carbohydrate derivative binding; ribonucleotide binding; binding; purine ribonucleoside binding; anion binding; purine ribonucleotide binding; adenyl ribonucleotide binding; adenyl nucleotide binding; purine nucleos…	K04078			IPR011032;	GroES (chaperonin 10)-like;
TERG_05485	TERG_05485T4	Cluster 7	3	1	Hypha	1	0	1	1	3	1	3	3	1	0	1	cytosol			binding;	K03032	PSMD1; 26S proteasome regulatory subunit N2	ko05169 Epstein-Barr virus infection; ko03050 Proteasome;	IPR011989; IPR016024;	Armadillo-like helical; Armadillo-type fold;
TERG_00238	TERG_00238T0	Cluster 7	3	1	Hypha	1	0	1	1	3	1	3	3	1	0	1	nuclear			protein binding; binding;	K03036	PSMD11; 26S proteasome regulatory subunit N6	ko05169 Epstein-Barr virus infection; ko03050 Proteasome;	IPR011991; IPR000717; IPR011990; IPR013143;	Winged helix-turn-helix DNA-binding domain; Proteasome component (PCI) domain; Tetratricopeptide-like helical domain; PCI/PINT associated module;
TERG_04380	TERG_04380T0	Cluster 7	3	1	Hypha	1	0	1	1	3	1	3	3	1	0	1	cytosol	modification-dependent macromolecule catabolic process; proteolysis involved in cellular protein catabolic process; cellular macromolecule catabolic process; cellular protein catabolic process; modification-dependent protein catabolic process; cellular protein metabolic process; ubiquitin-dependent protein catabolic process; primary metabolic process; cellular metabolic process; organic substance…	proteasome core complex, alpha-subunit complex; proteasome complex; cell part; intracellular; proteasome core complex; macromolecular complex; intracellular part; cell; protein complex;	endopeptidase activity; threonine-type endopeptidase activity; peptidase activity; threonine-type peptidase activity; catalytic activity; peptidase activity, acting on L-amino acid peptides; hydrolase activity;	K02731	PSMA7; 20S proteasome subunit alpha 4 [EC:3.4.25.1]	ko03050 Proteasome;	IPR029055; IPR000426;	Nucleophile aminohydrolases, N-terminal; Proteasome alpha-subunit, N-terminal domain;
TERG_01602	TERG_01602T0	Cluster 7	3	1	Hypha	1	0	1	1	3	1	3	3	1	0	1	extracellular	proteolysis involved in cellular protein catabolic process; cellular macromolecule catabolic process; cellular protein catabolic process; cellular protein metabolic process; primary metabolic process; cellular metabolic process; organic substance metabolic process; organic substance catabolic process; metabolic process; protein catabolic process; macromolecule catabolic process; cellular macromol…	proteasome complex; cell part; intracellular; proteasome core complex; macromolecular complex; intracellular part; protein complex; cell;	endopeptidase activity; threonine-type endopeptidase activity; peptidase activity; threonine-type peptidase activity; catalytic activity; peptidase activity, acting on L-amino acid peptides; hydrolase activity;	K02735	PSMB3; 20S proteasome subunit beta 3 [EC:3.4.25.1]	ko03050 Proteasome;	IPR029055;	Nucleophile aminohydrolases, N-terminal;
TERG_07527	TERG_07527T0	Cluster 8	3	2	Hypha	3.7193	0.00126183	0.268868	0.4	6	7	8.66667	6	0.697856	140	0.361111	extracellular	protein folding; metabolic process; cellular protein metabolic process; cellular macromolecule metabolic process; macromolecule metabolic process; protein metabolic process; primary metabolic process; cellular process; cellular metabolic process; organic substance metabolic process;	organelle; intracellular membrane-bounded organelle; intracellular organelle; endoplasmic reticulum; cell part; intracellular; cytoplasm; endomembrane system; intracellular part; membrane-bounded organelle; cell; cytoplasmic part;	binding; ion binding; metal ion binding; cation binding; protein binding; calcium ion binding; unfolded protein binding;	K08054	CANX; calnexin	ko04612 Antigen processing and presentation; ko04141 Protein processing in endoplasmic reticulum; ko04918 Thyroid hormone synthesis; ko04145 Phagosome; ko05166 HTLV-I infection;	IPR009033; IPR013320;	Calreticulin/calnexin, P domain; Concanavalin A-like lectin/glucanase domain;
TERG_07949	TERG_07949T0	Cluster 8	2.88889	1	Hypha	3.44444	0.00860539	0.290323	0.5	9	7	10.4444	9	0.728395	876	0.252033	mitochondria			ATP binding; nucleoside phosphate binding; nucleoside binding; ion binding; nucleotide binding; organic cyclic compound binding; heterocyclic compound binding; ribonucleoside binding; carbohydrate derivative binding; ribonucleotide binding; binding; purine ribonucleoside binding; anion binding; purine ribonucleotide binding; adenyl ribonucleotide binding; adenyl nucleotide binding; purine nucleos…	K03695	clpB; ATP-dependent Clp protease ATP-binding subunit ClpB	ko04213 Longevity regulating pathway - multiple species;	IPR019489; IPR003593; IPR003959; IPR027417;	Clp ATPase, C-terminal; AAA+ ATPase domain; ATPase, AAA-type, core; P-loop containing nucleoside triphosphate hydrolase;
TERG_03037	TERG_03037T0	Cluster 8	2.4	6	Overlap	3.5848	0.0351103	0.278956	0.321429	8	7	7.75	8	0.712801	6180	0.322917	extracellular				K09490	HSPA5; heat shock 70kDa protein 5	ko04141 Protein processing in endoplasmic reticulum; ko05020 Prion diseases; ko04918 Thyroid hormone synthesis; ko03060 Protein export;	IPR029048; IPR029047;	Heat shock protein 70kD, C-terminal domain; Heat shock protein 70kD, peptide-binding domain;
TERG_06505	TERG_06505T0/TERG_06505T2	Cluster 8	2.4	8	Overlap	3.61988	0.00043536	0.276252	0.533333	6	7	9.5	6	0.708902	120	0.452381	cytosol				K03283	HSPA1_8; heat shock 70kDa protein 1/8	ko04612 Antigen processing and presentation; ko04915 Estrogen signaling pathway; ko05164 Influenza A; ko04144 Endocytosis; ko05145 Toxoplasmosis; ko04141 Protein processing in endoplasmic reticulum; ko03040 Spliceosome; ko05169 Epstein-Barr virus infection; ko05162 Measles; ko05134 Legionellosis; ko04213 Longevity regulating pathway - multiple species; ko04010 MAPK signaling pathway;	IPR029048; IPR029047;	Heat shock protein 70kD, C-terminal domain; Heat shock protein 70kD, peptide-binding domain;
TERG_04141	TERG_04141T0	Cluster 8	2.88889	8	Hypha	3.18713	0.0334205	0.313761	0.345455	11	6	7.81818	11	0.756985	3976	0.224599	mitochondria	protein folding; metabolic process; cellular protein metabolic process; cellular macromolecule metabolic process; macromolecule metabolic process; protein metabolic process; primary metabolic process; cellular process; cellular metabolic process; protein refolding; organic substance metabolic process;	intracellular part; cell; cell part; intracellular; cytoplasm;	ATP binding; nucleoside phosphate binding; nucleoside binding; ion binding; nucleotide binding; organic cyclic compound binding; heterocyclic compound binding; ribonucleoside binding; carbohydrate derivative binding; ribonucleotide binding; binding; purine ribonucleoside binding; anion binding; purine ribonucleotide binding; adenyl ribonucleotide binding; adenyl nucleotide binding; purine nucleos…	K04077	groEL; chaperonin GroEL	ko04212 Longevity regulating pathway - worm; ko03018 RNA degradation; ko05134 Legionellosis; ko05152 Tuberculosis; ko04940 Type I diabetes mellitus;	IPR027409; IPR027413;	GroEL-like apical domain; GroEL-like equatorial domain;
TERG_03124	TERG_03124T1	Cluster 9	2	1	Hypha	1.33333	0	0.75	1	2	2	3	2	0.833333	0	1	nuclear	cellular component biogenesis; cellular component organization; nucleosome organization; cellular macromolecular complex assembly; chromatin assembly or disassembly; protein complex subunit organization; macromolecular complex subunit organization; protein-DNA complex assembly; DNA packaging; nucleosome assembly; chromosome organization; cellular component assembly; macromolecular complex assembl…	intracellular organelle; intracellular non-membrane-bounded organelle; intracellular organelle part; macromolecular complex; intracellular part; cell; organelle part; DNA bending complex; chromosomal part; nucleosome; non-membrane-bounded organelle; intracellular membrane-bounded organelle; organelle; nucleus; chromatin; intracellular; cell part; chromosome; protein complex; membrane-bounded orga…	organic cyclic compound binding; heterocyclic compound binding; DNA binding; protein heterodimerization activity; binding; protein dimerization activity; nucleic acid binding; protein binding;	K11254	H4; histone H4	ko05034 Alcoholism; ko05322 Systemic lupus erythematosus; ko05203 Viral carcinogenesis;	IPR009072; IPR007125;	Histone-fold; Histone core;
TERG_03679	TERG_03679T0	Cluster 9	2	2	Hypha	1.33333	0	0.75	1	2	2	3	2	0.833333	0	1	nuclear	cellular component biogenesis; cellular component organization; nucleosome organization; cellular macromolecular complex assembly; chromatin assembly or disassembly; protein complex subunit organization; macromolecular complex subunit organization; protein-DNA complex assembly; DNA packaging; nucleosome assembly; chromosome organization; cellular component assembly; macromolecular complex assembl…	intracellular organelle; intracellular non-membrane-bounded organelle; intracellular organelle part; macromolecular complex; intracellular part; cell; organelle part; DNA bending complex; chromosomal part; nucleosome; non-membrane-bounded organelle; intracellular membrane-bounded organelle; organelle; nucleus; chromatin; intracellular; cell part; chromosome; protein complex; membrane-bounded orga…	organic cyclic compound binding; heterocyclic compound binding; DNA binding; protein heterodimerization activity; binding; protein dimerization activity; nucleic acid binding; protein binding;	K11254	H4; histone H4	ko05034 Alcoholism; ko05322 Systemic lupus erythematosus; ko05203 Viral carcinogenesis;	IPR009072; IPR007125;	Histone-fold; Histone core;
TERG_03123	TERG_03123T0	Cluster 9	1.66667	3	Overlap	1	0.166667	1	0.666667	3	1	2.33333	3	1	2	0.777778	nuclear		intracellular organelle; intracellular non-membrane-bounded organelle; intracellular organelle part; macromolecular complex; intracellular part; cell; organelle part; DNA bending complex; chromosomal part; nucleosome; non-membrane-bounded organelle; organelle; chromatin; cell part; intracellular; chromosome; protein complex; protein-DNA complex; DNA packaging complex;	organic cyclic compound binding; heterocyclic compound binding; DNA binding; protein heterodimerization activity; binding; protein dimerization activity; nucleic acid binding; protein binding;	K11253	H3; histone H3	ko05034 Alcoholism; ko05322 Systemic lupus erythematosus; ko05202 Transcriptional misregulation in cancer;	IPR009072; IPR007125;	Histone-fold; Histone core;
TERG_02631	TERG_02631T0	Cluster 9	1.66667	1	Hypha	1	0.166667	1	0.666667	3	1	2.33333	3	1	2	0.777778	nuclear		intracellular organelle; intracellular non-membrane-bounded organelle; intracellular organelle part; macromolecular complex; intracellular part; cell; organelle part; DNA bending complex; chromosomal part; nucleosome; non-membrane-bounded organelle; intracellular membrane-bounded organelle; organelle; nucleus; chromatin; intracellular; cell part; chromosome; protein complex; membrane-bounded orga…	organic cyclic compound binding; heterocyclic compound binding; DNA binding; protein heterodimerization activity; binding; protein dimerization activity; nucleic acid binding; protein binding;	K11252	H2B; histone H2B	ko05034 Alcoholism; ko05322 Systemic lupus erythematosus; ko05203 Viral carcinogenesis;	IPR009072; IPR007125;	Histone-fold; Histone core;
TERG_06767	TERG_06767T0/TERG_06767T2		2	3	Overlap	5.27485	0	0.189579	1	2	9	6.5	2	0.525016	0	0.928571	cytosol			peptidase activity; transition metal ion binding; catalytic activity; binding; ion binding; peptidase activity, acting on L-amino acid peptides; metal ion binding; cation binding; hydrolase activity; metallopeptidase activity; zinc ion binding;	K13721			IPR014782; IPR024571;	Peptidase M1, membrane alanine aminopeptidase, N-terminal; ERAP1-like C-terminal domain;
TERG_00370	TERG_00370T0		0	1	Spore	4.38012	0	0.228304	0	1	7	14	1	0.624431	0	0	cytosol			protein binding; binding;	K00799	GST; glutathione S-transferase [EC:2.5.1.18]	ko00980 Metabolism of xenobiotics by cytochrome P450; ko00982 Drug metabolism - cytochrome P450; ko00480 Glutathione metabolism; ko05204 Chemical carcinogenesis;	IPR010987; IPR012336; IPR004045;	Glutathione S-transferase, C-terminal-like; Thioredoxin-like fold; Glutathione S-transferase, N-terminal;
TERG_01295	TERG_01295T0		0	1	Hypha	4.05263	0	0.246753	0	1	7	21	1	0.660819	0	0	cytosol	metabolic process;		catalytic activity; oxidoreductase activity;				IPR016040;	NAD(P)-binding domain;
TERG_06754	TERG_06754T0		0	3	Overlap	2	0	0.5	0	1	3	2	1	0.666667	0	0	mitochondria	metabolic process; response to stress; oxidation-reduction process; single-organism metabolic process; response to oxidative stress; single-organism process; response to stimulus;		organic cyclic compound binding; heterocyclic compound binding; heme binding; catalytic activity; binding; antioxidant activity; peroxidase activity; tetrapyrrole binding; oxidoreductase activity; oxidoreductase activity, acting on peroxide as acceptor;	K00428			IPR002016;	Haem peroxidase, plant/fungal/bacterial;
TERG_07342	TERG_07342T0		0	2	Overlap	3.7193	0	0.268868	0	1	7	25	1	0.697856	0	0	mitochondria	transport; transmembrane transport; single-organism localization; single-organism cellular process; single-organism process; localization; cellular process; single-organism transport; establishment of localization;			K15110			IPR023395;	Mitochondrial carrier domain;
TERG_06858	TERG_06858T0		0.666667	6	Overlap	3.97076	0.0116959	0.251841	0	2	6	7	2	0.669916	2920	0.5	mitochondria	cellular protein metabolic process; protein peptidyl-prolyl isomerization; peptidyl-proline modification; primary metabolic process; cellular metabolic process; organic substance metabolic process; protein folding; peptidyl-amino acid modification; metabolic process; cellular macromolecule metabolic process; cellular protein modification process; protein metabolic process; macromolecule metabolic…		peptidyl-prolyl cis-trans isomerase activity; isomerase activity; catalytic activity; cis-trans isomerase activity;	K01802			IPR002130; IPR029000;	Cyclophilin-type peptidyl-prolyl cis-trans isomerase domain; Cyclophilin-like domain;
TERG_03427	TERG_03427T0		0	1	Spore	4.96491	0	0.201413	0	1	7	2	1	0.559454	0	0	nuclear			isomerase activity; catalytic activity;	K09578	PIN1; peptidyl-prolyl cis-trans isomerase NIMA-interacting 1 [EC:5.2.1.8]	ko04622 RIG-I-like receptor signaling pathway;	IPR000297;	Peptidyl-prolyl cis-trans isomerase, PpiC-type;
TERG_01614	TERG_01614T0/TERG_01614T1		0	2	Hypha	3.98246	0	0.251101	0	1	7	21	1	0.668616	0	0	nuclear			protein domain specific binding; protein binding; binding;	K06630	YWHAE; 14-3-3 protein epsilon	ko04722 Neurotrophin signaling pathway; ko04110 Cell cycle; ko04391 Hippo signaling pathway - fly; ko05203 Viral carcinogenesis; ko04390 Hippo signaling pathway; ko04151 PI3K-Akt signaling pathway; ko04114 Oocyte meiosis; ko05169 Epstein-Barr virus infection; ko04011 MAPK signaling pathway - yeast;	IPR023410;	14-3-3 domain;
TERG_06816	TERG_06816T0		0	3	Hypha	3.98246	0	0.251101	0	1	7	21	1	0.668616	0	0	nuclear			protein domain specific binding; protein binding; binding;	K06630	YWHAE; 14-3-3 protein epsilon	ko04722 Neurotrophin signaling pathway; ko04110 Cell cycle; ko04391 Hippo signaling pathway - fly; ko05203 Viral carcinogenesis; ko04390 Hippo signaling pathway; ko04151 PI3K-Akt signaling pathway; ko04114 Oocyte meiosis; ko05169 Epstein-Barr virus infection; ko04011 MAPK signaling pathway - yeast;	IPR023410;	14-3-3 domain;
TERG_08375	TERG_08375T0		0	1	Hypha	4.32164	0	0.231394	0	1	7	29	1	0.630929	0	0	nuclear			ATP binding; nucleoside phosphate binding; nucleoside binding; ion binding; nucleotide binding; organic cyclic compound binding; heterocyclic compound binding; ribonucleoside binding; carbohydrate derivative binding; ribonucleotide binding; binding; nucleic acid binding; purine ribonucleoside binding; anion binding; purine ribonucleotide binding; adenyl ribonucleotide binding; adenyl nucleotide b…	K03257	EIF4A; translation initiation factor 4A	ko03013 RNA transport;	IPR014014; IPR011545; IPR014001; IPR027417; IPR001650;	RNA helicase, DEAD-box type, Q motif; DEAD/DEAH box helicase domain; Helicase superfamily 1/2, ATP-binding domain; P-loop containing nucleoside triphosphate hydrolase; Helicase, C-terminal;
TERG_06491	TERG_06491T0		4	1	Hypha	3.09357	0.0160087	0.323251	0.6	5	6	15.2	5	0.767381	1862	0.441176	cytoskeleton	nucleoside metabolic process; purine nucleoside metabolic process; purine nucleoside diphosphate biosynthetic process; ADP metabolic process; purine ribonucleoside monophosphate metabolic process; ADP biosynthetic process; nucleotide metabolic process; purine ribonucleoside diphosphate biosynthetic process; single-organism process; biosynthetic process; ribonucleoside diphosphate metabolic proces…		ATP binding; nucleoside phosphate binding; adenylate kinase activity; nucleobase-containing compound kinase activity; nucleoside binding; ion binding; nucleotide binding; nucleotide kinase activity; phosphotransferase activity, phosphate group as acceptor; organic cyclic compound binding; heterocyclic compound binding; ribonucleoside binding; carbohydrate derivative binding; kinase activity; cata…	K00939	adk; adenylate kinase [EC:2.7.4.3]	ko00230 Purine metabolism; ko01130 Biosynthesis of antibiotics; ko01110 Biosynthesis of secondary metabolites; ko01100 Metabolic pathways;	IPR007862; IPR027417;	Adenylate kinase, active site lid domain; P-loop containing nucleoside triphosphate hydrolase;
TERG_07229	TERG_07229T0		4	1	Hypha	3.21637	0	0.310909	1	4	6	17.5	4	0.753736	0	0.603448	plasma membrane	ion transmembrane transport; cation transmembrane transport; inorganic ion transmembrane transport; single-organism cellular process; energy coupled proton transmembrane transport, against electrochemical gradient; single-organism process; hydrogen transport; proton transport; establishment of localization; transport; transmembrane transport; single-organism localization; cation transport; ion tr…	proton-transporting V-type ATPase, V0 domain; membrane; membrane part; proton-transporting two-sector ATPase complex; macromolecular complex; proton-transporting V-type ATPase complex; protein complex; proton-transporting two-sector ATPase complex, proton-transporting domain;	ion transmembrane transporter activity; substrate-specific transporter activity; monovalent inorganic cation transmembrane transporter activity; inorganic cation transmembrane transporter activity; hydrogen ion transmembrane transporter activity; cation transmembrane transporter activity; substrate-specific transmembrane transporter activity; transporter activity; transmembrane transporter activi…	K02154	ATPeV0A; V-type H+-transporting ATPase subunit a	ko04721 Synaptic vesicle cycle; ko04145 Phagosome; ko01100 Metabolic pathways; ko05120 Epithelial cell signaling in Helicobacter pylori infection; ko05323 Rheumatoid arthritis; ko04966 Collecting duct acid secretion; ko00190 Oxidative phosphorylation; ko04142 Lysosome; ko05152 Tuberculosis; ko05110 Vibrio cholerae infection;
TERG_06150	TERG_06150T1/TERG_06150T2		0.666667	2	Overlap	3.60234	0.00053984	0.277597	0	2	7	23.5	2	0.710851	68	0.511364	mitochondria	cellular aromatic compound metabolic process; dUTP metabolic process; pyrimidine nucleoside triphosphate metabolic process; nucleotide metabolic process; single-organism process; deoxyribonucleoside triphosphate metabolic process; 2'-deoxyribonucleotide metabolic process; deoxyribonucleotide metabolic process; cellular metabolic process; phosphate-containing compound metabolic process; organic su…		nucleoside-triphosphate diphosphatase activity; hydrolase activity, acting on acid anhydrides; hydrolase activity; pyrophosphatase activity; hydrolase activity, acting on acid anhydrides, in phosphorus-containing anhydrides; catalytic activity; dUTP diphosphatase activity;	K01520	dut; dUTP pyrophosphatase [EC:3.6.1.23]	ko01100 Metabolic pathways; ko00240 Pyrimidine metabolism;	IPR029054;	dUTPase-like;
TERG_08139	TERG_08139T0		2	1	Spore	3.65497	0	0.2736	1	2	6	13.5	2	0.705003	0	0.675	extracellular							IPR016040;	NAD(P)-binding domain;
TERG_02744	TERG_02744T0		2	1	Hypha	3.49708	0.00110153	0.285953	0.166667	4	6	14.5	4	0.722547	434	0.4375	mitochondria	single-organism process; metabolic process; oxidation-reduction process; single-organism metabolic process;		metal ion binding; cation binding; catalytic activity; binding; oxidoreductase activity; ion binding;	K11173			IPR001670;	Alcohol dehydrogenase, iron-type;
TERG_00066	TERG_00066T0		0.666667	1	Hypha	4.16959	0.0116959	0.239832	0	2	7	3.5	2	0.647823	1944	0.5	cytosol	aromatic amino acid family metabolic process; cellular aromatic compound metabolic process; oxidation-reduction process; small molecule metabolic process; single-organism cellular process; organic cyclic compound metabolic process; nitrogen compound metabolic process; single-organism process; primary metabolic process; cellular metabolic process; organic substance metabolic process; metabolic pro…		oxidoreductase activity, acting on single donors with incorporation of molecular oxygen, incorporation of two atoms of oxygen; 4-hydroxyphenylpyruvate dioxygenase activity; oxidoreductase activity, acting on single donors with incorporation of molecular oxygen; catalytic activity; dioxygenase activity; oxidoreductase activity;	K00457	HPD; 4-hydroxyphenylpyruvate dioxygenase [EC:1.13.11.27]	ko00130 Ubiquinone and other terpenoid-quinone biosynthesis; ko01100 Metabolic pathways; ko00350 Tyrosine metabolism; ko00360 Phenylalanine metabolism;	IPR029068; IPR004360;	Glyoxalase/Bleomycin resistance protein/Dihydroxybiphenyl dioxygenase; Glyoxalase/fosfomycin resistance/dioxygenase domain;
TERG_00069	TERG_00069T0		0	1	Hypha	5.16374	0	0.193658	0	1	8	2	1	0.537362	0	0	mitochondria	aromatic amino acid family metabolic process; cellular aromatic compound metabolic process; small molecule metabolic process; single-organism cellular process; organic cyclic compound metabolic process; nitrogen compound metabolic process; single-organism process; primary metabolic process; cellular metabolic process; organic substance metabolic process; metabolic process; cellular amino acid met…		fumarylacetoacetase activity; hydrolase activity; hydrolase activity, acting on acid carbon-carbon bonds, in ketonic substances; catalytic activity; hydrolase activity, acting on acid carbon-carbon bonds;	K01555	FAH; fumarylacetoacetase [EC:3.7.1.2]	ko00643 Styrene degradation; ko01120 Microbial metabolism in diverse environments; ko01100 Metabolic pathways; ko00350 Tyrosine metabolism;	IPR015377; IPR002529; IPR011234;	Fumarylacetoacetase, N-terminal; Fumarylacetoacetase, C-terminal; Fumarylacetoacetase, C-terminal-related;
TERG_01624	TERG_01624T0		0	1	Hypha	4.49123	0	0.222656	0	1	7	4	1	0.612086	0	0	cytosol, nuclear	carbohydrate biosynthetic process; mannose biosynthetic process; hexose biosynthetic process; single-organism biosynthetic process; single-organism process; mannose metabolic process; monosaccharide biosynthetic process; biosynthetic process; carbohydrate metabolic process; primary metabolic process; organic substance biosynthetic process; organic substance metabolic process; single-organism carb…	intracellular part; cell; cell part; intracellular; cytoplasm;	phosphomannomutase activity; isomerase activity; catalytic activity; intramolecular transferase activity; intramolecular transferase activity, phosphotransferases;	K17497	PMM; phosphomannomutase [EC:5.4.2.8]	ko00051 Fructose and mannose metabolism; ko01110 Biosynthesis of secondary metabolites; ko01100 Metabolic pathways; ko00520 Amino sugar and nucleotide sugar metabolism;	IPR023214;	HAD-like domain;
TERG_01821	TERG_01821T0		1.4	1	Hypha	4.94152	0.00073294	0.202367	0.5	4	8	5.25	4	0.562053	174	0.583333	cytosol							IPR001763; IPR001926;	Rhodanese-like domain; Tryptophan synthase beta subunit-like PLP-dependent enzyme;
TERG_05954	TERG_05954T0		0	1	Hypha	4.77193	0	0.209559	0	1	8	4	1	0.580897	0	0	cytosol	regulation of cellular process; homeostatic process; regulation of biological quality; regulation of biological process; cell redox homeostasis; single-organism cellular process; cellular homeostasis; single-organism process; cellular process; biological regulation;	organelle; intracellular membrane-bounded organelle; intracellular organelle; endoplasmic reticulum; cell part; intracellular; cytoplasm; endomembrane system; intracellular part; membrane-bounded organelle; cell; cytoplasmic part;	isomerase activity; catalytic activity;	K09584	PDIA6; protein disulfide-isomerase A6 [EC:5.3.4.1]	ko04141 Protein processing in endoplasmic reticulum;	IPR005788; IPR013766; IPR012336; IPR011679;	Disulphide isomerase; Thioredoxin domain; Thioredoxin-like fold; Endoplasmic reticulum, protein ERp29, C-terminal;
TERG_02005	TERG_02005T0		0.666667	1	Spore	1.33333	0.666667	0.75	0	2	2	1.5	2	0.888889	4	0.5	peroxisome	metabolic process; response to stress; oxidation-reduction process; single-organism metabolic process; response to oxidative stress; single-organism process; response to stimulus;		organic cyclic compound binding; heterocyclic compound binding; heme binding; catalytic activity; binding; antioxidant activity; catalase activity; peroxidase activity; tetrapyrrole binding; oxidoreductase activity; oxidoreductase activity, acting on peroxide as acceptor;	K03781	katE; catalase [EC:1.11.1.6]	ko04211 Longevity regulating pathway; ko04212 Longevity regulating pathway - worm; ko01130 Biosynthesis of antibiotics; ko01110 Biosynthesis of secondary metabolites; ko05014 Amyotrophic lateral sclerosis (ALS); ko00380 Tryptophan metabolism; ko04068 FoxO signaling pathway; ko04146 Peroxisome; ko01200 Carbon metabolism; ko04011 MAPK signaling pathway - yeast; ko04213 Longevity regulating pathway …	IPR020835; IPR011614; IPR010582;	Catalase-like domain; Catalase core domain; Catalase immune-responsive domain;
TERG_03004	TERG_03004T0		0	1	Hypha	4.43275	0	0.225594	0	1	8	8	1	0.618583	0	0	mitochondria	cofactor biosynthetic process; vitamin biosynthetic process; single-organism biosynthetic process; small molecule metabolic process; single-organism cellular process; nitrogen compound metabolic process; cellular modified amino acid biosynthetic process; single-organism process; coenzyme metabolic process; biosynthetic process; cellular amide metabolic process; organonitrogen compound biosyntheti…		3-methyl-2-oxobutanoate hydroxymethyltransferase activity; transferase activity, transferring one-carbon groups; hydroxymethyl-, formyl- and related transferase activity; catalytic activity; transferase activity;	K00606	panB; 3-methyl-2-oxobutanoate hydroxymethyltransferase [EC:2.1.2.11]	ko01110 Biosynthesis of secondary metabolites; ko00770 Pantothenate and CoA biosynthesis; ko01100 Metabolic pathways;	IPR015813;	Pyruvate/Phosphoenolpyruvate kinase-like domain;
TERG_06614	TERG_06614T1		0.666667	4	Overlap	3.36842	0.00026655	0.296875	0	2	6	18.5	2	0.736842	72	0.546875	cytosol	single-organism process; metabolic process; oxidation-reduction process; single-organism metabolic process;		organic cyclic compound binding; heterocyclic compound binding; oxidoreductase activity, acting on CH-OH group of donors; oxidoreductase activity, acting on the CH-OH group of donors, NAD or NADP as acceptor; nucleoside phosphate binding; NAD binding; catalytic activity; binding; nucleotide binding; cofactor binding; small molecule binding; coenzyme binding; oxidoreductase activity;	K00122	FDH; formate dehydrogenase [EC:1.2.1.2]	ko01120 Microbial metabolism in diverse environments; ko01200 Carbon metabolism; ko01100 Metabolic pathways; ko00680 Methane metabolism; ko00630 Glyoxylate and dicarboxylate metabolism;	IPR006139; IPR006140; IPR016040;	D-isomer specific 2-hydroxyacid dehydrogenase, catalytic domain; D-isomer specific 2-hydroxyacid dehydrogenase, NAD-binding domain; NAD(P)-binding domain;
TERG_05378	TERG_05378T0		0	1	Hypha	5.55556	0	0.18	0	1	9	3	1	0.493827	0	0	nuclear			ATP binding; nucleoside phosphate binding; nucleoside binding; ion binding; hydrolase activity; nucleotide binding; organic cyclic compound binding; heterocyclic compound binding; ribonucleoside binding; carbohydrate derivative binding; catalytic activity; ribonucleotide binding; binding; purine ribonucleoside binding; purine ribonucleotide binding; anion binding; adenyl ribonucleotide binding; a…	K13525	VCP; transitional endoplasmic reticulum ATPase	ko04141 Protein processing in endoplasmic reticulum; ko05134 Legionellosis;	IPR029067; IPR003593; IPR003959; IPR009010; IPR004201; IPR027417; IPR003338;	CDC48 domain 2-like; AAA+ ATPase domain; ATPase, AAA-type, core; Aspartate decarboxylase-like domain; CDC48, domain 2; P-loop containing nucleoside triphosphate hydrolase; CDC48, N-terminal subdomain;
TERG_01677	TERG_01677T0		2	1	Hypha	3.49708	0.0166277	0.285953	0.166667	4	6	5.75	4	0.722547	2078	0.276316	cytosol	metabolic process; carbohydrate metabolic process; primary metabolic process; organic substance metabolic process;		carbohydrate binding; binding;	K00820	glmS; glucosamine--fructose-6-phosphate aminotransferase (isomerizing) [EC:2.6.1.16]	ko01130 Biosynthesis of antibiotics; ko01100 Metabolic pathways; ko04931 Insulin resistance; ko00620 Pyruvate metabolism; ko00520 Amino sugar and nucleotide sugar metabolism;	IPR001347; IPR029055;	Sugar isomerase (SIS); Nucleophile aminohydrolases, N-terminal;
TERG_00961	TERG_00961T3		2	1	Hypha	3.33333	0.0124526	0.3	0.333333	3	6	10.3333	3	0.740741	1638	0.357143	cytosol	protein folding; metabolic process; cellular protein metabolic process; cellular macromolecule metabolic process; macromolecule metabolic process; protein metabolic process; primary metabolic process; cellular process; cellular metabolic process; organic substance metabolic process;		ATP binding; nucleoside phosphate binding; nucleoside binding; ion binding; protein binding; nucleotide binding; organic cyclic compound binding; heterocyclic compound binding; ribonucleoside binding; carbohydrate derivative binding; ribonucleotide binding; binding; purine ribonucleoside binding; anion binding; purine ribonucleotide binding; unfolded protein binding; adenyl ribonucleotide binding…	K09498			IPR027410; IPR027409; IPR027413;	TCP-1-like chaperonin intermediate domain; GroEL-like apical domain; GroEL-like equatorial domain;
TERG_00373	TERG_00373T0		0	2	Hypha	3.69006	0	0.270998	0	1	6	16	1	0.701105	0	0	nuclear	organelle localization; cellular component organization; single-organism cellular process; single-organism process; cellular localization; single-organism organelle organization; mitochondrion localization; mitochondrion distribution; single-organism localization; organelle organization; mitochondrion organization; single-organism cellular localization; localization; cellular process; intracellul…		protein binding; binding;	K03255			IPR023231; IPR025697; IPR011990; IPR028275;	GSKIP domain; CLU domain; Tetratricopeptide-like helical domain; Clustered mitochondria protein, N-terminal;
TERG_05504	TERG_05504T0		0.666667	3	Overlap	1.33333	0.666667	0.75	0	2	2	1.5	2	0.888889	4	0.5	nuclear	single-organism process; metabolic process; oxidation-reduction process; single-organism metabolic process;		antioxidant activity; catalytic activity; peroxiredoxin activity; oxidoreductase activity; oxidoreductase activity, acting on peroxide as acceptor;				IPR019479; IPR000866; IPR012336;	Peroxiredoxin, C-terminal; Alkyl hydroperoxide reductase subunit C/ Thiol specific antioxidant; Thioredoxin-like fold;
TERG_00124	TERG_00124T0		0	1	Hypha	2	0	0.5	0	1	3	2	1	0.666667	0	0	cytosol			catalytic activity; oxidoreductase activity;	K14171	AHP1; alkyl hydroperoxide reductase 1 [EC:1.11.1.15]	ko04122 Sulfur relay system;	IPR013740; IPR012336;	Redoxin; Thioredoxin-like fold;
TERG_04363	TERG_04363T0		1.4	1	Hypha	4.94152	0.00073294	0.202367	0.5	4	8	5.25	4	0.562053	174	0.583333	mitochondria	sulfur amino acid biosynthetic process; organic acid biosynthetic process; single-organism process; biosynthetic process; organonitrogen compound biosynthetic process; cellular metabolic process; sulfur compound biosynthetic process; sulfur amino acid metabolic process; organic substance metabolic process; metabolic process; cellular amino acid metabolic process; alpha-amino acid biosynthetic pro…			K01738	cysK; cysteine synthase A [EC:2.5.1.47]	ko00270 Cysteine and methionine metabolism; ko01120 Microbial metabolism in diverse environments; ko01130 Biosynthesis of antibiotics; ko01200 Carbon metabolism; ko01110 Biosynthesis of secondary metabolites; ko01230 Biosynthesis of amino acids; ko01100 Metabolic pathways; ko00920 Sulfur metabolism;	IPR001926;	Tryptophan synthase beta subunit-like PLP-dependent enzyme;
TERG_04662	TERG_04662T0		2	2	Hypha	3.77778	0.023323	0.264706	0.166667	4	7	6.25	4	0.691358	4546	0.338235	extracellular	regulation of cellular process; homeostatic process; regulation of biological quality; regulation of biological process; cell redox homeostasis; single-organism cellular process; cellular homeostasis; single-organism process; cellular process; biological regulation;	organelle; intracellular membrane-bounded organelle; intracellular organelle; endoplasmic reticulum; cell part; intracellular; cytoplasm; endomembrane system; intracellular part; membrane-bounded organelle; cell; cytoplasmic part;	isomerase activity; catalytic activity;	K09580	PDIA1; protein disulfide-isomerase A1 [EC:5.3.4.1]	ko04141 Protein processing in endoplasmic reticulum;	IPR005788; IPR013766; IPR012336;	Disulphide isomerase; Thioredoxin domain; Thioredoxin-like fold;
TERG_01573	TERG_01573T0		0	4	Overlap	4.77193	0	0.209559	0	1	8	4	1	0.580897	0	0	endoplasmic reticulum	cellular protein metabolic process; protein peptidyl-prolyl isomerization; peptidyl-proline modification; primary metabolic process; cellular metabolic process; organic substance metabolic process; protein folding; peptidyl-amino acid modification; metabolic process; cellular macromolecule metabolic process; cellular protein modification process; protein metabolic process; macromolecule metabolic…		peptidyl-prolyl cis-trans isomerase activity; isomerase activity; catalytic activity; cis-trans isomerase activity;	K03768			IPR002130; IPR029000;	Cyclophilin-type peptidyl-prolyl cis-trans isomerase domain; Cyclophilin-like domain;
TERG_07241	TERG_07241T1		0	1	Spore	3.91228	0	0.255605	0	1	7	21	1	0.676413	0	0	cytoskeleton	single-organism process; metabolic process; oxidation-reduction process; single-organism metabolic process;		catalytic activity; oxidoreductase activity;	K00293	LYS9; saccharopine dehydrogenase (NADP+, L-glutamate forming) [EC:1.5.1.10]"	ko00310 Lysine degradation; ko01130 Biosynthesis of antibiotics; ko01110 Biosynthesis of secondary metabolites; ko01230 Biosynthesis of amino acids; ko01100 Metabolic pathways; ko00300 Lysine biosynthesis;
TERG_07583	TERG_07583T0		2	1	Spore	5.27485	0	0.189579	1	2	9	6.5	2	0.525016	0	0.928571	mitochondria	biosynthetic process; metabolic process;		transferase activity, transferring one-carbon groups; hydroxymethyl-, formyl- and related transferase activity; catalytic activity; transferase activity;	K00604	MTFMT; methionyl-tRNA formyltransferase [EC:2.1.2.9]	ko00670 One carbon pool by folate; ko00970 Aminoacyl-tRNA biosynthesis;	IPR002376;	Formyl transferase, N-terminal;
TERG_04079	TERG_04079T0/TERG_04079T1		0.666667	3	Overlap	3.7193	6.25e-06	0.268868	0	2	6	13	2	0.697856	2	0.857143	mitochondria	small molecule metabolic process; single-organism cellular process; nitrogen compound metabolic process; single-organism process; primary metabolic process; cellular metabolic process; organic substance metabolic process; metabolic process; cellular amino acid metabolic process; gamma-aminobutyric acid metabolic process; single-organism metabolic process; carboxylic acid metabolic process; monoca…		organic cyclic compound binding; heterocyclic compound binding; transferase activity, transferring nitrogenous groups; catalytic activity; binding; ion binding; anion binding; transaminase activity; cofactor binding; transferase activity; pyridoxal phosphate binding; 4-aminobutyrate transaminase activity;	K13524	ABAT; 4-aminobutyrate aminotransferase / (S)-3-amino-2-methylpropionate transaminase [EC:2.6.1.19 2.6.1.22]	ko04727 GABAergic synapse; ko03460 Fanconi anemia pathway; ko01100 Metabolic pathways; ko00410 beta-Alanine metabolism; ko00620 Pyruvate metabolism; ko00650 Butanoate metabolism; ko00640 Propanoate metabolism;	IPR015424; IPR015422; IPR015421;	Pyridoxal phosphate-dependent transferase; Pyridoxal phosphate-dependent transferase, major region, subdomain 2; Pyridoxal phosphate-dependent transferase, major region, subdomain 1;
TERG_07986	TERG_07986T0		0	1	Hypha	1	0	1	0	1	1	1	1	1	0	0	cytoskeleton	regulation of cellular process; single organism signaling; cellular response to stimulus; intracellular transport; intracellular signal transduction; single-organism cellular process; single-organism process; organic substance transport; small GTPase mediated signal transduction; signaling; response to stimulus; protein transport; establishment of localization; cellular localization; transport; e…	cell; intracellular; cell part;	nucleoside phosphate binding; nucleoside binding; ion binding; nucleotide binding; organic cyclic compound binding; heterocyclic compound binding; ribonucleoside binding; carbohydrate derivative binding; ribonucleotide binding; binding; purine ribonucleoside binding; anion binding; purine ribonucleotide binding; purine nucleoside binding; guanyl ribonucleotide binding; guanyl nucleotide binding; …	K07937	ARF1; ADP-ribosylation factor 1	ko05134 Legionellosis; ko05110 Vibrio cholerae infection; ko04144 Endocytosis; ko04072 Phospholipase D signaling pathway;	IPR005225; IPR027417;	Small GTP-binding protein domain; P-loop containing nucleoside triphosphate hydrolase;
TERG_01565	TERG_01565T0		0	1	Hypha	1	0	1	0	1	1	1	1	1	0	0	cytosol	establishment of protein localization; transport; intracellular transport; cellular macromolecule localization; establishment of localization in cell; vesicle-mediated transport; intracellular protein transport; organic substance transport; protein localization; macromolecule localization; cellular protein localization; localization; protein transport; establishment of localization; cellular loca…	transport vesicle membrane; membrane; clathrin coat of trans-Golgi network vesicle; cytoplasmic vesicle; organelle membrane; membrane-bounded vesicle; cell periphery; cytoplasmic membrane-bounded vesicle; vesicle; Golgi-associated vesicle membrane; cytoplasm; cytoplasmic vesicle part; macromolecular complex; intracellular part; vesicle coat; cell; organelle part; coated vesicle membrane; trans-Go…	protein binding; structural molecule activity; binding;	K04646	CLTC; clathrin heavy chain	ko05100 Bacterial invasion of epithelial cells; ko04721 Synaptic vesicle cycle; ko05016 Huntington's disease; ko04961 Endocrine and other factor-regulated calcium reabsorption; ko04142 Lysosome; ko04144 Endocytosis;	IPR016025; IPR011990; IPR016024; IPR001473;	Clathrin, heavy chain, linker/propeller domain; Tetratricopeptide-like helical domain; Armadillo-type fold; Clathrin, heavy chain, propeller, N-terminal;
TERG_04311	TERG_04311T1		4	1	Spore	3.11111	0	0.321429	1	4	5	19	4	0.765432	0	0.5	cytosol				K15102			IPR023395;	Mitochondrial carrier domain;
TERG_07149	TERG_07149T0		4	8	Overlap	3.18713	0.041126	0.313761	0.4	6	6	18	6	0.756985	7272	0.392593	mitochondria	small molecule metabolic process; single-organism cellular process; nitrogen compound metabolic process; single-organism process; biosynthetic process; primary metabolic process; cellular metabolic process; organic substance metabolic process; metabolic process; cellular amino acid metabolic process; single-organism metabolic process; carboxylic acid metabolic process; organic acid metabolic proc…		organic cyclic compound binding; heterocyclic compound binding; transferase activity, transferring nitrogenous groups; catalytic activity; binding; ion binding; anion binding; transaminase activity; transferase activity; cofactor binding; pyridoxal phosphate binding;	K14455	GOT2; aspartate aminotransferase, mitochondrial [EC:2.6.1.1]"	ko00270 Cysteine and methionine metabolism; ko01130 Biosynthesis of antibiotics; ko04975 Fat digestion and absorption; ko00710 Carbon fixation in photosynthetic organisms; ko00350 Tyrosine metabolism; ko00360 Phenylalanine metabolism; ko01210 2-Oxocarboxylic acid metabolism; ko01200 Carbon metabolism; ko00330 Arginine and proline metabolism; ko04623 Cytosolic DNA-sensing pathway; ko00620 Pyruvate…	IPR004839; IPR015424; IPR015421;	Aminotransferase, class I/classII; Pyridoxal phosphate-dependent transferase; Pyridoxal phosphate-dependent transferase, major region, subdomain 1;
TERG_07526	TERG_07526T0		1.2	2	Hypha	3.40936	0.00045171	0.29331	0.333333	4	6	14.75	4	0.732294	158	0.35119	mitochondria	single-organism process; metabolic process; oxidation-reduction process; single-organism metabolic process;		oxidoreductase activity, acting on the aldehyde or oxo group of donors, NAD or NADP as acceptor; methylmalonate-semialdehyde dehydrogenase (acylating) activity; catalytic activity; oxidoreductase activity; oxidoreductase activity, acting on the aldehyde or oxo group of donors;	K00140	mmsA; malonate-semialdehyde dehydrogenase (acetylating) / methylmalonate-semialdehyde dehydrogenase [EC:1.2.1.18 1.2.1.27]	ko03460 Fanconi anemia pathway; ko01200 Carbon metabolism; ko01100 Metabolic pathways; ko00410 beta-Alanine metabolism; ko00562 Inositol phosphate metabolism; ko00640 Propanoate metabolism;	IPR016161; IPR015590; IPR016162; IPR016163;	Aldehyde/histidinol dehydrogenase; Aldehyde dehydrogenase domain; Aldehyde dehydrogenase N-terminal domain; Aldehyde dehydrogenase, C-terminal;
TERG_02728	TERG_02728T0		2	2	Hypha	3.57895	0.00204091	0.279412	0.166667	4	6	10.75	4	0.71345	760	0.37963	mitochondria	NADP metabolic process; pyridine nucleotide metabolic process; cellular aromatic compound metabolic process; nicotinamide nucleotide metabolic process; organophosphate catabolic process; nucleotide metabolic process; single-organism process; cellular metabolic process; pyridine-containing compound metabolic process; phosphate-containing compound metabolic process; valine metabolic process; organi…		nucleoside phosphate binding; nucleotide binding; cofactor binding; oxidoreductase activity; oxidoreductase activity, acting on CH-OH group of donors; heterocyclic compound binding; organic cyclic compound binding; oxidoreductase activity, acting on the CH-OH group of donors, NAD or NADP as acceptor; phosphogluconate dehydrogenase (decarboxylating) activity; 3-hydroxyisobutyrate dehydrogenase act…	K00020	mmsB; 3-hydroxyisobutyrate dehydrogenase [EC:1.1.1.31]	ko03460 Fanconi anemia pathway; ko01100 Metabolic pathways;	IPR006115; IPR013328; IPR008927; IPR016040; IPR029154;	6-phosphogluconate dehydrogenase, NADP-binding; Dehydrogenase, multihelical; 6-phosphogluconate dehydrogenase, C-terminal-like; NAD(P)-binding domain; NADP-dependent 3-hydroxyisobutyrate dehydrogenase, NAD-binding domain;
TERG_08443	TERG_08443T0		1.66667	2	Hypha	4.38596	0.0155448	0.228	0.333333	4	7	4.25	4	0.623782	1960	0.444444	cytosol	metabolic process; one-carbon metabolic process; single-organism metabolic process; small molecule metabolic process; single-organism cellular process; single-organism process; cellular process; cellular metabolic process;		adenosylhomocysteinase activity; hydrolase activity; hydrolase activity, acting on ether bonds; catalytic activity; trialkylsulfonium hydrolase activity;	K01251	E3.3.1.1; adenosylhomocysteinase [EC:3.3.1.1]	ko00270 Cysteine and methionine metabolism; ko01100 Metabolic pathways;	IPR016040; IPR015878;	NAD(P)-binding domain; S-adenosyl-L-homocysteine hydrolase, NAD binding domain;
TERG_07588	TERG_07588T3		2.4	1	Spore	4.94152	0.00034581	0.202367	0.666667	4	8	4.75	4	0.562053	88	0.527778	nuclear	sulfur amino acid biosynthetic process; organic acid biosynthetic process; aspartate family amino acid metabolic process; single-organism process; biosynthetic process; organonitrogen compound biosynthetic process; cellular metabolic process; sulfur amino acid metabolic process; sulfur compound biosynthetic process; methionine biosynthetic process; organic substance metabolic process; metabolic p…		5-methyltetrahydropteroyltri-L-glutamate-dependent methyltransferase activity; methyltransferase activity; transition metal ion binding; catalytic activity; binding; S-methyltransferase activity; ion binding; transferase activity, transferring one-carbon groups; metal ion binding; cation binding; zinc ion binding; transferase activity; 5-methyltetrahydropteroyltriglutamate-homocysteine S-methyltr…	K00549	metE; 5-methyltetrahydropteroyltriglutamate--homocysteine methyltransferase [EC:2.1.1.14]	ko00270 Cysteine and methionine metabolism; ko01110 Biosynthesis of secondary metabolites; ko01230 Biosynthesis of amino acids; ko01100 Metabolic pathways; ko00450 Selenocompound metabolism;	IPR013215; IPR002629;	Cobalamin-independent methionine synthase MetE, N-terminal; Cobalamin-independent methionine synthase MetE, C-terminal/archaeal;
TERG_07611	TERG_07611T0		0	1	Spore	5.02924	0	0.198837	0	1	7	3	1	0.552307	0	0	mitochondria	small molecule metabolic process; single-organism cellular process; nitrogen compound metabolic process; single-organism process; primary metabolic process; cellular metabolic process; organic substance metabolic process; metabolic process; cellular amino acid metabolic process; single-organism metabolic process; carboxylic acid metabolic process; organic acid metabolic process; cellular process;…		carboxyl- or carbamoyltransferase activity; amino acid binding; carboxylic acid binding; catalytic activity; binding; ion binding; organic acid binding; transferase activity, transferring one-carbon groups; anion binding; transferase activity; small molecule binding;	K00611	OTC; ornithine carbamoyltransferase [EC:2.1.3.3]	ko01130 Biosynthesis of antibiotics; ko00220 Arginine biosynthesis; ko01110 Biosynthesis of secondary metabolites; ko01230 Biosynthesis of amino acids; ko01100 Metabolic pathways;	IPR006132; IPR006131;	Aspartate/ornithine carbamoyltransferase, carbamoyl-P binding; Aspartate/ornithine carbamoyltransferase, Asp/Orn-binding domain;
TERG_01948	TERG_01948T0		0.5	1	Spore	4.03509	0.0122085	0.247826	0	3	6	3.66667	3	0.662768	2036	0.333333	mitochondria	nitrogen compound metabolic process; metabolic process;		ATP binding; nucleoside phosphate binding; nucleoside binding; ion binding; nucleotide binding; organic cyclic compound binding; heterocyclic compound binding; ribonucleoside binding; carbohydrate derivative binding; catalytic activity; ribonucleotide binding; binding; purine ribonucleoside binding; metal ion binding; cation binding; anion binding; purine ribonucleotide binding; adenyl ribonucleo…	K01955	carB; carbamoyl-phosphate synthase large subunit [EC:6.3.5.5]	ko01100 Metabolic pathways; ko00240 Pyrimidine metabolism; ko00620 Pyruvate metabolism;	IPR005481; IPR005479; IPR011607; IPR013815; IPR016185; IPR005480; IPR011761; IPR013816; IPR005483;	Carbamoyl-phosphate synthase, large subunit, N-terminal; Carbamoyl-phosphate synthetase large subunit-like, ATP-binding domain; Methylglyoxal synthase-like domain; ATP-grasp fold, subdomain 1; Pre-ATP-grasp domain; Carbamoyl-phosphate synthetase, large subunit oligomerisation domain; ATP-grasp fold; ATP-grasp fold, subdomain 2; Carbamoyl-phosphate synthase large subunit, CPSase domain;
TERG_03065	TERG_03065T1		5.30303	1	Hypha	2.69591	0.0472372	0.370933	0.383333	16	5	18.25	16	0.811566	8804	0.267463	cytosol	dicarboxylic acid metabolic process; metabolic process; oxidation-reduction process; single-organism metabolic process; malate metabolic process; small molecule metabolic process; carboxylic acid metabolic process; single-organism cellular process; single-organism process; organic acid metabolic process; cellular process; cellular metabolic process; oxoacid metabolic process; organic substance me…		malate dehydrogenase (decarboxylating) (NAD+) activity; nucleoside phosphate binding; nucleotide binding; cofactor binding; oxidoreductase activity; oxidoreductase activity, acting on CH-OH group of donors; heterocyclic compound binding; organic cyclic compound binding; oxidoreductase activity, acting on the CH-OH group of donors, NAD or NADP as acceptor; catalytic activity; NAD binding; binding;…	K00029	E1.1.1.40; malate dehydrogenase (oxaloacetate-decarboxylating)(NADP+) [EC:1.1.1.40]	ko01120 Microbial metabolism in diverse environments; ko01200 Carbon metabolism; ko00710 Carbon fixation in photosynthetic organisms; ko01100 Metabolic pathways; ko00620 Pyruvate metabolism;	IPR012302; IPR012301; IPR016040;	Malic enzyme, NAD-binding; Malic enzyme, N-terminal domain; NAD(P)-binding domain;
TERG_00708	TERG_00708T0/TERG_00708T1		1.04762	9	Overlap	4.2924	0.018288	0.23297	0.333333	6	8	3.83333	6	0.634178	6692	0.383333	mitochondria	small molecule metabolic process; single-organism cellular process; nitrogen compound metabolic process; single-organism process; primary metabolic process; glycine metabolic process; alpha-amino acid metabolic process; cellular metabolic process; organic substance metabolic process; metabolic process; cellular amino acid metabolic process; serine family amino acid metabolic process; single-organ…		organic cyclic compound binding; heterocyclic compound binding; catalytic activity; binding; ion binding; glycine hydroxymethyltransferase activity; transferase activity, transferring one-carbon groups; anion binding; hydroxymethyl-, formyl- and related transferase activity; cofactor binding; transferase activity; pyridoxal phosphate binding;	K00600	glyA; glycine hydroxymethyltransferase [EC:2.1.2.1]	ko01130 Biosynthesis of antibiotics; ko00670 One carbon pool by folate; ko01110 Biosynthesis of secondary metabolites; ko01230 Biosynthesis of amino acids; ko01100 Metabolic pathways; ko00460 Cyanoamino acid metabolism; ko00680 Methane metabolism; ko01120 Microbial metabolism in diverse environments; ko01200 Carbon metabolism; ko03022 Basal transcription factors; ko00630 Glyoxylate and dicarboxyl…	IPR015424; IPR015422; IPR015421;	Pyridoxal phosphate-dependent transferase; Pyridoxal phosphate-dependent transferase, major region, subdomain 2; Pyridoxal phosphate-dependent transferase, major region, subdomain 1;
TERG_00976	TERG_00976T0		2.4	2	Overlap	4.28655	0.0247873	0.233288	0.333333	7	8	3.71429	7	0.634828	7640	0.371429	cytosol	small molecule metabolic process; single-organism cellular process; nitrogen compound metabolic process; single-organism process; primary metabolic process; glycine metabolic process; alpha-amino acid metabolic process; cellular metabolic process; organic substance metabolic process; metabolic process; cellular amino acid metabolic process; serine family amino acid metabolic process; single-organ…		organic cyclic compound binding; heterocyclic compound binding; catalytic activity; binding; ion binding; glycine hydroxymethyltransferase activity; transferase activity, transferring one-carbon groups; anion binding; hydroxymethyl-, formyl- and related transferase activity; cofactor binding; transferase activity; pyridoxal phosphate binding;	K00600	glyA; glycine hydroxymethyltransferase [EC:2.1.2.1]	ko01130 Biosynthesis of antibiotics; ko00670 One carbon pool by folate; ko01110 Biosynthesis of secondary metabolites; ko01230 Biosynthesis of amino acids; ko01100 Metabolic pathways; ko00460 Cyanoamino acid metabolism; ko00680 Methane metabolism; ko01120 Microbial metabolism in diverse environments; ko01200 Carbon metabolism; ko03022 Basal transcription factors; ko00630 Glyoxylate and dicarboxyl…	IPR015424; IPR015421; IPR015422;	Pyridoxal phosphate-dependent transferase; Pyridoxal phosphate-dependent transferase, major region, subdomain 1; Pyridoxal phosphate-dependent transferase, major region, subdomain 2;
TERG_03483	TERG_03483T0		2	1	Hypha	3.47953	0	0.287395	1	2	6	27	2	0.724496	0	0.692308	cytosol			transferase activity, transferring acyl groups; catalytic activity; transferase activity;	K00624	E2.3.1.7; carnitine O-acetyltransferase [EC:2.3.1.7]	ko04146 Peroxisome;
TERG_03476	TERG_03476T0		2.67532	1	Hypha	3.11111	0.0242515	0.321429	0.372294	22	6	16.5	22	0.765432	7274	0.275	mitochondria			catalytic activity;	K01640	E4.1.3.4; hydroxymethylglutaryl-CoA lyase [EC:4.1.3.4]	ko00072 Synthesis and degradation of ketone bodies; ko04146 Peroxisome; ko00281 Geraniol degradation; ko03460 Fanconi anemia pathway; ko01100 Metabolic pathways; ko00650 Butanoate metabolism;	IPR013785; IPR000891;	Aldolase-type TIM barrel; Pyruvate carboxyltransferase;
TERG_00810	TERG_00810T0		0	1	Hypha	4.68421	0	0.213483	0	1	8	13	1	0.590643	0	0	mitochondria				K17413			IPR019349;	Ribosomal protein S24/S35, mitochondrial, conserved domain;
TERG_06704	TERG_06704T2		2	1	Spore	4.56725	0	0.21895	1	2	8	5.5	2	0.603639	0	0.611111	extracellular	proteolysis; metabolic process; macromolecule metabolic process; protein metabolic process; primary metabolic process; organic substance metabolic process;		endopeptidase activity; peptidase activity; catalytic activity; aspartic-type endopeptidase activity; peptidase activity, acting on L-amino acid peptides; hydrolase activity; aspartic-type peptidase activity;	K01381			IPR021109;	Aspartic peptidase domain;
TERG_05184	TERG_05184T0		1.2	1	Hypha	3.39766	0.0631646	0.29432	0.333333	4	7	16.75	4	0.733593	18846	0.408537	mitochondria	alpha-amino acid catabolic process; single-organism catabolic process; small molecule metabolic process; single-organism cellular process; glycine decarboxylation via glycine cleavage system; nitrogen compound metabolic process; single-organism process; small molecule catabolic process; primary metabolic process; alpha-amino acid metabolic process; glycine metabolic process; cellular metabolic pr…	glycine cleavage complex; catalytic complex; cell part; intracellular; oxidoreductase complex; cytoplasm; macromolecular complex; intracellular part; cell; protein complex; cytoplasmic part;		K02437	gcvH; glycine cleavage system H protein	ko01130 Biosynthesis of antibiotics; ko01110 Biosynthesis of secondary metabolites; ko01100 Metabolic pathways; ko03022 Basal transcription factors; ko00630 Glyoxylate and dicarboxylate metabolism;	IPR011053;	Single hybrid motif;
TERG_01544	TERG_01544T0		4	1	Hypha	3.39766	0	0.29432	1	4	7	25.75	4	0.733593	0	0.64375	mitochondria	proteolysis; metabolic process; macromolecule metabolic process; protein metabolic process; primary metabolic process; organic substance metabolic process;		metal ion binding; cation binding; catalytic activity; binding; ion binding;	K06972			IPR007863; IPR013578; IPR011765; IPR011249; IPR011237;	Peptidase M16, C-terminal domain; Peptidase M16C associated; Peptidase M16, N-terminal; Metalloenzyme, LuxS/M16 peptidase-like; Peptidase M16 domain;
TERG_08655	TERG_08655T0		4.46429	9	Overlap	3.04678	0.00891139	0.328215	0.583333	9	5	15.7778	9	0.77258	2614	0.382114	mitochondria	transport; transmembrane transport; single-organism localization; single-organism cellular process; single-organism process; localization; cellular process; single-organism transport; establishment of localization;	membrane; intracellular organelle; mitochondrial part; organelle membrane; organelle envelope; intracellular organelle part; cytoplasm; intracellular part; cell; organelle part; mitochondrion; mitochondrial envelope; intracellular membrane-bounded organelle; organelle; cell part; intracellular; envelope; organelle inner membrane; membrane-bounded organelle; mitochondrial inner membrane; mitochond…	transporter activity;	K05863	SLC25A4S; solute carrier family 25 (mitochondrial adenine nucleotide translocator), member 4/5/6/31"	ko04022 cGMP-PKG signaling pathway; ko04020 Calcium signaling pathway; ko05016 Huntington's disease; ko05166 HTLV-I infection; ko05012 Parkinson's disease;	IPR023395;	Mitochondrial carrier domain;
TERG_05194	TERG_05194T0		11	2	Hypha	3.64327	0	0.274478	1	11	7	30.5455	11	0.706303	0	0.848485	mitochondria	translational elongation; cellular protein metabolic process; biosynthetic process; primary metabolic process; cellular metabolic process; organic substance biosynthetic process; cellular biosynthetic process; organic substance metabolic process; metabolic process; cellular macromolecule biosynthetic process; cellular macromolecule metabolic process; gene expression; macromolecule metabolic proce…	cell; intracellular; cell part;	RNA binding; nucleoside phosphate binding; translation elongation factor activity; nucleoside binding; ion binding; hydrolase activity, acting on acid anhydrides; hydrolase activity; nucleotide binding; nucleoside-triphosphatase activity; heterocyclic compound binding; organic cyclic compound binding; translation factor activity, nucleic acid binding; ribonucleoside binding; carbohydrate derivati…	K02358			IPR005225; IPR004160; IPR004161; IPR009001; IPR027417; IPR000795; IPR009000;	Small GTP-binding protein domain; Translation elongation factor EFTu/EF1A, C-terminal; Translation elongation factor EFTu/EF1A, domain 2; Translation elongation factor EF1A/initiation factor IF2gamma, C-terminal; P-loop containing nucleoside triphosphate hydrolase; Elongation factor, GTP-binding domain; Translation protein, beta-barrel domain;
TERG_02768	TERG_02768T4		2	1	Spore	3.76608	0	0.265528	1	2	6	12	2	0.692658	0	0.857143	cytosol	NADP metabolic process; pyridine nucleotide metabolic process; cellular aromatic compound metabolic process; nicotinamide nucleotide metabolic process; organophosphate catabolic process; nucleotide metabolic process; single-organism process; cellular metabolic process; pyridine-containing compound metabolic process; phosphate-containing compound metabolic process; organic substance metabolic proc…		oxidoreductase activity, acting on CH-OH group of donors; organic cyclic compound binding; heterocyclic compound binding; oxidoreductase activity, acting on the CH-OH group of donors, NAD or NADP as acceptor; phosphogluconate dehydrogenase (decarboxylating) activity; nucleoside phosphate binding; catalytic activity; binding; NADP binding; nucleotide binding; cofactor binding; oxidoreductase activ…	K00033	PGD; 6-phosphogluconate dehydrogenase [EC:1.1.1.44 1.1.1.343]	ko00030 Pentose phosphate pathway; ko01120 Microbial metabolism in diverse environments; ko01130 Biosynthesis of antibiotics; ko01200 Carbon metabolism; ko01110 Biosynthesis of secondary metabolites; ko00480 Glutathione metabolism; ko01100 Metabolic pathways;	IPR006115; IPR013328; IPR008927; IPR006114; IPR016040;	6-phosphogluconate dehydrogenase, NADP-binding; Dehydrogenase, multihelical; 6-phosphogluconate dehydrogenase, C-terminal-like; 6-phosphogluconate dehydrogenase, C-terminal; NAD(P)-binding domain;
TERG_06075	TERG_06075T0/TERG_06075T1		4.90909	11	Overlap	3.02924	0.00352574	0.330116	0.636364	12	6	20.6667	12	0.774529	1596	0.328042	mitochondria	tricarboxylic acid metabolic process; metabolic process; oxidation-reduction process; single-organism metabolic process; small molecule metabolic process; single-organism cellular process; carboxylic acid metabolic process; single-organism process; isocitrate metabolic process; organic acid metabolic process; cellular metabolic process; cellular process; oxoacid metabolic process; organic substan…		magnesium ion binding; nucleoside phosphate binding; ion binding; isocitrate dehydrogenase activity; nucleotide binding; cofactor binding; oxidoreductase activity; oxidoreductase activity, acting on CH-OH group of donors; heterocyclic compound binding; organic cyclic compound binding; oxidoreductase activity, acting on the CH-OH group of donors, NAD or NADP as acceptor; catalytic activity; NAD bi…	K00031	IDH1; isocitrate dehydrogenase [EC:1.1.1.42]	ko00720 Carbon fixation pathways in prokaryotes; ko01130 Biosynthesis of antibiotics; ko01110 Biosynthesis of secondary metabolites; ko01230 Biosynthesis of amino acids; ko01100 Metabolic pathways; ko01210 2-Oxocarboxylic acid metabolism; ko00020 Citrate cycle (TCA cycle); ko01120 Microbial metabolism in diverse environments; ko04146 Peroxisome; ko01200 Carbon metabolism; ko00480 Glutathione meta…	IPR024084;	Isopropylmalate dehydrogenase-like domain;
TERG_06569	TERG_06569T0		5.33333	2	Overlap	3.4386	0.00070779	0.290816	0.6	10	6	20.3	10	0.729045	174	0.505	mitochondria	aspartate family amino acid biosynthetic process; cellular amino acid biosynthetic process; organic acid biosynthetic process; single-organism biosynthetic process; small molecule metabolic process; aspartate family amino acid metabolic process; single-organism cellular process; lysine metabolic process; single-organism process; nitrogen compound metabolic process; biosynthetic process; alpha-ami…		homoaconitate hydratase activity; catalytic activity; binding; iron-sulfur cluster binding; lyase activity; hydro-lyase activity; 4 iron, 4 sulfur cluster binding; carbon-oxygen lyase activity; metal cluster binding;	K01705	LYS4; homoaconitate hydratase [EC:4.2.1.36]	ko01120 Microbial metabolism in diverse environments; ko01130 Biosynthesis of antibiotics; ko01230 Biosynthesis of amino acids; ko01100 Metabolic pathways; ko00300 Lysine biosynthesis; ko01210 2-Oxocarboxylic acid metabolism;	IPR001030; IPR000573; IPR015932; IPR015928; IPR015931;	Aconitase/3-isopropylmalate dehydratase large subunit, alpha/beta/alpha; Aconitase A/isopropylmalate dehydratase small subunit, swivel; Aconitase/3-isopropylmalate dehydratase large subunit, alpha/beta/alpha, subdomain 2; Aconitase/3-isopropylmalate dehydratase, swivel; Aconitase/3-isopropylmalate dehydratase large subunit, alpha/beta/alpha, subdomain 1/3;
TERG_03875	TERG_03875T1		2	1	Spore	3.66082	0	0.273163	1	2	6	9	2	0.704353	0	0.75	cytosol, nuclear	metabolic process; carbohydrate metabolic process; primary metabolic process; organic substance metabolic process;		organic cyclic compound binding; heterocyclic compound binding; transferase activity, transferring hexosyl groups; catalytic activity; binding; ion binding; phosphorylase activity; anion binding; transferase activity, transferring glycosyl groups; cofactor binding; transferase activity; pyridoxal phosphate binding; glycogen phosphorylase activity;	K00688	E2.4.1.1; starch phosphorylase [EC:2.4.1.1]	ko00500 Starch and sucrose metabolism; ko01110 Biosynthesis of secondary metabolites; ko04922 Glucagon signaling pathway; ko01100 Metabolic pathways; ko04931 Insulin resistance; ko04910 Insulin signaling pathway;
TERG_00342	TERG_00342T0		3.73333	1	Spore	3.07602	0.00328048	0.325095	0.666667	6	6	12.8333	6	0.769331	940	0.313008	cytosol	metabolic process; carbohydrate metabolic process; primary metabolic process; organic substance metabolic process;		magnesium ion binding; isomerase activity; catalytic activity; binding; intramolecular transferase activity, phosphotransferases; ion binding; metal ion binding; cation binding; intramolecular transferase activity;	K01835	pgm; phosphoglucomutase [EC:5.4.2.2]	ko00030 Pentose phosphate pathway; ko00230 Purine metabolism; ko01130 Biosynthesis of antibiotics; ko00500 Starch and sucrose metabolism; ko01110 Biosynthesis of secondary metabolites; ko01100 Metabolic pathways; ko00521 Streptomycin biosynthesis; ko01120 Microbial metabolism in diverse environments; ko00010 Glycolysis / Gluconeogenesis; ko00052 Galactose metabolism; ko00520 Amino sugar and nucle…	IPR005846; IPR005843; IPR005845; IPR016055; IPR005844;	Alpha-D-phosphohexomutase, alpha/beta/alpha domain III; Alpha-D-phosphohexomutase, C-terminal; Alpha-D-phosphohexomutase, alpha/beta/alpha domain II; Alpha-D-phosphohexomutase, alpha/beta/alpha I/II/III; Alpha-D-phosphohexomutase, alpha/beta/alpha domain I;
TERG_08255	TERG_08255T1		2	2	Overlap	4.5614	0.0116959	0.219231	0.333333	3	8	3.66667	3	0.604289	2024	0.416667	extracellular	proteolysis; metabolic process; macromolecule metabolic process; protein metabolic process; primary metabolic process; organic substance metabolic process;		carboxypeptidase activity; peptidase activity; exopeptidase activity; catalytic activity; serine hydrolase activity; serine-type peptidase activity; peptidase activity, acting on L-amino acid peptides; hydrolase activity; serine-type carboxypeptidase activity; serine-type exopeptidase activity;	K13289	CTSA; cathepsin A (carboxypeptidase C) [EC:3.4.16.5]	ko04142 Lysosome; ko04614 Renin-angiotensin system;	IPR029058;	Alpha/Beta hydrolase fold;
TERG_06637	TERG_06637T1		0.5	2	Overlap	3.67251	0.0126315	0.272293	0	3	7	10.6667	3	0.703054	2814	0.345238	cytoskeleton				K05692	ACTB_G1; actin beta/gamma 1	ko05205 Proteoglycans in cancer; ko04810 Regulation of actin cytoskeleton; ko04391 Hippo signaling pathway - fly; ko05164 Influenza A; ko05412 Arrhythmogenic right ventricular cardiomyopathy (ARVC); ko04390 Hippo signaling pathway; ko05100 Bacterial invasion of epithelial cells; ko04921 Oxytocin signaling pathway; ko05132 Salmonella infection; ko04530 Tight junction; ko05131 Shigellosis; ko04520 …
TERG_02252	TERG_02252T0		0	1	Hypha	4.66667	0	0.214286	0	1	8	3	1	0.592593	0	0	nuclear				K17945
TERG_01269	TERG_01269T0		2	3	Overlap	3.5731	0	0.279869	1	2	6	29.5	2	0.7141	0	0.983333	mitochondria	propionate catabolic process, 2-methylcitrate cycle; single-organism process; cellular lipid metabolic process; cellular metabolic process; organic substance metabolic process; metabolic process; monocarboxylic acid metabolic process; cellular catabolic process; cellular process; lipid metabolic process; propionate metabolic process; short-chain fatty acid catabolic process; lipid catabolic proce…		2 iron, 2 sulfur cluster binding; catalytic activity; binding; iron-sulfur cluster binding; lyase activity; hydro-lyase activity; carbon-oxygen lyase activity; 2-methylcitrate dehydratase activity; metal cluster binding;	K01720	prpD; 2-methylcitrate dehydratase [EC:4.2.1.79]	ko00640 Propanoate metabolism;
TERG_00883	TERG_00883T0		2.4	1	Hypha	3.26901	0.00047318	0.305903	0.5	5	6	15.6	5	0.747888	158	0.346667	mitochondria	single-organism biosynthetic process; organic acid biosynthetic process; small molecule metabolic process; single-organism cellular process; single-organism process; biosynthetic process; cellular lipid metabolic process; fatty acid metabolic process; primary metabolic process; cellular metabolic process; fatty acid biosynthetic process; organic substance biosynthetic process; cellular biosynthet…			K03955	NDUFAB1; NADH dehydrogenase (ubiquinone) 1 alpha/beta subcomplex 1	ko05010 Alzheimer's disease; ko00190 Oxidative phosphorylation; ko01100 Metabolic pathways; ko05016 Huntington's disease; ko04932 Non-alcoholic fatty liver disease (NAFLD); ko05012 Parkinson's disease;	IPR009081;	Acyl carrier protein-like;
TERG_01271	TERG_01271T0		0.333333	3	Overlap	3.40351	0.00037069	0.293814	0	5	6	10.6	5	0.732943	144	0.369231	mitochondria	metabolic process; single-organism metabolic process; small molecule metabolic process; single-organism cellular process; carboxylic acid metabolic process; single-organism process; organic acid metabolic process; cellular metabolic process; cellular process; oxoacid metabolic process; organic substance metabolic process;		lyase activity; oxo-acid-lyase activity; catalytic activity; isocitrate lyase activity; carbon-carbon lyase activity;	K01637	E4.1.3.1; isocitrate lyase [EC:4.1.3.1]	ko01120 Microbial metabolism in diverse environments; ko01200 Carbon metabolism; ko01110 Biosynthesis of secondary metabolites; ko01100 Metabolic pathways; ko00630 Glyoxylate and dicarboxylate metabolism;	IPR015813;	Pyruvate/Phosphoenolpyruvate kinase-like domain;
TERG_01281	TERG_01281T0		5.93939	6	Overlap	2.99415	0.00294899	0.333984	0.681818	12	6	22.25	12	0.778428	666	0.341026	peroxisome	glyoxylate cycle; small molecule metabolic process; single-organism cellular process; cellular aldehyde metabolic process; single-organism process; primary metabolic process; carbohydrate metabolic process; cellular metabolic process; organic substance metabolic process; single-organism carbohydrate metabolic process; metabolic process; cellular carbohydrate metabolic process; single-organism met…		malate synthase activity; transferase activity, transferring acyl groups; catalytic activity; transferase activity; transferase activity, transferring acyl groups, acyl groups converted into alkyl on transfer;	K01638	aceB; malate synthase [EC:2.3.3.9]	ko01120 Microbial metabolism in diverse environments; ko01200 Carbon metabolism; ko01110 Biosynthesis of secondary metabolites; ko01100 Metabolic pathways; ko00620 Pyruvate metabolism; ko00630 Glyoxylate and dicarboxylate metabolism;	IPR011076;	Malate synthase-like;
TERG_06578	TERG_06578T0		16	2	Hypha	2.9883	0.0450455	0.334638	0.619048	21	6	24.9524	21	0.779077	7584	0.459436	cytosol	translational elongation; cellular protein metabolic process; biosynthetic process; primary metabolic process; cellular metabolic process; organic substance biosynthetic process; cellular biosynthetic process; organic substance metabolic process; metabolic process; cellular macromolecule biosynthetic process; cellular macromolecule metabolic process; gene expression; macromolecule metabolic proce…		organic cyclic compound binding; heterocyclic compound binding; RNA binding; translation factor activity, nucleic acid binding; protein binding; translation elongation factor activity; binding; nucleic acid binding;	K03233	EEF1G; elongation factor 1-gamma	ko05134 Legionellosis;	IPR004046; IPR010987; IPR001662; IPR012336; IPR004045;	Glutathione S-transferase, C-terminal; Glutathione S-transferase, C-terminal-like; Translation elongation factor EF1B, gamma chain, conserved; Thioredoxin-like fold; Glutathione S-transferase, N-terminal;
TERG_00548	TERG_00548T0		11	8	Overlap	3.38596	0.0176082	0.295337	0.703297	14	6	26	14	0.734893	3384	0.630662	cytosol	translational elongation; cellular protein metabolic process; biosynthetic process; primary metabolic process; cellular metabolic process; organic substance biosynthetic process; cellular biosynthetic process; organic substance metabolic process; metabolic process; cellular macromolecule biosynthetic process; cellular macromolecule metabolic process; gene expression; macromolecule metabolic proce…	intracellular part; cell; cell part; intracellular; cytoplasm;	RNA binding; nucleoside phosphate binding; translation elongation factor activity; nucleoside binding; ion binding; hydrolase activity, acting on acid anhydrides; hydrolase activity; nucleotide binding; nucleoside-triphosphatase activity; heterocyclic compound binding; organic cyclic compound binding; translation factor activity, nucleic acid binding; ribonucleoside binding; carbohydrate derivati…	K03231	EEF1A; elongation factor 1-alpha	ko05134 Legionellosis; ko03013 RNA transport;	IPR004160; IPR004161; IPR009001; IPR027417; IPR000795; IPR009000;	Translation elongation factor EFTu/EF1A, C-terminal; Translation elongation factor EFTu/EF1A, domain 2; Translation elongation factor EF1A/initiation factor IF2gamma, C-terminal; P-loop containing nucleoside triphosphate hydrolase; Elongation factor, GTP-binding domain; Translation protein, beta-barrel domain;
TERG_01076	TERG_01076T0		5.2	10	Overlap	3.12865	0.00108964	0.319626	0.618182	11	6	21.3636	11	0.763483	316	0.425455	cytosol	tricarboxylic acid metabolic process; oxidation-reduction process; small molecule metabolic process; single-organism cellular process; tricarboxylic acid cycle; single-organism process; primary metabolic process; cellular respiration; cellular metabolic process; organic substance metabolic process; citrate metabolic process; metabolic process; generation of precursor metabolites and energy; aerob…		catalytic activity; binding; iron-sulfur cluster binding; aconitate hydratase activity; lyase activity; hydro-lyase activity; 4 iron, 4 sulfur cluster binding; carbon-oxygen lyase activity; metal cluster binding;	K01681	ACO; aconitate hydratase [EC:4.2.1.3]	ko00720 Carbon fixation pathways in prokaryotes; ko01130 Biosynthesis of antibiotics; ko01110 Biosynthesis of secondary metabolites; ko01230 Biosynthesis of amino acids; ko01100 Metabolic pathways; ko01210 2-Oxocarboxylic acid metabolism; ko00020 Citrate cycle (TCA cycle); ko01120 Microbial metabolism in diverse environments; ko01200 Carbon metabolism; ko00630 Glyoxylate and dicarboxylate metabol…	IPR001030; IPR000573; IPR015932; IPR015928; IPR015931;	Aconitase/3-isopropylmalate dehydratase large subunit, alpha/beta/alpha; Aconitase A/isopropylmalate dehydratase small subunit, swivel; Aconitase/3-isopropylmalate dehydratase large subunit, alpha/beta/alpha, subdomain 2; Aconitase/3-isopropylmalate dehydratase, swivel; Aconitase/3-isopropylmalate dehydratase large subunit, alpha/beta/alpha, subdomain 1/3;
TERG_04291	TERG_04291T3		4.02778	1	Hypha	3.31579	0.00696767	0.301587	0.533333	10	7	14.2	10	0.74269	2380	0.284	cytosol			ATP binding; nucleoside phosphate binding; nucleoside binding; ion binding; ligase activity; nucleotide binding; ligase activity, forming carbon-nitrogen bonds; organic cyclic compound binding; heterocyclic compound binding; biotin carboxylase activity; ribonucleoside binding; carbohydrate derivative binding; ribonucleotide binding; catalytic activity; binding; purine ribonucleoside binding; meta…	K01968	E6.4.1.4A; 3-methylcrotonyl-CoA carboxylase alpha subunit [EC:6.4.1.4]	ko03460 Fanconi anemia pathway; ko01100 Metabolic pathways;	IPR011053; IPR000089; IPR005479; IPR013815; IPR011764; IPR005482; IPR011761; IPR013816; IPR011054;	Single hybrid motif; Biotin/lipoyl attachment; Carbamoyl-phosphate synthetase large subunit-like, ATP-binding domain; ATP-grasp fold, subdomain 1; Biotin carboxylation domain; Biotin carboxylase, C-terminal; ATP-grasp fold; ATP-grasp fold, subdomain 2; Rudiment single hybrid motif;
TERG_07578	TERG_07578T0		0.666667	1	Hypha	4.42105	0.0116959	0.22619	0	2	8	4.5	2	0.619883	2894	0.5	cytosol	regulation of cellular process; single organism signaling; cellular response to stimulus; intracellular signal transduction; single-organism cellular process; single-organism process; organic substance transport; small GTPase mediated signal transduction; signaling; response to stimulus; protein transport; establishment of localization; establishment of protein localization; transport; signal tra…	membrane; cell; intracellular; cell part;	nucleoside phosphate binding; nucleoside binding; ion binding; nucleotide binding; organic cyclic compound binding; heterocyclic compound binding; ribonucleoside binding; carbohydrate derivative binding; ribonucleotide binding; binding; purine ribonucleoside binding; anion binding; purine ribonucleotide binding; purine nucleoside binding; guanyl ribonucleotide binding; guanyl nucleotide binding; …	K04513	RHOA; Ras homolog gene family, member A"	ko05205 Proteoglycans in cancer; ko04722 Neurotrophin signaling pathway; ko04810 Regulation of actin cytoskeleton; ko05133 Pertussis; ko04270 Vascular smooth muscle contraction; ko05200 Pathways in cancer; ko04921 Oxytocin signaling pathway; ko05210 Colorectal cancer; ko04024 cAMP signaling pathway; ko05152 Tuberculosis; ko04520 Adherens junction; ko04670 Leukocyte transendothelial migration; ko0…	IPR005225; IPR027417;	Small GTP-binding protein domain; P-loop containing nucleoside triphosphate hydrolase;
TERG_05090	TERG_05090T3/TERG_05090T4/TERG_05090T5		0	3	Overlap	5.4152	0	0.184665	0	1	9	2	1	0.509422	0	0	cytosol		intracellular part; cell; cell part; intracellular; cytoplasm;	Rho GDP-dissociation inhibitor activity; enzyme regulator activity; molecular function regulator; nucleoside-triphosphatase regulator activity; GDP-dissociation inhibitor activity; GTPase regulator activity;	K12462	ARHGDI; Rho GDP-dissociation inhibitor	ko04722 Neurotrophin signaling pathway; ko04962 Vasopressin-regulated water reabsorption;	IPR014756; IPR024792;	Immunoglobulin E-set; Rho GDP-dissociation inhibitor domain;
TERG_07205	TERG_07205T0		1.92857	1	Spore	2.95906	0.00145792	0.337945	0.52381	7	5	20.7143	7	0.782326	752	0.357143	mitochondria	single-organism process; metabolic process; oxidation-reduction process; single-organism metabolic process;		oxidoreductase activity, acting on NAD(P)H; nucleoside phosphate binding; ion binding; NADH dehydrogenase (quinone) activity; nucleotide binding; 4 iron, 4 sulfur cluster binding; cofactor binding; oxidoreductase activity, acting on NAD(P)H, quinone or similar compound as acceptor; NADH dehydrogenase (ubiquinone) activity; oxidoreductase activity; heterocyclic compound binding; organic cyclic com…	K03942	NDUFV1; NADH dehydrogenase (ubiquinone) flavoprotein 1 [EC:1.6.5.3 1.6.99.3]	ko05010 Alzheimer's disease; ko00190 Oxidative phosphorylation; ko01100 Metabolic pathways; ko05016 Huntington's disease; ko04932 Non-alcoholic fatty liver disease (NAFLD); ko05012 Parkinson's disease;	IPR011538; IPR019554; IPR019575;	NADH-ubiquinone oxidoreductase 51 kDa subunit, FMN-binding domain; Soluble ligand binding domain; NADH-ubiquinone oxidoreductase 51 kDa subunit, iron-sulphur binding domain;
TERG_04490	TERG_04490T0		5	2	Hypha	3.21053	0.00237637	0.311475	0.535714	8	6	16.5	8	0.754386	676	0.358696	mitochondria	phosphorylation; nucleoside metabolic process; purine nucleoside metabolic process; cellular aromatic compound metabolic process; purine ribonucleoside monophosphate metabolic process; ATP synthesis coupled electron transport; ribonucleotide metabolic process; nucleotide metabolic process; single-organism process; respiratory electron transport chain; cellular metabolic process; phosphate-contain…	membrane;	electron carrier activity; oxidoreductase activity, acting on NAD(P)H; NADH dehydrogenase activity; catalytic activity; iron-sulfur cluster binding; binding; NADH dehydrogenase (quinone) activity; NADH dehydrogenase (ubiquinone) activity; oxidoreductase activity, acting on NAD(P)H, quinone or similar compound as acceptor; metal cluster binding; oxidoreductase activity;	K03934	NDUFS1; NADH dehydrogenase (ubiquinone) Fe-S protein 1 [EC:1.6.5.3 1.6.99.3]	ko05010 Alzheimer's disease; ko00190 Oxidative phosphorylation; ko01100 Metabolic pathways; ko05016 Huntington's disease; ko04932 Non-alcoholic fatty liver disease (NAFLD); ko05012 Parkinson's disease;	IPR019574; IPR006656; IPR001041; IPR012675; IPR015405; IPR006963;	NADH:ubiquinone oxidoreductase, subunit G, iron-sulphur binding; Molybdopterin oxidoreductase; 2Fe-2S ferredoxin-type domain; Beta-grasp domain; NADH-quinone oxidoreductase, chain G, C-terminal; Molybdopterin oxidoreductase, 4Fe-4S domain;

## Sheet: Network Information
#node1	node2	node1_string_internal_id	node2_string_internal_id	node1_external_id	node2_external_id	neighborhood_on_chromosome	gene_fusion	phylogenetic_cooccurrence	homology	coexpression	experimentally_determined_interaction	database_annotated	automated_textmining	combined_score
TERG_00633	TERG_08133	7370436	7363141	559305.XP_003238642.1	559305.XP_003231347.1	0	0	0	0	0.999	0.891	0.658	0.178	0.999
TERG_05788	TERG_07988	7365713	7363482	559305.XP_003233919.1	559305.XP_003231688.1	0.252	0	0	0	0.975	0.896	0.607	0.178	0.999
TERG_02604	TERG_01562	7369690	7368630	559305.XP_003237896.1	559305.XP_003236836.1	0.575	0	0	0	0.985	0.817	0.684	0.459	0.999
TERG_00650	RPS1	7370455	7367218	559305.XP_003238661.1	559305.XP_003235424.1	0	0	0	0	0.985	0.884	0.684	0.488	0.999
TERG_05236	TERG_04772	7366437	7365973	559305.XP_003234643.1	559305.XP_003234179.1	0	0	0	0	0.986	0.804	0.682	0.141	0.999
RPS1	TERG_05866	7367218	7365791	559305.XP_003235424.1	559305.XP_003233997.1	0	0	0	0	0.999	0.897	0.689	0.547	0.999
TERG_00783	RPS0	7370590	7369991	559305.XP_003238796.1	559305.XP_003238197.1	0	0	0	0	0.999	0.895	0	0	0.999
TERG_01602	TERG_04380	7368670	7367118	559305.XP_003236876.1	559305.XP_003235324.1	0	0	0	0	0.841	0.935	0.997	0.549	0.999
TERG_05788	TERG_06172	7365713	7364971	559305.XP_003233919.1	559305.XP_003233177.1	0.252	0	0	0	0.985	0.896	0.646	0.178	0.999
TERG_01256	TERG_00633	7371069	7370436	559305.XP_003239275.1	559305.XP_003238642.1	0	0	0	0	0.993	0.809	0.685	0.58	0.999
TERG_02237	TERG_05283	7369313	7366485	559305.XP_003237519.1	559305.XP_003234691.1	0	0	0	0	0.999	0	0.668	0.144	0.999
RPS0	TERG_04772	7369991	7365973	559305.XP_003238197.1	559305.XP_003234179.1	0	0	0	0	0.999	0.889	0.682	0.459	0.999
TERG_04450	TERG_05236	7367189	7366437	559305.XP_003235395.1	559305.XP_003234643.1	0.575	0	0	0	0.986	0.897	0.54	0.459	0.999
TERG_01562	TERG_04772	7368630	7365973	559305.XP_003236836.1	559305.XP_003234179.1	0	0	0	0	0.986	0.792	0.683	0.178	0.999
TERG_00383	TERG_03738	7370188	7368488	559305.XP_003238394.1	559305.XP_003236694.1	0.207	0	0	0	0.942	0.935	0.684	0.459	0.999
TERG_00650	TERG_02604	7370455	7369690	559305.XP_003238661.1	559305.XP_003237896.1	0	0	0	0	0.999	0.884	0.686	0.482	0.999
TERG_02604	TERG_05236	7369690	7366437	559305.XP_003237896.1	559305.XP_003234643.1	0.575	0	0	0	0.985	0.618	0.682	0.456	0.999
TERG_00531	TERG_02604	7370334	7369690	559305.XP_003238540.1	559305.XP_003237896.1	0	0	0	0	0.991	0.895	0.692	0.178	0.999
RPS1	TERG_08133	7367218	7363141	559305.XP_003235424.1	559305.XP_003231347.1	0	0	0	0	0.999	0.888	0.676	0.158	0.999
TERG_00531	TERG_03300	7370334	7368045	559305.XP_003238540.1	559305.XP_003236251.1	0	0	0	0	0.997	0.801	0.693	0.083	0.999
TERG_00633	TERG_01562	7370436	7368630	559305.XP_003238642.1	559305.XP_003236836.1	0.237	0	0	0	0.985	0.802	0.683	0.459	0.999
TERG_02032	TERG_06157	7369104	7364954	559305.XP_003237310.1	559305.XP_003233160.1	0.575	0	0	0	0.753	0.935	0.998	0.579	0.999
TERG_01102	RPS1	7370913	7367218	559305.XP_003239119.1	559305.XP_003235424.1	0	0	0	0	0.986	0.768	0.684	0.174	0.999
RPS0	TERG_05283	7369991	7366485	559305.XP_003238197.1	559305.XP_003234691.1	0	0	0	0	0.999	0.299	0.681	0.459	0.999
TERG_00650	TERG_00633	7370455	7370436	559305.XP_003238661.1	559305.XP_003238642.1	0	0	0	0	0.999	0.884	0.683	0.486	0.999
TERG_00217	TERG_04772	7370021	7365973	559305.XP_003238227.1	559305.XP_003234179.1	0	0	0	0	0.985	0.896	0.435	0.47	0.999
TERG_03300	TERG_05788	7368045	7365713	559305.XP_003236251.1	559305.XP_003233919.1	0	0	0	0	0.999	0.893	0.667	0.162	0.999
TERG_01562	TERG_05283	7368630	7366485	559305.XP_003236836.1	559305.XP_003234691.1	0.575	0	0	0	0.95	0.894	0.684	0.093	0.999
TERG_04772	TERG_07988	7365973	7363482	559305.XP_003234179.1	559305.XP_003231688.1	0	0	0	0	0.986	0.791	0.681	0.086	0.999
TERG_03300	RPS1	7368045	7367218	559305.XP_003236251.1	559305.XP_003235424.1	0	0	0	0	0.999	0.801	0.691	0.066	0.999
RPS0	TERG_03738	7369991	7368488	559305.XP_003238197.1	559305.XP_003236694.1	0.095	0	0	0	0.999	0.154	0.681	0.459	0.999
RPS0	TERG_08133	7369991	7363141	559305.XP_003238197.1	559305.XP_003231347.1	0	0	0	0	0.998	0.888	0.509	0.107	0.999
TERG_00383	TERG_05788	7370188	7365713	559305.XP_003238394.1	559305.XP_003233919.1	0	0	0	0	0.981	0.888	0.63	0.475	0.999
TERG_02032	TERG_03472	7369104	7368221	559305.XP_003237310.1	559305.XP_003236427.1	0.575	0	0	0	0.924	0.935	0.998	0.581	0.999
TERG_02604	TERG_08133	7369690	7363141	559305.XP_003237896.1	559305.XP_003231347.1	0	0	0	0	0.986	0.89	0.68	0.137	0.999
TERG_01562	TERG_03204	7368630	7367949	559305.XP_003236836.1	559305.XP_003236155.1	0.575	0	0	0	0.999	0.897	0.334	0.549	0.999
RPS1	TERG_07380	7367218	7363555	559305.XP_003235424.1	559305.XP_003231761.1	0	0	0	0	0.999	0.895	0.686	0.086	0.999
TERG_03204	TERG_05236	7367949	7366437	559305.XP_003236155.1	559305.XP_003234643.1	0.575	0	0	0	0.999	0.897	0.334	0.459	0.999
TERG_00783	TERG_00531	7370590	7370334	559305.XP_003238796.1	559305.XP_003238540.1	0	0	0	0	0.999	0.894	0	0.091	0.999
TERG_00217	TERG_05866	7370021	7365791	559305.XP_003238227.1	559305.XP_003233997.1	0	0	0	0	0.985	0.896	0.441	0.471	0.999
TERG_04772	TERG_05866	7365973	7365791	559305.XP_003234179.1	559305.XP_003233997.1	0	0	0	0	0.993	0.897	0.688	0.474	0.999
TERG_03300	TERG_04772	7368045	7365973	559305.XP_003236251.1	559305.XP_003234179.1	0	0	0	0	0.999	0.764	0.688	0.443	0.999
TERG_00783	TERG_00633	7370590	7370436	559305.XP_003238796.1	559305.XP_003238642.1	0	0	0	0	0.999	0.894	0	0	0.999
TERG_00383	TERG_05283	7370188	7366485	559305.XP_003238394.1	559305.XP_003234691.1	0	0	0	0	0.985	0.895	0.684	0.548	0.999
RPS1	TERG_04772	7367218	7365973	559305.XP_003235424.1	559305.XP_003234179.1	0	0	0	0	0.999	0.897	0.686	0.576	0.999
TERG_00783	TERG_04772	7370590	7365973	559305.XP_003238796.1	559305.XP_003234179.1	0	0	0	0	0.993	0.895	0	0	0.999
TERG_01258	TERG_06157	7371071	7364954	559305.XP_003239277.1	559305.XP_003233160.1	0	0	0	0	0.858	0.838	0.998	0.479	0.999
TERG_02032	TERG_04145	7369104	7366888	559305.XP_003237310.1	559305.XP_003235094.1	0.575	0	0.521	0.649	0.995	0.935	0.999	0.585	0.999
TERG_01562	TERG_04450	7368630	7367189	559305.XP_003236836.1	559305.XP_003235395.1	0.575	0	0	0	0.985	0.897	0.619	0.459	0.999
TERG_00531	RPS1	7370334	7367218	559305.XP_003238540.1	559305.XP_003235424.1	0	0	0	0	0.999	0.896	0.69	0.152	0.999
TERG_00783	TERG_05283	7370590	7366485	559305.XP_003238796.1	559305.XP_003234691.1	0	0	0	0	0.999	0.762	0	0.068	0.999
TERG_02237	TERG_07380	7369313	7363555	559305.XP_003237519.1	559305.XP_003231761.1	0	0	0	0	0.953	0.894	0.619	0.578	0.999
RPS0	TERG_07380	7369991	7363555	559305.XP_003238197.1	559305.XP_003231761.1	0	0	0	0	0.981	0.895	0.681	0.103	0.999
TERG_01102	TERG_04772	7370913	7365973	559305.XP_003239119.1	559305.XP_003234179.1	0	0	0	0	0.985	0.751	0.682	0.479	0.999
TERG_01256	TERG_00650	7371069	7370455	559305.XP_003239275.1	559305.XP_003238661.1	0	0	0	0	0.999	0.741	0.684	0.487	0.999
TERG_00650	TERG_00217	7370455	7370021	559305.XP_003238661.1	559305.XP_003238227.1	0	0	0	0	0.999	0.906	0.433	0.429	0.999
TERG_02604	RPS1	7369690	7367218	559305.XP_003237896.1	559305.XP_003235424.1	0	0	0	0	0.989	0.897	0.691	0.479	0.999
TERG_01258	TERG_03472	7371071	7368221	559305.XP_003239277.1	559305.XP_003236427.1	0	0	0	0	0.859	0.935	0.996	0.478	0.999
TERG_01102	TERG_05788	7370913	7365713	559305.XP_003239119.1	559305.XP_003233919.1	0	0	0	0	0.957	0.888	0.671	0.469	0.999
TERG_00650	TERG_01562	7370455	7368630	559305.XP_003238661.1	559305.XP_003236836.1	0	0	0	0	0.998	0.395	0.682	0.177	0.999
TERG_03738	TERG_05283	7368488	7366485	559305.XP_003236694.1	559305.XP_003234691.1	0.575	0	0	0	0.986	0.897	0.691	0.459	0.999
TERG_02020	TERG_06157	7369091	7364954	559305.XP_003237297.1	559305.XP_003233160.1	0	0	0	0	0.755	0.935	0.885	0.548	0.999
TERG_01258	TERG_04145	7371071	7366888	559305.XP_003239277.1	559305.XP_003235094.1	0	0	0	0	0.894	0.935	0.996	0.577	0.999
TERG_02599	TERG_03781	7369685	7368531	559305.XP_003237891.1	559305.XP_003236737.1	0.575	0.201	0.326	0	0.434	0.749	0.962	0.751	0.999
TERG_05283	TERG_05236	7366485	7366437	559305.XP_003234691.1	559305.XP_003234643.1	0.575	0	0	0	0.999	0.895	0.682	0.118	0.999
RPS1	TERG_05788	7367218	7365713	559305.XP_003235424.1	559305.XP_003233919.1	0	0	0	0	0.999	0.807	0.676	0.161	0.999
TERG_00633	RPS1	7370436	7367218	559305.XP_003238642.1	559305.XP_003235424.1	0	0	0	0	0.999	0.897	0.685	0.483	0.999
TERG_05788	TERG_07380	7365713	7363555	559305.XP_003233919.1	559305.XP_003231761.1	0	0	0	0	0.999	0.278	0.68	0.102	0.999
TERG_03738	TERG_05788	7368488	7365713	559305.XP_003236694.1	559305.XP_003233919.1	0	0	0	0	0.988	0.893	0.68	0.147	0.999
TERG_00531	TERG_05236	7370334	7366437	559305.XP_003238540.1	559305.XP_003234643.1	0	0	0	0	0.986	0.809	0.683	0.548	0.999
TERG_03738	RPS1	7368488	7367218	559305.XP_003236694.1	559305.XP_003235424.1	0	0	0	0	0.999	0.773	0.687	0.172	0.999
TERG_04450	TERG_05283	7367189	7366485	559305.XP_003235395.1	559305.XP_003234691.1	0.575	0	0.295	0	0.999	0.915	0.675	0.139	0.999
TERG_01258	TERG_06183	7371071	7364982	559305.XP_003239277.1	559305.XP_003233188.1	0	0	0	0	0.84	0.935	0.997	0.475	0.999
TERG_01256	TERG_02604	7371069	7369690	559305.XP_003239275.1	559305.XP_003237896.1	0	0	0	0	0.993	0.625	0.691	0.105	0.999
TERG_05236	TERG_06172	7366437	7364971	559305.XP_003234643.1	559305.XP_003233177.1	0.13	0	0	0	0.993	0.888	0.634	0.459	0.999
TERG_04121	TERG_05029	7366863	7366228	559305.XP_003235069.1	559305.XP_003234434.1	0	0	0	0	0.943	0.878	0.979	0.549	0.999
TERG_00531	TERG_03738	7370334	7368488	559305.XP_003238540.1	559305.XP_003236694.1	0	0	0	0	0.999	0.698	0.689	0.476	0.999
TERG_02237	TERG_08133	7369313	7363141	559305.XP_003237519.1	559305.XP_003231347.1	0	0	0	0	0.998	0.883	0.49	0.464	0.999
TERG_00783	TERG_03738	7370590	7368488	559305.XP_003238796.1	559305.XP_003236694.1	0	0	0	0	0.999	0.659	0	0.085	0.999
TERG_04121	TERG_07016	7366863	7363958	559305.XP_003235069.1	559305.XP_003232164.1	0	0	0	0.643	0.869	0.876	0.962	0.772	0.999
TERG_03781	TERG_06560	7368531	7364362	559305.XP_003236737.1	559305.XP_003232568.1	0.575	0	0.466	0	0.326	0.935	0.974	0.584	0.999
RPS0	RPS1	7369991	7367218	559305.XP_003238197.1	559305.XP_003235424.1	0.125	0	0	0	0.999	0.896	0.684	0.547	0.999
TERG_05866	TERG_05788	7365791	7365713	559305.XP_003233997.1	559305.XP_003233919.1	0	0	0	0	0.999	0.798	0.609	0.147	0.999
TERG_02604	TERG_03738	7369690	7368488	559305.XP_003237896.1	559305.XP_003236694.1	0.575	0	0	0	0.999	0.409	0.687	0.459	0.999
TERG_05029	TERG_07643	7366228	7363822	559305.XP_003234434.1	559305.XP_003232028.1	0	0	0	0	0.755	0.867	0.958	0.549	0.999
TERG_01562	TERG_03738	7368630	7368488	559305.XP_003236836.1	559305.XP_003236694.1	0.575	0	0	0	0.985	0.896	0.685	0.576	0.999
TERG_05283	TERG_06172	7366485	7364971	559305.XP_003234691.1	559305.XP_003233177.1	0	0	0	0	0.974	0.896	0.649	0.14	0.999
TERG_04490	TERG_07205	7367231	7364151	559305.XP_003235437.1	559305.XP_003232357.1	0.575	0	0.465	0	0.852	0.72	0.979	0.581	0.999
TERG_03300	TERG_05283	7368045	7366485	559305.XP_003236251.1	559305.XP_003234691.1	0	0	0	0	0.999	0.894	0.692	0.437	0.999
TERG_03781	TERG_08522	7368531	7362711	559305.XP_003236737.1	559305.XP_003230917.1	0.575	0.104	0.47	0	0.264	0.935	0.999	0.584	0.999
TERG_00783	TERG_08133	7370590	7363141	559305.XP_003238796.1	559305.XP_003231347.1	0	0	0	0	0.998	0.89	0	0	0.999
TERG_03472	TERG_04145	7368221	7366888	559305.XP_003236427.1	559305.XP_003235094.1	0.575	0	0	0	0.935	0.935	0.999	0.581	0.999
TERG_04772	TERG_08133	7365973	7363141	559305.XP_003234179.1	559305.XP_003231347.1	0	0	0	0	0.988	0.888	0.637	0.178	0.999
TERG_01258	TERG_02032	7371071	7369104	559305.XP_003239277.1	559305.XP_003237310.1	0	0	0	0	0.369	0.935	0.969	0.466	0.999
TERG_01562	TERG_05866	7368630	7365791	559305.XP_003236836.1	559305.XP_003233997.1	0.575	0	0	0	0.997	0.819	0.684	0.459	0.999
TERG_00633	RPS0	7370436	7369991	559305.XP_003238642.1	559305.XP_003238197.1	0.575	0	0	0	0.999	0.896	0.683	0.459	0.999
TERG_00783	TERG_05866	7370590	7365791	559305.XP_003238796.1	559305.XP_003233997.1	0	0	0	0	0.999	0.896	0	0.063	0.999
TERG_00633	TERG_05788	7370436	7365713	559305.XP_003238642.1	559305.XP_003233919.1	0	0	0	0	0.999	0.799	0.653	0.169	0.999
TERG_01256	TERG_07944	7371069	7363437	559305.XP_003239275.1	559305.XP_003231643.1	0	0	0	0	0.985	0.894	0.691	0.581	0.999
TERG_02237	TERG_04772	7369313	7365973	559305.XP_003237519.1	559305.XP_003234179.1	0	0	0	0	0.957	0.896	0.65	0.567	0.999
TERG_03738	TERG_05236	7368488	7366437	559305.XP_003236694.1	559305.XP_003234643.1	0.575	0	0	0	0.949	0.895	0.683	0.488	0.999
TERG_00383	TERG_05236	7370188	7366437	559305.XP_003238394.1	559305.XP_003234643.1	0.128	0	0	0	0.999	0.893	0.681	0.442	0.999
TERG_03738	TERG_05866	7368488	7365791	559305.XP_003236694.1	559305.XP_003233997.1	0.575	0	0	0	0.999	0.809	0.689	0.46	0.999
TERG_02628	TERG_07276	7369714	7364224	559305.XP_003237920.1	559305.XP_003232430.1	0.575	0.457	0.511	0	0.518	0.935	0.959	0.738	0.999
RPS0	TERG_02604	7369991	7369690	559305.XP_003238197.1	559305.XP_003237896.1	0.111	0	0	0	0.985	0.893	0.683	0.459	0.999
TERG_04056	TERG_05696	7366798	7365618	559305.XP_003235004.1	559305.XP_003233824.1	0.575	0.732	0.527	0	0.659	0.935	0.753	0.579	0.999
TERG_02020	TERG_06183	7369091	7364982	559305.XP_003237297.1	559305.XP_003233188.1	0	0	0	0	0.756	0.935	0.885	0.577	0.999
TERG_05283	TERG_07944	7366485	7363437	559305.XP_003234691.1	559305.XP_003231643.1	0.129	0	0	0	0.992	0.893	0.69	0.093	0.999
RPS1	TERG_05236	7367218	7366437	559305.XP_003235424.1	559305.XP_003234643.1	0	0	0	0	0.99	0.809	0.683	0	0.999
TERG_01256	TERG_05283	7371069	7366485	559305.XP_003239275.1	559305.XP_003234691.1	0.129	0	0	0	0.999	0.896	0.691	0.175	0.999
TERG_00650	TERG_05788	7370455	7365713	559305.XP_003238661.1	559305.XP_003233919.1	0	0	0	0	0.999	0.395	0.592	0.113	0.999
TERG_04772	TERG_07380	7365973	7363555	559305.XP_003234179.1	559305.XP_003231761.1	0	0	0	0	0.956	0.888	0.688	0.483	0.999
TERG_03300	TERG_05236	7368045	7366437	559305.XP_003236251.1	559305.XP_003234643.1	0.575	0	0	0	0.998	0.895	0.683	0.459	0.999
TERG_02604	TERG_06026	7369690	7364823	559305.XP_003237896.1	559305.XP_003233029.1	0	0	0	0	0.998	0.893	0.685	0.139	0.999
TERG_02073	TERG_06689	7369146	7364492	559305.XP_003237352.1	559305.XP_003232698.1	0.575	0.002	0.517	0	0.776	0.897	0.967	0.583	0.999
TERG_00650	TERG_03300	7370455	7368045	559305.XP_003238661.1	559305.XP_003236251.1	0	0	0	0	0.985	0.751	0.685	0.441	0.999
TERG_02604	TERG_05866	7369690	7365791	559305.XP_003237896.1	559305.XP_003233997.1	0.575	0	0	0	0.994	0.897	0.693	0.459	0.999
TERG_00783	TERG_05788	7370590	7365713	559305.XP_003238796.1	559305.XP_003233919.1	0	0	0	0	0.999	0.412	0	0	0.999
TERG_02032	TERG_06183	7369104	7364982	559305.XP_003237310.1	559305.XP_003233188.1	0.575	0	0.513	0	0.985	0.935	0.998	0.582	0.999
TERG_00531	RPS0	7370334	7369991	559305.XP_003238540.1	559305.XP_003238197.1	0	0	0	0	0.999	0.895	0.684	0	0.999
TERG_00633	TERG_05866	7370436	7365791	559305.XP_003238642.1	559305.XP_003233997.1	0.246	0	0	0	0.985	0.897	0.687	0.529	0.999
TERG_00650	TERG_05283	7370455	7366485	559305.XP_003238661.1	559305.XP_003234691.1	0	0	0	0	0.999	0.583	0.684	0.459	0.999
TERG_00783	RPS1	7370590	7367218	559305.XP_003238796.1	559305.XP_003235424.1	0	0	0	0	0.999	0.894	0	0	0.999
TERG_01102	TERG_03738	7370913	7368488	559305.XP_003239119.1	559305.XP_003236694.1	0.12	0	0	0	0.967	0.895	0.681	0.475	0.999
TERG_00383	TERG_04450	7370188	7367189	559305.XP_003238394.1	559305.XP_003235395.1	0.21	0	0	0	0.947	0.908	0.663	0.464	0.999
TERG_00531	TERG_05788	7370334	7365713	559305.XP_003238540.1	559305.XP_003233919.1	0	0	0	0	0.999	0.796	0.653	0	0.999
TERG_00093	TERG_02836	7369895	7367578	559305.XP_003238101.1	559305.XP_003235784.1	0.575	0.883	0.525	0	0.245	0.819	0.874	0.581	0.999
TERG_00217	RPS1	7370021	7367218	559305.XP_003238227.1	559305.XP_003235424.1	0	0	0	0	0.986	0.91	0.441	0.172	0.999
TERG_05029	TERG_07016	7366228	7363958	559305.XP_003234434.1	559305.XP_003232164.1	0	0	0	0	0.623	0.876	0.988	0.527	0.999
TERG_01256	TERG_04772	7371069	7365973	559305.XP_003239275.1	559305.XP_003234179.1	0	0	0	0	0.999	0.806	0.687	0.579	0.999
TERG_02604	TERG_04772	7369690	7365973	559305.XP_003237896.1	559305.XP_003234179.1	0	0	0	0	0.993	0.897	0.69	0.475	0.999
TERG_00531	TERG_04772	7370334	7365973	559305.XP_003238540.1	559305.XP_003234179.1	0	0	0	0	0.999	0.897	0.688	0.484	0.999
TERG_00633	TERG_07988	7370436	7363482	559305.XP_003238642.1	559305.XP_003231688.1	0	0	0	0	0.999	0.809	0.681	0.459	0.999
TERG_03472	TERG_06183	7368221	7364982	559305.XP_003236427.1	559305.XP_003233188.1	0.575	0	0	0	0.986	0.935	0.999	0.581	0.999
RPS0	TERG_03300	7369991	7368045	559305.XP_003238197.1	559305.XP_003236251.1	0.092	0	0	0	0.999	0.188	0.681	0.459	0.999
TERG_02604	TERG_05788	7369690	7365713	559305.XP_003237896.1	559305.XP_003233919.1	0	0	0	0	0.999	0.812	0.622	0.155	0.999
TERG_03300	TERG_07380	7368045	7363555	559305.XP_003236251.1	559305.XP_003231761.1	0	0	0	0	0.996	0.182	0.686	0.17	0.999
TERG_03472	TERG_06157	7368221	7364954	559305.XP_003236427.1	559305.XP_003233160.1	0.575	0	0	0	0.986	0.821	0.999	0.459	0.999
TERG_00238	TERG_05485	7370044	7365404	559305.XP_003238250.1	559305.XP_003233610.1	0	0	0	0	0.238	0.935	0.999	0.157	0.999
TERG_00633	TERG_03738	7370436	7368488	559305.XP_003238642.1	559305.XP_003236694.1	0.18	0	0	0	0.991	0.77	0.685	0.459	0.999
TERG_02628	TERG_02599	7369714	7369685	559305.XP_003237920.1	559305.XP_003237891.1	0.575	0.064	0.336	0	0.619	0.935	0.98	0.58	0.999
TERG_06560	TERG_08522	7364362	7362711	559305.XP_003232568.1	559305.XP_003230917.1	0.575	0.892	0.526	0	0.257	0.935	0.987	0.585	0.999
TERG_05866	TERG_07944	7365791	7363437	559305.XP_003233997.1	559305.XP_003231643.1	0.157	0	0	0	0.986	0.735	0.692	0.548	0.999
TERG_00633	TERG_07380	7370436	7363555	559305.XP_003238642.1	559305.XP_003231761.1	0	0	0	0	0.985	0.895	0.686	0.081	0.999
TERG_03300	TERG_03204	7368045	7367949	559305.XP_003236251.1	559305.XP_003236155.1	0.575	0	0	0	0.966	0.895	0.334	0.459	0.999
TERG_05283	TERG_04772	7366485	7365973	559305.XP_003234691.1	559305.XP_003234179.1	0	0	0	0	0.993	0.618	0.686	0.459	0.999
TERG_00383	TERG_03204	7370188	7367949	559305.XP_003238394.1	559305.XP_003236155.1	0.226	0	0	0	0.999	0.893	0.334	0.404	0.999
TERG_03738	TERG_07988	7368488	7363482	559305.XP_003236694.1	559305.XP_003231688.1	0.242	0	0	0	0.94	0.896	0.68	0.459	0.999
TERG_06183	TERG_06157	7364982	7364954	559305.XP_003233188.1	559305.XP_003233160.1	0.575	0	0	0	0.994	0.874	0.999	0.578	0.999
TERG_00383	TERG_07988	7370188	7363482	559305.XP_003238394.1	559305.XP_003231688.1	0	0	0	0	0.956	0.887	0.68	0.459	0.999
TERG_03738	TERG_03300	7368488	7368045	559305.XP_003236694.1	559305.XP_003236251.1	0.575	0	0	0	0.994	0.935	0.692	0.485	0.999
TERG_02604	TERG_04450	7369690	7367189	559305.XP_003237896.1	559305.XP_003235395.1	0.575	0	0	0	0.999	0.579	0.68	0.459	0.999
TERG_00650	TERG_06026	7370455	7364823	559305.XP_003238661.1	559305.XP_003233029.1	0	0	0	0	0.999	0.884	0.683	0.55	0.999
TERG_00383	TERG_06026	7370188	7364823	559305.XP_003238394.1	559305.XP_003233029.1	0	0	0	0	0.997	0.653	0.683	0	0.999
TERG_02604	TERG_05283	7369690	7366485	559305.XP_003237896.1	559305.XP_003234691.1	0	0	0	0	0.996	0.654	0.691	0.459	0.999
TERG_00633	TERG_00217	7370436	7370021	559305.XP_003238642.1	559305.XP_003238227.1	0	0	0	0	0.985	0.896	0.44	0	0.999
TERG_03300	TERG_05866	7368045	7365791	559305.XP_003236251.1	559305.XP_003233997.1	0.575	0	0	0	0.995	0.273	0.693	0.459	0.999
TERG_05283	TERG_05866	7366485	7365791	559305.XP_003234691.1	559305.XP_003233997.1	0.575	0	0	0	0.995	0.445	0.69	0.459	0.999
TERG_00633	TERG_04772	7370436	7365973	559305.XP_003238642.1	559305.XP_003234179.1	0	0	0	0	0.999	0.897	0.684	0.524	0.999
TERG_04772	TERG_05788	7365973	7365713	559305.XP_003234179.1	559305.XP_003233919.1	0	0	0	0	0.999	0.806	0.66	0.168	0.999
TERG_03738	TERG_04772	7368488	7365973	559305.XP_003236694.1	559305.XP_003234179.1	0	0	0	0	0.986	0.776	0.687	0.462	0.999
TERG_03204	TERG_05866	7367949	7365791	559305.XP_003236155.1	559305.XP_003233997.1	0.575	0	0	0	0.999	0.478	0.334	0.459	0.999
TERG_00633	TERG_00383	7370436	7370188	559305.XP_003238642.1	559305.XP_003238394.1	0.575	0	0	0	0.985	0.655	0.683	0.483	0.999
TERG_00531	TERG_08133	7370334	7363141	559305.XP_003238540.1	559305.XP_003231347.1	0	0	0	0	0.999	0.888	0.681	0.163	0.999
TERG_01256	RPS1	7371069	7367218	559305.XP_003239275.1	559305.XP_003235424.1	0	0	0	0	0.987	0.81	0.688	0.171	0.999
TERG_03738	TERG_04450	7368488	7367189	559305.XP_003236694.1	559305.XP_003235395.1	0.575	0	0	0	0.987	0.935	0.661	0.562	0.999
groEL	groES	7366884	7363019	559305.XP_003235090.1	559305.XP_003231225.1	0.575	0	0	0	0.94	0.894	0.21	0.944	0.999
TERG_07380	TERG_08133	7363555	7363141	559305.XP_003231761.1	559305.XP_003231347.1	0	0	0	0	0.999	0.887	0.671	0.55	0.999
TERG_02604	TERG_07988	7369690	7363482	559305.XP_003237896.1	559305.XP_003231688.1	0.245	0	0	0	0.983	0.658	0.681	0.522	0.999
TERG_00383	TERG_01562	7370188	7368630	559305.XP_003238394.1	559305.XP_003236836.1	0.24	0	0	0	0.946	0.893	0.682	0.459	0.999
TERG_00531	TERG_05283	7370334	7366485	559305.XP_003238540.1	559305.XP_003234691.1	0	0	0	0	0.999	0.604	0.69	0.067	0.999
TERG_00650	TERG_00383	7370455	7370188	559305.XP_003238661.1	559305.XP_003238394.1	0	0	0	0	0.999	0.395	0.682	0	0.999
TERG_03204	TERG_04450	7367949	7367189	559305.XP_003236155.1	559305.XP_003235395.1	0.575	0	0	0	0.955	0.897	0.331	0.482	0.999
TERG_00633	TERG_05283	7370436	7366485	559305.XP_003238642.1	559305.XP_003234691.1	0	0	0	0	0.999	0.819	0.685	0.467	0.999
TERG_00531	TERG_07380	7370334	7363555	559305.XP_003238540.1	559305.XP_003231761.1	0	0	0	0	0.955	0.895	0.691	0.467	0.999
TERG_01256	TERG_05788	7371069	7365713	559305.XP_003239275.1	559305.XP_003233919.1	0	0	0	0	0.993	0.895	0.638	0.47	0.999
TERG_05788	TERG_08133	7365713	7363141	559305.XP_003233919.1	559305.XP_003231347.1	0	0	0	0	0.999	0	0.486	0.154	0.999
TERG_02599	TERG_08522	7369685	7362711	559305.XP_003237891.1	559305.XP_003230917.1	0.575	0	0	0	0.755	0.935	0.967	0.582	0.999
TERG_05236	TERG_05866	7366437	7365791	559305.XP_003234643.1	559305.XP_003233997.1	0.575	0	0	0	0.991	0	0.682	0.459	0.999
TERG_04772	TERG_07944	7365973	7363437	559305.XP_003234179.1	559305.XP_003231643.1	0	0	0	0	0.99	0.75	0.688	0.579	0.999
TERG_00383	TERG_06172	7370188	7364971	559305.XP_003238394.1	559305.XP_003233177.1	0	0	0	0	0.985	0.891	0.646	0.459	0.999
TERG_04145	TERG_06183	7366888	7364982	559305.XP_003235094.1	559305.XP_003233188.1	0.575	0	0.514	0	0.956	0.935	0.998	0.585	0.999
TERG_03300	TERG_04450	7368045	7367189	559305.XP_003236251.1	559305.XP_003235395.1	0.575	0	0	0	0.985	0.935	0.681	0.49	0.999
TERG_05283	TERG_08133	7366485	7363141	559305.XP_003234691.1	559305.XP_003231347.1	0	0	0	0	0.999	0	0.68	0.068	0.999
TERG_06172	TERG_07988	7364971	7363482	559305.XP_003233177.1	559305.XP_003231688.1	0.575	0	0	0	0.956	0.895	0.616	0.696	0.999
TERG_05236	TERG_05788	7366437	7365713	559305.XP_003234643.1	559305.XP_003233919.1	0	0	0	0	0.987	0.888	0.619	0.078	0.999
RPS0	TERG_05866	7369991	7365791	559305.XP_003238197.1	559305.XP_003233997.1	0.065	0	0	0	0.997	0.897	0.684	0.459	0.999
TERG_00650	TERG_08133	7370455	7363141	559305.XP_003238661.1	559305.XP_003231347.1	0	0	0	0	0.992	0.882	0.558	0.154	0.999
RPS1	TERG_05283	7367218	7366485	559305.XP_003235424.1	559305.XP_003234691.1	0	0	0	0	0.999	0.82	0.688	0.461	0.999
TERG_05788	TERG_07944	7365713	7363437	559305.XP_003233919.1	559305.XP_003231643.1	0	0	0	0	0.994	0.896	0.653	0.179	0.999
TERG_03738	TERG_03204	7368488	7367949	559305.XP_003236694.1	559305.XP_003236155.1	0.575	0	0	0	0.944	0.895	0.33	0.574	0.999
TERG_00650	TERG_04772	7370455	7365973	559305.XP_003238661.1	559305.XP_003234179.1	0	0	0	0	0.999	0.884	0.684	0.573	0.999
TERG_05029	TERG_06224	7366228	7365025	559305.XP_003234434.1	559305.XP_003233231.1	0	0	0	0	0.942	0.935	0.543	0.548	0.999
TERG_03738	TERG_07944	7368488	7363437	559305.XP_003236694.1	559305.XP_003231643.1	0	0	0	0	0.983	0.894	0.696	0.462	0.999
TERG_02599	TERG_07276	7369685	7364224	559305.XP_003237891.1	559305.XP_003232430.1	0.261	0	0	0	0.111	0.935	0.959	0.548	0.999
TERG_04145	TERG_06157	7366888	7364954	559305.XP_003235094.1	559305.XP_003233160.1	0.575	0	0	0	0.937	0.935	0.999	0.579	0.999
TERG_01562	TERG_05236	7368630	7366437	559305.XP_003236836.1	559305.XP_003234643.1	0.575	0	0	0	0.994	0.897	0.681	0.459	0.999
TERG_05283	TERG_05788	7366485	7365713	559305.XP_003234691.1	559305.XP_003233919.1	0	0	0	0	0.999	0.896	0.632	0.174	0.999
TERG_01256	TERG_05236	7371069	7366437	559305.XP_003239275.1	559305.XP_003234643.1	0	0	0	0	0.985	0.896	0.683	0.118	0.999
TERG_01562	TERG_03300	7368630	7368045	559305.XP_003236836.1	559305.XP_003236251.1	0.575	0	0	0	0.999	0.896	0.684	0.459	0.999
TERG_00633	TERG_02237	7370436	7369313	559305.XP_003238642.1	559305.XP_003237519.1	0	0	0	0	0.998	0.897	0.643	0.178	0.999
RPS0	TERG_05788	7369991	7365713	559305.XP_003238197.1	559305.XP_003233919.1	0	0	0	0	0.999	0.14	0.571	0.116	0.999
TERG_00633	TERG_03300	7370436	7368045	559305.XP_003238642.1	559305.XP_003236251.1	0.211	0	0	0	0.999	0.802	0.689	0.459	0.999
TERG_00633	TERG_00531	7370436	7370334	559305.XP_003238642.1	559305.XP_003238540.1	0	0	0	0	0.999	0.897	0.687	0.111	0.999
TERG_00633	TERG_02604	7370436	7369690	559305.XP_003238642.1	559305.XP_003237896.1	0.157	0	0	0	0.997	0.897	0.688	0.46	0.999
TERG_00217	TERG_02604	7370021	7369690	559305.XP_003238227.1	559305.XP_003237896.1	0	0	0	0	0.994	0.893	0.435	0.461	0.999
TERG_00633	TERG_05236	7370436	7366437	559305.XP_003238642.1	559305.XP_003234643.1	0.122	0	0	0	0.994	0.402	0.682	0.459	0.999
TERG_00383	TERG_03300	7370188	7368045	559305.XP_003238394.1	559305.XP_003236251.1	0.218	0	0.271	0	0.862	0.935	0.685	0.459	0.998
TERG_03204	TERG_07944	7367949	7363437	559305.XP_003236155.1	559305.XP_003231643.1	0.209	0	0	0	0.946	0.896	0.334	0.476	0.998
TERG_01562	TERG_07988	7368630	7363482	559305.XP_003236836.1	559305.XP_003231688.1	0.164	0	0	0	0.942	0.897	0.669	0.459	0.998
TERG_00531	TERG_05866	7370334	7365791	559305.XP_003238540.1	559305.XP_003233997.1	0	0	0	0	0.954	0.897	0.692	0.118	0.998
TERG_03781	TERG_07276	7368531	7364224	559305.XP_003236737.1	559305.XP_003232430.1	0.575	0	0.235	0	0.391	0.578	0.955	0.664	0.998
TERG_00217	RPS0	7370021	7369991	559305.XP_003238227.1	559305.XP_003238197.1	0	0	0	0	0.945	0.891	0.461	0.479	0.998
TERG_01256	TERG_05866	7371069	7365791	559305.XP_003239275.1	559305.XP_003233997.1	0.157	0	0	0	0.949	0.819	0.69	0.486	0.998
TERG_00783	TERG_02604	7370590	7369690	559305.XP_003238796.1	559305.XP_003237896.1	0	0	0	0	0.985	0.896	0	0	0.998
TERG_03204	TERG_04772	7367949	7365973	559305.XP_003236155.1	559305.XP_003234179.1	0	0	0	0	0.985	0.794	0.332	0.465	0.998
TERG_01102	TERG_07988	7370913	7363482	559305.XP_003239119.1	559305.XP_003231688.1	0	0	0	0	0.954	0.884	0.681	0.171	0.998
TERG_01102	TERG_01562	7370913	7368630	559305.XP_003239119.1	559305.XP_003236836.1	0	0	0	0	0.951	0.893	0.681	0	0.998
TERG_01562	TERG_05788	7368630	7365713	559305.XP_003236836.1	559305.XP_003233919.1	0	0	0	0	0.962	0.896	0.583	0.079	0.998
TERG_02237	RPS1	7369313	7367218	559305.XP_003237519.1	559305.XP_003235424.1	0	0	0	0	0.949	0.896	0.666	0.179	0.998
TERG_01102	RPS0	7370913	7369991	559305.XP_003239119.1	559305.XP_003238197.1	0.16	0	0	0	0.989	0.44	0.638	0.459	0.998
TERG_02628	TERG_08522	7369714	7362711	559305.XP_003237920.1	559305.XP_003230917.1	0.575	0.029	0.258	0	0.183	0.414	0.984	0.459	0.998
TERG_01102	TERG_05866	7370913	7365791	559305.XP_003239119.1	559305.XP_003233997.1	0	0	0	0	0.986	0.44	0.684	0.459	0.998
TERG_00383	TERG_04772	7370188	7365973	559305.XP_003238394.1	559305.XP_003234179.1	0	0	0	0	0.99	0.414	0.684	0.172	0.998
TERG_00650	TERG_00531	7370455	7370334	559305.XP_003238661.1	559305.XP_003238540.1	0	0	0	0	0.942	0.884	0.685	0.177	0.998
TERG_03204	TERG_05283	7367949	7366485	559305.XP_003236155.1	559305.XP_003234691.1	0.575	0	0	0	0.953	0.897	0.33	0.172	0.998
TERG_02836	TERG_06560	7367578	7364362	559305.XP_003235784.1	559305.XP_003232568.1	0.575	0.789	0.492	0	0.245	0.584	0.874	0.459	0.998
RPS0	TERG_02237	7369991	7369313	559305.XP_003238197.1	559305.XP_003237519.1	0	0	0	0	0.952	0.895	0.592	0.161	0.998
TERG_01256	TERG_03300	7371069	7368045	559305.XP_003239275.1	559305.XP_003236251.1	0	0	0	0	0.944	0.888	0.691	0.156	0.998
TERG_00633	TERG_07944	7370436	7363437	559305.XP_003238642.1	559305.XP_003231643.1	0	0	0	0	0.978	0.733	0.687	0.479	0.998
TERG_01256	TERG_00383	7371069	7370188	559305.XP_003239275.1	559305.XP_003238394.1	0	0	0	0	0.957	0.885	0.684	0.114	0.998
TERG_05866	TERG_08133	7365791	7363141	559305.XP_003233997.1	559305.XP_003231347.1	0	0	0	0	0.946	0.889	0.681	0.112	0.998
RPS1	TERG_07944	7367218	7363437	559305.XP_003235424.1	559305.XP_003231643.1	0	0	0	0	0.981	0.713	0.69	0.468	0.998
TERG_01258	TERG_02020	7371071	7369091	559305.XP_003239277.1	559305.XP_003237297.1	0	0	0	0	0.693	0.935	0.873	0.541	0.998
TERG_01256	TERG_03204	7371069	7367949	559305.XP_003239275.1	559305.XP_003236155.1	0.209	0	0	0	0.947	0.896	0.33	0.464	0.998
TERG_04121	TERG_07643	7366863	7363822	559305.XP_003235069.1	559305.XP_003232028.1	0	0	0	0	0.625	0.935	0.885	0.579	0.998
TERG_01256	TERG_01562	7371069	7368630	559305.XP_003239275.1	559305.XP_003236836.1	0.122	0	0	0	0.95	0.896	0.684	0.178	0.998
TERG_00650	TERG_05866	7370455	7365791	559305.XP_003238661.1	559305.XP_003233997.1	0	0	0	0	0.946	0.884	0.685	0.459	0.998
TERG_01562	TERG_06172	7368630	7364971	559305.XP_003236836.1	559305.XP_003233177.1	0.238	0	0	0	0.932	0.896	0.599	0.478	0.998
TERG_04380	TERG_05485	7367118	7365404	559305.XP_003235324.1	559305.XP_003233610.1	0	0	0	0	0.215	0.894	0.983	0.179	0.998
TERG_00093	TERG_08522	7369895	7362711	559305.XP_003238101.1	559305.XP_003230917.1	0.575	0.802	0.48	0	0.245	0.584	0.874	0.459	0.998
TERG_00217	TERG_05283	7370021	7366485	559305.XP_003238227.1	559305.XP_003234691.1	0	0	0	0	0.994	0.444	0.428	0.49	0.998
TERG_00383	TERG_07944	7370188	7363437	559305.XP_003238394.1	559305.XP_003231643.1	0	0	0	0	0.953	0.89	0.684	0.146	0.998
TERG_03204	RPS1	7367949	7367218	559305.XP_003236155.1	559305.XP_003235424.1	0	0	0	0	0.987	0.8	0.334	0.49	0.998
TERG_01562	TERG_07944	7368630	7363437	559305.XP_003236836.1	559305.XP_003231643.1	0.122	0	0	0	0.938	0.896	0.684	0.178	0.998
TERG_01256	TERG_03738	7371069	7368488	559305.XP_003239275.1	559305.XP_003236694.1	0	0	0	0	0.949	0.888	0.69	0.177	0.998
TERG_00531	TERG_07944	7370334	7363437	559305.XP_003238540.1	559305.XP_003231643.1	0	0	0	0	0.986	0.687	0.692	0.179	0.998
TERG_02020	TERG_03472	7369091	7368221	559305.XP_003237297.1	559305.XP_003236427.1	0	0	0	0	0.626	0.935	0.885	0.531	0.998
TERG_07016	TERG_07643	7363958	7363822	559305.XP_003232164.1	559305.XP_003232028.1	0	0	0	0	0.325	0.876	0.96	0.572	0.998
TERG_00650	RPS0	7370455	7369991	559305.XP_003238661.1	559305.XP_003238197.1	0	0	0	0	0.948	0.884	0.636	0.459	0.998
TERG_03300	TERG_08133	7368045	7363141	559305.XP_003236251.1	559305.XP_003231347.1	0	0	0	0	0.995	0.19	0.68	0	0.998
TERG_04450	TERG_05866	7367189	7365791	559305.XP_003235395.1	559305.XP_003233997.1	0.575	0	0	0	0.966	0.625	0.68	0.459	0.998
TERG_01102	TERG_00531	7370913	7370334	559305.XP_003239119.1	559305.XP_003238540.1	0	0	0	0	0.985	0.582	0.684	0.141	0.998
TERG_00217	TERG_08133	7370021	7363141	559305.XP_003238227.1	559305.XP_003231347.1	0	0	0	0	0.972	0.893	0.436	0.469	0.998
TERG_01102	TERG_07944	7370913	7363437	559305.XP_003239119.1	559305.XP_003231643.1	0	0	0	0	0.941	0.89	0.684	0.107	0.997
TERG_01102	TERG_03204	7370913	7367949	559305.XP_003239119.1	559305.XP_003236155.1	0	0	0	0	0.956	0.891	0.338	0.17	0.997
TERG_05283	TERG_07988	7366485	7363482	559305.XP_003234691.1	559305.XP_003231688.1	0	0	0	0	0.914	0.896	0.68	0.08	0.997
TERG_02604	TERG_03300	7369690	7368045	559305.XP_003237896.1	559305.XP_003236251.1	0.575	0	0	0	0.967	0	0.69	0.459	0.997
TERG_03204	TERG_07988	7367949	7363482	559305.XP_003236155.1	559305.XP_003231688.1	0	0	0	0	0.948	0.896	0.331	0.387	0.997
TERG_05090	TERG_07578	7366288	7363754	559305.XP_003234494.1	559305.XP_003231960.1	0	0	0	0	0.077	0.877	0.705	0.922	0.997
TERG_01562	RPS1	7368630	7367218	559305.XP_003236836.1	559305.XP_003235424.1	0	0	0	0	0.955	0.812	0.683	0.136	0.997
TERG_04450	TERG_06172	7367189	7364971	559305.XP_003235395.1	559305.XP_003233177.1	0.238	0	0	0	0.867	0.897	0.54	0.48	0.997
TERG_02020	TERG_04145	7369091	7366888	559305.XP_003237297.1	559305.XP_003235094.1	0	0	0	0	0.444	0.935	0.873	0.58	0.997
TERG_00633	TERG_06172	7370436	7364971	559305.XP_003238642.1	559305.XP_003233177.1	0	0	0	0	0.952	0.766	0.662	0.481	0.997
TERG_05236	TERG_07988	7366437	7363482	559305.XP_003234643.1	559305.XP_003231688.1	0.134	0	0	0	0.882	0.887	0.681	0.445	0.997
TERG_04450	TERG_07944	7367189	7363437	559305.XP_003235395.1	559305.XP_003231643.1	0	0	0	0	0.873	0.896	0.663	0.467	0.997
TERG_03738	TERG_06172	7368488	7364971	559305.XP_003236694.1	559305.XP_003233177.1	0.249	0	0	0	0.876	0.894	0.638	0.482	0.997
TERG_02628	TERG_06560	7369714	7364362	559305.XP_003237920.1	559305.XP_003232568.1	0.575	0	0	0	0.163	0.395	0.984	0.459	0.997
TERG_00650	TERG_07380	7370455	7363555	559305.XP_003238661.1	559305.XP_003231761.1	0	0	0	0	0.886	0.884	0.683	0.579	0.997
TERG_03300	TERG_07988	7368045	7363482	559305.XP_003236251.1	559305.XP_003231688.1	0.226	0	0	0	0.857	0.895	0.681	0.459	0.997
TERG_03204	TERG_06172	7367949	7364971	559305.XP_003236155.1	559305.XP_003233177.1	0	0	0	0	0.947	0.896	0.334	0.477	0.997
TERG_05579	TERG_06689	7365499	7364492	559305.XP_003233705.1	559305.XP_003232698.1	0.575	0	0	0	0.799	0.584	0.911	0.459	0.997
TERG_01102	TERG_00783	7370913	7370590	559305.XP_003239119.1	559305.XP_003238796.1	0	0	0	0	0.991	0.752	0	0.133	0.997
TERG_04450	TERG_07988	7367189	7363482	559305.XP_003235395.1	559305.XP_003231688.1	0.24	0	0	0	0.885	0.897	0.489	0.459	0.997
TERG_00383	TERG_02604	7370188	7369690	559305.XP_003238394.1	559305.XP_003237896.1	0.161	0	0	0	0.986	0	0.685	0.46	0.997
TERG_02604	TERG_07380	7369690	7363555	559305.XP_003237896.1	559305.XP_003231761.1	0	0	0	0	0.834	0.89	0.693	0.576	0.997
TERG_05236	TERG_07944	7366437	7363437	559305.XP_003234643.1	559305.XP_003231643.1	0	0	0	0	0.925	0.896	0.683	0.093	0.997
TERG_01256	TERG_07380	7371069	7363555	559305.XP_003239275.1	559305.XP_003231761.1	0	0	0	0	0.986	0.298	0.685	0.176	0.997
RPS1	TERG_06172	7367218	7364971	559305.XP_003235424.1	559305.XP_003233177.1	0	0	0	0	0.942	0.796	0.68	0.476	0.997
TERG_03300	TERG_06172	7368045	7364971	559305.XP_003236251.1	559305.XP_003233177.1	0.245	0	0	0	0.872	0.894	0.679	0.459	0.997
RPS0	TERG_07944	7369991	7363437	559305.XP_003238197.1	559305.XP_003231643.1	0	0	0	0	0.991	0.135	0.684	0	0.997
TERG_00531	TERG_02237	7370334	7369313	559305.XP_003238540.1	559305.XP_003237519.1	0	0	0	0	0.885	0.896	0.68	0.174	0.996
TERG_03204	TERG_05788	7367949	7365713	559305.XP_003236155.1	559305.XP_003233919.1	0	0	0	0	0.955	0.896	0.334	0.123	0.996
TERG_02631	TERG_03123	7369717	7367867	559305.XP_003237923.1	559305.XP_003236073.1	0	0.001	0	0	0.17	0.811	0.957	0.581	0.996
TERG_02604	TERG_02237	7369690	7369313	559305.XP_003237896.1	559305.XP_003237519.1	0	0	0	0	0.798	0.897	0.68	0.479	0.996
TERG_00783	TERG_03300	7370590	7368045	559305.XP_003238796.1	559305.XP_003236251.1	0	0	0	0	0.99	0.659	0	0	0.996
TERG_00383	RPS0	7370188	7369991	559305.XP_003238394.1	559305.XP_003238197.1	0.575	0	0	0	0.952	0.177	0.681	0.459	0.996
TERG_00531	TERG_00217	7370334	7370021	559305.XP_003238540.1	559305.XP_003238227.1	0	0	0	0	0.952	0.891	0.441	0	0.996
TERG_01102	TERG_00633	7370913	7370436	559305.XP_003239119.1	559305.XP_003238642.1	0.066	0	0	0	0.956	0.768	0.683	0.131	0.996
TERG_05866	TERG_07988	7365791	7363482	559305.XP_003233997.1	559305.XP_003231688.1	0.159	0	0	0	0.94	0.637	0.681	0.459	0.996
TERG_01102	TERG_03300	7370913	7368045	559305.XP_003239119.1	559305.XP_003236251.1	0.065	0	0	0	0.889	0.895	0.681	0.093	0.996
TERG_01102	TERG_00217	7370913	7370021	559305.XP_003239119.1	559305.XP_003238227.1	0	0	0	0	0.965	0.803	0.467	0.082	0.996
TERG_01602	TERG_05485	7368670	7365404	559305.XP_003236876.1	559305.XP_003233610.1	0	0	0	0	0.148	0.874	0.968	0.086	0.996
TERG_01670	TERG_07814	7368741	7363309	559305.XP_003236947.1	559305.XP_003231515.1	0	0	0.527	0.927	0.819	0.935	0.707	0.58	0.996
TERG_01102	TERG_00383	7370913	7370188	559305.XP_003239119.1	559305.XP_003238394.1	0.066	0	0	0	0.846	0.893	0.681	0.463	0.996
TERG_07988	TERG_07944	7363482	7363437	559305.XP_003231688.1	559305.XP_003231643.1	0	0	0	0	0.886	0.896	0.682	0.095	0.996
TERG_00633	TERG_03204	7370436	7367949	559305.XP_003238642.1	559305.XP_003236155.1	0.22	0	0	0	0.942	0.801	0.334	0.565	0.996
TERG_05866	TERG_07380	7365791	7363555	559305.XP_003233997.1	559305.XP_003231761.1	0	0	0	0	0.885	0.895	0.691	0.171	0.996
TERG_00783	TERG_07380	7370590	7363555	559305.XP_003238796.1	559305.XP_003231761.1	0	0	0	0	0.944	0.893	0	0.5	0.996
RPS1	TERG_07988	7367218	7363482	559305.XP_003235424.1	559305.XP_003231688.1	0	0	0	0	0.949	0.808	0.681	0.141	0.996
TERG_00217	TERG_03300	7370021	7368045	559305.XP_003238227.1	559305.XP_003236251.1	0	0	0	0	0.985	0.399	0.443	0.472	0.996
TERG_01256	TERG_07988	7371069	7363482	559305.XP_003239275.1	559305.XP_003231688.1	0	0	0	0	0.901	0.896	0.681	0.107	0.996
TERG_02604	TERG_07944	7369690	7363437	559305.XP_003237896.1	559305.XP_003231643.1	0	0	0	0	0.953	0.734	0.692	0.146	0.996
TERG_03300	TERG_07944	7368045	7363437	559305.XP_003236251.1	559305.XP_003231643.1	0	0	0	0	0.865	0.894	0.693	0.17	0.995
TERG_05029	TERG_06689	7366228	7364492	559305.XP_003234434.1	559305.XP_003232698.1	0	0	0	0	0.875	0.109	0.93	0.488	0.995
TERG_01256	TERG_00531	7371069	7370334	559305.XP_003239275.1	559305.XP_003238540.1	0	0	0	0	0.956	0.675	0.69	0.171	0.995
TERG_04772	TERG_06026	7365973	7364823	559305.XP_003234179.1	559305.XP_003233029.1	0	0	0	0	0.867	0.897	0.684	0.178	0.995
TERG_00531	TERG_06026	7370334	7364823	559305.XP_003238540.1	559305.XP_003233029.1	0	0	0	0	0.755	0.897	0.685	0.481	0.995
TERG_01256	TERG_04450	7371069	7367189	559305.XP_003239275.1	559305.XP_003235395.1	0	0	0	0	0.88	0.895	0.627	0.107	0.995
TERG_07380	TERG_07944	7363555	7363437	559305.XP_003231761.1	559305.XP_003231643.1	0	0	0	0	0.985	0.144	0.691	0.11	0.995
TERG_00633	TERG_04450	7370436	7367189	559305.XP_003238642.1	559305.XP_003235395.1	0.188	0	0	0	0.858	0.81	0.663	0.459	0.995
TERG_04928	TERG_05866	7366129	7365791	559305.XP_003234335.1	559305.XP_003233997.1	0.575	0	0	0	0.875	0.745	0.526	0.459	0.995
TERG_01256	TERG_06172	7371069	7364971	559305.XP_003239275.1	559305.XP_003233177.1	0	0	0	0	0.878	0.896	0.649	0.177	0.995
TERG_01256	RPS0	7371069	7369991	559305.XP_003239275.1	559305.XP_003238197.1	0	0	0	0	0.982	0.253	0.681	0	0.995
TERG_00238	TERG_01602	7370044	7368670	559305.XP_003238250.1	559305.XP_003236876.1	0	0	0	0	0.151	0.876	0.931	0.476	0.995
TERG_05236	TERG_08133	7366437	7363141	559305.XP_003234643.1	559305.XP_003231347.1	0	0	0	0	0.988	0	0.623	0	0.995
TERG_02604	TERG_03204	7369690	7367949	559305.XP_003237896.1	559305.XP_003236155.1	0.575	0	0	0	0.942	0.569	0.332	0.482	0.995
TERG_00650	TERG_02237	7370455	7369313	559305.XP_003238661.1	559305.XP_003237519.1	0	0	0	0	0.804	0.884	0.571	0.578	0.995
TERG_00650	TERG_07944	7370455	7363437	559305.XP_003238661.1	559305.XP_003231643.1	0	0	0	0	0.945	0.735	0.684	0.161	0.995
TERG_05696	TERG_07276	7365618	7364224	559305.XP_003233824.1	559305.XP_003232430.1	0.575	0	0	0	0.88	0	0.682	0.742	0.995
TERG_00783	TERG_03204	7370590	7367949	559305.XP_003238796.1	559305.XP_003236155.1	0	0	0	0	0.985	0.697	0	0.074	0.995
TERG_01102	TERG_04450	7370913	7367189	559305.XP_003239119.1	559305.XP_003235395.1	0.109	0	0	0	0.888	0.893	0.552	0.122	0.995
TERG_05866	TERG_06172	7365791	7364971	559305.XP_003233997.1	559305.XP_003233177.1	0.238	0	0	0	0.877	0.796	0.616	0.464	0.995
TERG_04143	TERG_04121	7366886	7366863	559305.XP_003235092.1	559305.XP_003235069.1	0	0	0	0	0.424	0.685	0.958	0.462	0.995
TERG_06026	TERG_07380	7364823	7363555	559305.XP_003233029.1	559305.XP_003231761.1	0	0	0	0	0.695	0.895	0.685	0.549	0.994
TERG_00783	TERG_00650	7370590	7370455	559305.XP_003238796.1	559305.XP_003238661.1	0	0	0	0	0.955	0.883	0	0	0.994
TERG_00383	RPS1	7370188	7367218	559305.XP_003238394.1	559305.XP_003235424.1	0	0	0	0	0.951	0.653	0.684	0.143	0.994
TERG_04772	TERG_06172	7365973	7364971	559305.XP_003234179.1	559305.XP_003233177.1	0	0	0	0	0.848	0.806	0.669	0.484	0.994
TERG_00217	TERG_07380	7370021	7363555	559305.XP_003238227.1	559305.XP_003231761.1	0	0	0	0	0.917	0.89	0.449	0	0.994
TERG_00531	TERG_03204	7370334	7367949	559305.XP_003238540.1	559305.XP_003236155.1	0	0	0	0	0.943	0.743	0.334	0.472	0.994
TERG_02237	TERG_06026	7369313	7364823	559305.XP_003237519.1	559305.XP_003233029.1	0.088	0	0	0	0.709	0.896	0.619	0.548	0.994
TERG_05283	TERG_07380	7366485	7363555	559305.XP_003234691.1	559305.XP_003231761.1	0	0	0	0	0.975	0.305	0.69	0.095	0.994
TERG_06026	TERG_08133	7364823	7363141	559305.XP_003233029.1	559305.XP_003231347.1	0	0	0	0	0.754	0.887	0.631	0.548	0.994
TERG_04450	TERG_05788	7367189	7365713	559305.XP_003235395.1	559305.XP_003233919.1	0	0	0	0	0.88	0.896	0.54	0.146	0.994
TERG_00633	TERG_06026	7370436	7364823	559305.XP_003238642.1	559305.XP_003233029.1	0	0	0	0	0.836	0.897	0.684	0.115	0.994
TERG_00217	TERG_05788	7370021	7365713	559305.XP_003238227.1	559305.XP_003233919.1	0	0	0	0	0.948	0.658	0.441	0.482	0.994
TERG_04450	TERG_04772	7367189	7365973	559305.XP_003235395.1	559305.XP_003234179.1	0	0	0	0	0.864	0.809	0.647	0.468	0.994
TERG_02237	TERG_05866	7369313	7365791	559305.XP_003237519.1	559305.XP_003233997.1	0	0	0	0	0.729	0.897	0.68	0.483	0.994
TERG_01102	TERG_05283	7370913	7366485	559305.XP_003239119.1	559305.XP_003234691.1	0	0	0	0	0.754	0.892	0.68	0.459	0.994
TERG_02599	TERG_06560	7369685	7364362	559305.XP_003237891.1	559305.XP_003232568.1	0.575	0	0	0	0.245	0	0.967	0.582	0.994
TERG_02032	TERG_02020	7369104	7369091	559305.XP_003237310.1	559305.XP_003237297.1	0	0	0	0	0.279	0.935	0.885	0.152	0.994
TERG_01562	TERG_06026	7368630	7364823	559305.XP_003236836.1	559305.XP_003233029.1	0	0	0	0	0.84	0.773	0.682	0.485	0.993
TERG_01256	TERG_02237	7371069	7369313	559305.XP_003239275.1	559305.XP_003237519.1	0	0	0	0	0.946	0.637	0.672	0.162	0.993
RPS0	TERG_05236	7369991	7366437	559305.XP_003238197.1	559305.XP_003234643.1	0	0	0	0	0.962	0.313	0.616	0.459	0.993
TERG_01256	TERG_01102	7371069	7370913	559305.XP_003239275.1	559305.XP_003239119.1	0	0	0	0	0.828	0.883	0.681	0.114	0.993
TERG_07944	TERG_08133	7363437	7363141	559305.XP_003231643.1	559305.XP_003231347.1	0	0	0	0	0.955	0.207	0.681	0.464	0.993
TERG_00783	TERG_00217	7370590	7370021	559305.XP_003238796.1	559305.XP_003238227.1	0	0	0	0	0.941	0.893	0	0.097	0.993
TERG_01102	TERG_05236	7370913	7366437	559305.XP_003239119.1	559305.XP_003234643.1	0	0	0	0	0.812	0.893	0.683	0.105	0.993
TERG_07276	TERG_08287	7364224	7362994	559305.XP_003232430.1	559305.XP_003231200.1	0.575	0	0	0	0.88	0	0.633	0.69	0.993
TERG_00238	TERG_04380	7370044	7367118	559305.XP_003238250.1	559305.XP_003235324.1	0	0	0	0	0.105	0.935	0.888	0.135	0.993
TERG_04143	TERG_05029	7366886	7366228	559305.XP_003235092.1	559305.XP_003234434.1	0	0	0	0	0.552	0.397	0.958	0.473	0.993
TERG_00383	TERG_05866	7370188	7365791	559305.XP_003238394.1	559305.XP_003233997.1	0.247	0	0	0	0.956	0	0.684	0.459	0.993
TERG_00217	TERG_06026	7370021	7364823	559305.XP_003238227.1	559305.XP_003233029.1	0.575	0	0	0	0.734	0.909	0.44	0.074	0.993
TERG_05236	TERG_06026	7366437	7364823	559305.XP_003234643.1	559305.XP_003233029.1	0	0	0	0	0.886	0.777	0.681	0.136	0.992
RPS1	TERG_04450	7367218	7367189	559305.XP_003235424.1	559305.XP_003235395.1	0	0	0	0	0.877	0.818	0.663	0.142	0.992
TERG_05866	TERG_06026	7365791	7364823	559305.XP_003233997.1	559305.XP_003233029.1	0	0	0	0	0.771	0.897	0.685	0.085	0.992
RPS1	TERG_06026	7367218	7364823	559305.XP_003235424.1	559305.XP_003233029.1	0	0	0	0	0.753	0.897	0.684	0.178	0.992
TERG_01612	TERG_08498	7368680	7362816	559305.XP_003236886.1	559305.XP_003231022.1	0.575	0	0.22	0	0.943	0.195	0	0.576	0.992
TERG_00217	TERG_02237	7370021	7369313	559305.XP_003238227.1	559305.XP_003237519.1	0.079	0	0	0	0.868	0.905	0.335	0.135	0.992
TERG_01256	TERG_00783	7371069	7370590	559305.XP_003239275.1	559305.XP_003238796.1	0	0	0	0	0.985	0.5	0	0.067	0.992
TERG_00783	TERG_07944	7370590	7363437	559305.XP_003238796.1	559305.XP_003231643.1	0	0	0	0	0.987	0.412	0	0.067	0.992
TERG_06172	TERG_07944	7364971	7363437	559305.XP_003233177.1	559305.XP_003231643.1	0	0	0	0	0.776	0.895	0.662	0.179	0.992
TERG_01256	TERG_08133	7371069	7363141	559305.XP_003239275.1	559305.XP_003231347.1	0	0	0	0	0.956	0.393	0.68	0.157	0.991
TERG_05788	TERG_06026	7365713	7364823	559305.XP_003233919.1	559305.XP_003233029.1	0	0	0	0	0.878	0.797	0.629	0.148	0.991
TERG_02604	TERG_04928	7369690	7366129	559305.XP_003237896.1	559305.XP_003234335.1	0.575	0	0	0	0.755	0.735	0.545	0.459	0.991
TERG_03738	TERG_07380	7368488	7363555	559305.XP_003236694.1	559305.XP_003231761.1	0	0	0	0	0.943	0.191	0.686	0.484	0.991
TERG_04294	TERG_04291	7367032	7367029	559305.XP_003235238.1	559305.XP_003235235.1	0.575	0.032	0	0	0.612	0.698	0.645	0.58	0.991
TERG_05679	TERG_06712	7365600	7364515	559305.XP_003233806.1	559305.XP_003232721.1	0.575	0.897	0.339	0	0	0	0.652	0.179	0.99
TERG_04121	TERG_08522	7366863	7362711	559305.XP_003235069.1	559305.XP_003230917.1	0	0	0	0	0.71	0	0.966	0.123	0.99
TERG_00217	TERG_07988	7370021	7363482	559305.XP_003238227.1	559305.XP_003231688.1	0	0	0	0	0.956	0.656	0.427	0	0.99
TERG_00531	TERG_01562	7370334	7368630	559305.XP_003238540.1	559305.XP_003236836.1	0	0	0	0	0.846	0.793	0.684	0.178	0.99
TERG_01076	TERG_04125	7370885	7366868	559305.XP_003239091.1	559305.XP_003235074.1	0.575	0	0	0	0.275	0.741	0.761	0.585	0.99
TERG_00783	TERG_01562	7370590	7368630	559305.XP_003238796.1	559305.XP_003236836.1	0	0	0	0	0.985	0.412	0	0	0.99
TERG_01562	TERG_04928	7368630	7366129	559305.XP_003236836.1	559305.XP_003234335.1	0.575	0	0	0	0.883	0.414	0.485	0.459	0.99
RPS0	TERG_01562	7369991	7368630	559305.XP_003238197.1	559305.XP_003236836.1	0.066	0	0	0	0.945	0.128	0.681	0.459	0.99
TERG_02007	TERG_05679	7369079	7365600	559305.XP_003237285.1	559305.XP_003233806.1	0.575	0.898	0.248	0	0.135	0	0.652	0.179	0.99
TERG_01102	TERG_00650	7370913	7370455	559305.XP_003239119.1	559305.XP_003238661.1	0	0	0	0	0.885	0.584	0.68	0.374	0.989
TERG_03206	groEL	7367951	7366884	559305.XP_003236157.1	559305.XP_003235090.1	0.23	0	0	0	0.886	0.687	0.305	0.551	0.989
TERG_03738	TERG_04928	7368488	7366129	559305.XP_003236694.1	559305.XP_003234335.1	0.575	0	0	0	0.792	0.582	0.55	0.459	0.989
TERG_01102	TERG_06172	7370913	7364971	559305.XP_003239119.1	559305.XP_003233177.1	0	0	0	0	0.725	0.891	0.639	0.107	0.989
TERG_00531	TERG_04450	7370334	7367189	559305.XP_003238540.1	559305.XP_003235395.1	0	0	0	0	0.856	0.771	0.663	0.175	0.989
TERG_00531	TERG_07988	7370334	7363482	559305.XP_003238540.1	559305.XP_003231688.1	0	0	0	0	0.952	0.307	0.682	0.153	0.989
TERG_02599	TERG_04121	7369685	7366863	559305.XP_003237891.1	559305.XP_003235069.1	0	0	0	0	0.695	0.142	0.957	0.165	0.989
RPS0	TERG_07988	7369991	7363482	559305.XP_003238197.1	559305.XP_003231688.1	0	0	0	0	0.886	0.583	0.613	0.459	0.988
TERG_07318	TERG_07276	7364266	7364224	559305.XP_003232472.1	559305.XP_003232430.1	0.575	0.067	0	0	0.391	0.578	0.718	0.664	0.988
TERG_03517	TERG_06224	7368268	7365025	559305.XP_003236474.1	559305.XP_003233231.1	0	0	0	0	0.792	0.679	0.652	0.581	0.988
TERG_05283	TERG_06026	7366485	7364823	559305.XP_003234691.1	559305.XP_003233029.1	0	0	0	0	0.875	0.707	0.684	0.096	0.988
TERG_01256	TERG_00217	7371069	7370021	559305.XP_003239275.1	559305.XP_003238227.1	0	0	0	0	0.952	0.6	0.43	0	0.988
TERG_02604	TERG_06172	7369690	7364971	559305.XP_003237896.1	559305.XP_003233177.1	0.253	0	0	0	0.883	0.4	0.63	0.481	0.988
RPS0	TERG_06026	7369991	7364823	559305.XP_003238197.1	559305.XP_003233029.1	0	0	0	0	0.628	0.895	0.683	0.116	0.987
TERG_02628	TERG_06689	7369714	7364492	559305.XP_003237920.1	559305.XP_003232698.1	0.237	0	0	0	0.628	0	0.93	0.467	0.987
TERG_02599	TERG_07318	7369685	7364266	559305.XP_003237891.1	559305.XP_003232472.1	0.575	0.031	0.243	0	0.148	0.741	0.728	0.459	0.987
TERG_00548	TERG_06578	7370351	7364380	559305.XP_003238557.1	559305.XP_003232586.1	0	0	0	0	0.369	0.928	0.41	0.585	0.987
TERG_04125	TERG_07814	7366868	7363309	559305.XP_003235074.1	559305.XP_003231515.1	0.246	0	0	0	0.326	0.879	0.64	0.485	0.986
TERG_00217	TERG_03738	7370021	7368488	559305.XP_003238227.1	559305.XP_003236694.1	0	0	0	0	0.955	0.399	0.445	0.212	0.986
TERG_01256	TERG_06026	7371069	7364823	559305.XP_003239275.1	559305.XP_003233029.1	0	0	0	0	0.832	0.735	0.685	0.171	0.986
TERG_06560	TERG_07276	7364362	7364224	559305.XP_003232568.1	559305.XP_003232430.1	0	0	0	0	0	0.303	0.959	0.552	0.986
TERG_04143	TERG_07016	7366886	7363958	559305.XP_003235092.1	559305.XP_003232164.1	0	0	0	0	0.332	0.688	0.893	0.467	0.986
TERG_07016	TERG_08522	7363958	7362711	559305.XP_003232164.1	559305.XP_003230917.1	0	0	0	0	0.693	0	0.957	0.071	0.986
TERG_00217	TERG_04450	7370021	7367189	559305.XP_003238227.1	559305.XP_003235395.1	0	0	0	0	0.948	0.587	0.425	0	0.986
TERG_04056	TERG_08287	7366798	7362994	559305.XP_003235004.1	559305.XP_003231200.1	0.575	0.009	0	0	0.659	0.43	0.753	0.459	0.986
TERG_02836	TERG_07318	7367578	7364266	559305.XP_003235784.1	559305.XP_003232472.1	0.575	0.002	0.445	0	0.309	0.414	0.746	0.548	0.986
TERG_01102	TERG_02604	7370913	7369690	559305.XP_003239119.1	559305.XP_003237896.1	0.137	0	0	0	0.867	0.44	0.682	0.447	0.986
gpd	TERG_08498	7367140	7362816	559305.XP_003235346.1	559305.XP_003231022.1	0.575	0.181	0	0	0.586	0.272	0.762	0.575	0.986
RPS0	TERG_03204	7369991	7367949	559305.XP_003238197.1	559305.XP_003236155.1	0	0	0	0	0.964	0.143	0.335	0.4	0.986
TERG_02237	TERG_03300	7369313	7368045	559305.XP_003237519.1	559305.XP_003236251.1	0	0	0	0	0.945	0.27	0.68	0	0.986
TERG_06026	TERG_07944	7364823	7363437	559305.XP_003233029.1	559305.XP_003231643.1	0	0	0	0	0.84	0.739	0.685	0.123	0.986
TERG_00217	TERG_01562	7370021	7368630	559305.XP_003238227.1	559305.XP_003236836.1	0	0	0	0	0.94	0.606	0.438	0	0.985
TERG_00093	TERG_07318	7369895	7364266	559305.XP_003238101.1	559305.XP_003232472.1	0.575	0	0.443	0	0.239	0.395	0.745	0.58	0.985
TERG_01281	TERG_01271	7371094	7371084	559305.XP_003239300.1	559305.XP_003239290.1	0.575	0.198	0.344	0	0.615	0	0.678	0.584	0.985
TERG_00650	TERG_06172	7370455	7364971	559305.XP_003238661.1	559305.XP_003233177.1	0	0	0	0	0.849	0.742	0.638	0.079	0.985
TERG_06172	TERG_08133	7364971	7363141	559305.XP_003233177.1	559305.XP_003231347.1	0	0	0	0	0.948	0.397	0.49	0.147	0.984
TERG_06689	TERG_07276	7364492	7364224	559305.XP_003232698.1	559305.XP_003232430.1	0.575	0	0	0	0.628	0	0.873	0.304	0.984
TERG_02628	TERG_05029	7369714	7366228	559305.XP_003237920.1	559305.XP_003234434.1	0	0	0	0	0.476	0	0.967	0.104	0.983
TERG_03834	TERG_03804	7368586	7368556	559305.XP_003236792.1	559305.XP_003236762.1	0.575	0	0.326	0	0.515	0	0.762	0.566	0.983
TERG_02628	TERG_03781	7369714	7368531	559305.XP_003237920.1	559305.XP_003236737.1	0	0	0.507	0.727	0.207	0.089	0.971	0.549	0.983
TERG_03738	TERG_08133	7368488	7363141	559305.XP_003236694.1	559305.XP_003231347.1	0	0	0	0	0.948	0	0.681	0.107	0.983
TERG_00883	TERG_07205	7370691	7364151	559305.XP_003238897.1	559305.XP_003232357.1	0	0	0	0	0.093	0.89	0.633	0.572	0.982
TERG_06026	TERG_07988	7364823	7363482	559305.XP_003233029.1	559305.XP_003231688.1	0	0	0	0	0.755	0.78	0.68	0.08	0.982
TERG_01102	TERG_08133	7370913	7363141	559305.XP_003239119.1	559305.XP_003231347.1	0	0	0	0	0.804	0.577	0.543	0.562	0.981
TERG_00783	TERG_00383	7370590	7370188	559305.XP_003238796.1	559305.XP_003238394.1	0	0	0	0	0.943	0.659	0	0.107	0.981
TERG_01612	gpd	7368680	7367140	559305.XP_003236886.1	559305.XP_003235346.1	0.575	0	0	0	0.69	0.712	0	0.579	0.981
RPS0	TERG_04450	7369991	7367189	559305.XP_003238197.1	559305.XP_003235395.1	0.093	0	0	0	0.885	0.333	0.591	0.459	0.981
TERG_00783	TERG_02237	7370590	7369313	559305.XP_003238796.1	559305.XP_003237519.1	0	0	0	0	0.84	0.887	0	0	0.981
TERG_07276	TERG_08522	7364224	7362711	559305.XP_003232430.1	559305.XP_003230917.1	0	0	0	0	0	0.473	0.959	0.178	0.98
TERG_02237	TERG_07944	7369313	7363437	559305.XP_003237519.1	559305.XP_003231643.1	0	0	0	0	0.922	0.188	0.68	0.167	0.98
TERG_04121	TERG_06689	7366863	7364492	559305.XP_003235069.1	559305.XP_003232698.1	0	0	0	0	0.707	0	0.927	0.176	0.98
TERG_03300	TERG_04928	7368045	7366129	559305.XP_003236251.1	559305.XP_003234335.1	0.575	0	0	0	0.755	0.417	0.51	0.459	0.98
TERG_00299	TERG_03834	7370105	7368586	559305.XP_003238311.1	559305.XP_003236792.1	0.575	0	0.416	0	0.325	0	0.762	0.572	0.979
TERG_00531	TERG_06172	7370334	7364971	559305.XP_003238540.1	559305.XP_003233177.1	0	0	0	0	0.755	0.74	0.662	0.176	0.979
TERG_01052	TERG_07659	7370861	7363836	559305.XP_003239067.1	559305.XP_003232042.1	0.612	0	0	0	0.093	0	0.878	0.582	0.979
TERG_01521	TERG_01052	7371330	7370861	559305.XP_003239536.1	559305.XP_003239067.1	0.612	0	0	0	0.093	0	0.878	0.582	0.979
TERG_04450	TERG_06026	7367189	7364823	559305.XP_003235395.1	559305.XP_003233029.1	0	0	0	0	0.726	0.808	0.619	0.087	0.979
TERG_01272	TERG_01076	7371085	7370885	559305.XP_003239291.1	559305.XP_003239091.1	0.575	0	0	0	0.275	0.432	0.761	0.581	0.979
TERG_04087	HSP70	7366829	7365312	559305.XP_003235035.1	559305.XP_003233518.1	0.575	0	0.426	0	0.227	0.678	0.33	0.575	0.978
RPS0	TERG_04928	7369991	7366129	559305.XP_003238197.1	559305.XP_003234335.1	0.089	0	0	0	0.733	0.727	0.484	0.459	0.978
TERG_02628	TERG_07016	7369714	7363958	559305.XP_003237920.1	559305.XP_003232164.1	0	0	0	0	0.451	0	0.957	0.148	0.978
TERG_00531	TERG_00383	7370334	7370188	559305.XP_003238540.1	559305.XP_003238394.1	0	0	0	0	0.8	0.654	0.684	0.142	0.978
TERG_03037	TERG_04087	7367779	7366829	559305.XP_003235985.1	559305.XP_003235035.1	0.575	0	0.433	0	0.227	0.678	0.33	0.575	0.978
TERG_02599	TERG_06689	7369685	7364492	559305.XP_003237891.1	559305.XP_003232698.1	0.067	0	0	0	0.206	0.113	0.93	0.583	0.977
TERG_01102	TERG_02237	7370913	7369313	559305.XP_003239119.1	559305.XP_003237519.1	0.575	0	0	0	0.663	0.584	0.628	0.147	0.977
TERG_00650	TERG_05236	7370455	7366437	559305.XP_003238661.1	559305.XP_003234643.1	0	0	0	0	0.873	0.393	0.682	0.178	0.977
TERG_01272	TERG_01269	7371085	7371082	559305.XP_003239291.1	559305.XP_003239288.1	0.575	0	0	0	0.749	0	0.649	0.468	0.977
TERG_02628	TERG_02073	7369714	7369146	559305.XP_003237920.1	559305.XP_003237352.1	0.209	0	0	0	0.607	0	0.875	0.48	0.977
TERG_02628	TERG_04121	7369714	7366863	559305.XP_003237920.1	559305.XP_003235069.1	0	0	0	0	0.271	0	0.966	0.146	0.976
TERG_03204	TERG_06026	7367949	7364823	559305.XP_003236155.1	559305.XP_003233029.1	0	0	0	0	0.709	0.797	0.334	0.468	0.976
TERG_02628	TERG_04056	7369714	7366798	559305.XP_003237920.1	559305.XP_003235004.1	0.246	0	0	0	0.371	0	0.897	0.577	0.976
TERG_02252	ACT	7369329	7364439	559305.XP_003237535.1	559305.XP_003232645.1	0	0	0	0	0	0.694	0.666	0.792	0.976
TERG_02237	TERG_05788	7369313	7365713	559305.XP_003237519.1	559305.XP_003233919.1	0	0	0	0	0.954	0	0.478	0.107	0.976
TERG_01102	TERG_06026	7370913	7364823	559305.XP_003239119.1	559305.XP_003233029.1	0	0	0	0	0.553	0.73	0.682	0.469	0.976
TERG_04450	TERG_08133	7367189	7363141	559305.XP_003235395.1	559305.XP_003231347.1	0	0	0	0	0.776	0.785	0.49	0.11	0.975
TERG_04450	TERG_04928	7367189	7366129	559305.XP_003235395.1	559305.XP_003234335.1	0.575	0	0	0	0.746	0.582	0.451	0.178	0.975
TERG_00217	TERG_03204	7370021	7367949	559305.XP_003238227.1	559305.XP_003236155.1	0	0	0	0	0.944	0.395	0.334	0	0.975
TERG_02599	TERG_05029	7369685	7366228	559305.XP_003237891.1	559305.XP_003234434.1	0	0	0	0	0.203	0	0.967	0.11	0.974
TERG_01562	TERG_08133	7368630	7363141	559305.XP_003236836.1	559305.XP_003231347.1	0	0	0	0	0.885	0.394	0.626	0.131	0.974
TERG_05029	TERG_08522	7366228	7362711	559305.XP_003234434.1	559305.XP_003230917.1	0	0	0	0	0.164	0	0.967	0.135	0.974
TERG_04143	TERG_06224	7366886	7365025	559305.XP_003235092.1	559305.XP_003233231.1	0	0	0	0	0.59	0.645	0.618	0.577	0.973
TERG_03781	TERG_02836	7368531	7367578	559305.XP_003236737.1	559305.XP_003235784.1	0.575	0.02	0.269	0	0.146	0.414	0.746	0.459	0.973
TERG_04928	TERG_06172	7366129	7364971	559305.XP_003234335.1	559305.XP_003233177.1	0.254	0	0	0	0.695	0.656	0.48	0.459	0.973
TERG_00783	TERG_06026	7370590	7364823	559305.XP_003238796.1	559305.XP_003233029.1	0	0	0	0	0.754	0.889	0	0.068	0.972
TERG_05236	TERG_07380	7366437	7363555	559305.XP_003234643.1	559305.XP_003231761.1	0	0	0	0	0.909	0	0.682	0.115	0.972
TERG_03037	cpyA	7367779	7362959	559305.XP_003235985.1	559305.XP_003231165.1	0	0	0	0	0	0.935	0	0.58	0.971
TERG_00650	TERG_03738	7370455	7368488	559305.XP_003238661.1	559305.XP_003236694.1	0	0	0	0	0.755	0.398	0.683	0.459	0.971
TERG_05029	TERG_06560	7366228	7364362	559305.XP_003234434.1	559305.XP_003232568.1	0	0	0	0	0.123	0	0.967	0.091	0.971
TERG_03679	TERG_03123	7368427	7367867	559305.XP_003236633.1	559305.XP_003236073.1	0	0.001	0	0	0.172	0.744	0.713	0.581	0.971
TERG_07318	TERG_08522	7364266	7362711	559305.XP_003232472.1	559305.XP_003230917.1	0.575	0.002	0.205	0	0.146	0.414	0.746	0.459	0.971
TERG_03124	TERG_03123	7367868	7367867	559305.XP_003236074.1	559305.XP_003236073.1	0	0.001	0	0	0.172	0.744	0.713	0.581	0.971
TERG_00342	TERG_03875	7370146	7366617	559305.XP_003238352.1	559305.XP_003234823.1	0.26	0	0	0	0.755	0	0.719	0.481	0.97
TERG_01359	TERG_04709	7371172	7367447	559305.XP_003239378.1	559305.XP_003235653.1	0.575	0	0	0	0.083	0.835	0	0.581	0.969
TERG_06172	TERG_06026	7364971	7364823	559305.XP_003233177.1	559305.XP_003233029.1	0	0	0	0	0.706	0.715	0.638	0.083	0.968
TERG_05029	TERG_07276	7366228	7364224	559305.XP_003234434.1	559305.XP_003232430.1	0	0	0	0	0.231	0	0.959	0.083	0.968
TERG_00783	TERG_07988	7370590	7363482	559305.XP_003238796.1	559305.XP_003231688.1	0	0	0	0	0.948	0.414	0	0	0.968
TERG_03781	TERG_05029	7368531	7366228	559305.XP_003236737.1	559305.XP_003234434.1	0	0	0	0	0.143	0	0.962	0.104	0.968
TERG_01102	TERG_07380	7370913	7363555	559305.XP_003239119.1	559305.XP_003231761.1	0	0	0	0	0.754	0.582	0.681	0.14	0.968
TERG_04121	TERG_07276	7366863	7364224	559305.XP_003235069.1	559305.XP_003232430.1	0	0	0	0	0.12	0	0.959	0.177	0.967
TERG_05236	TERG_04928	7366437	7366129	559305.XP_003234643.1	559305.XP_003234335.1	0.575	0	0	0	0.619	0.544	0.542	0.176	0.967
TERG_01272	TERG_03762	7371085	7368512	559305.XP_003239291.1	559305.XP_003236718.1	0.245	0	0	0	0.416	0.375	0.761	0.582	0.967
TERG_04121	TERG_06560	7366863	7364362	559305.XP_003235069.1	559305.XP_003232568.1	0	0	0	0	0.136	0	0.962	0.086	0.967
TERG_01562	TERG_07380	7368630	7363555	559305.XP_003236836.1	559305.XP_003231761.1	0	0	0	0	0.753	0.176	0.684	0.548	0.967
TERG_03762	TERG_04125	7368512	7366868	559305.XP_003236718.1	559305.XP_003235074.1	0.245	0	0	0	0.416	0.375	0.761	0.582	0.967
TERG_03037	TERG_07949	7367779	7363442	559305.XP_003235985.1	559305.XP_003231648.1	0.246	0	0	0	0.265	0.252	0	0.929	0.966
TERG_02599	TERG_07016	7369685	7363958	559305.XP_003237891.1	559305.XP_003232164.1	0	0	0	0	0.691	0.12	0.879	0.107	0.966
TERG_01883	TERG_07949	7368955	7363442	559305.XP_003237161.1	559305.XP_003231648.1	0.246	0	0	0	0.265	0.252	0	0.929	0.966
TERG_01002	TERG_07949	7370809	7363442	559305.XP_003239015.1	559305.XP_003231648.1	0.246	0	0	0	0.265	0.252	0	0.929	0.966
HSP70	TERG_07949	7365312	7363442	559305.XP_003233518.1	559305.XP_003231648.1	0.246	0	0	0	0.265	0.252	0	0.929	0.966
TERG_02237	TERG_05236	7369313	7366437	559305.XP_003237519.1	559305.XP_003234643.1	0	0	0	0	0.922	0	0.552	0.08	0.965
TERG_02628	TERG_02836	7369714	7367578	559305.XP_003237920.1	559305.XP_003235784.1	0.575	0.035	0	0	0.146	0.414	0.746	0.459	0.965
TERG_01272	TERG_06569	7371085	7364371	559305.XP_003239291.1	559305.XP_003232577.1	0.575	0	0	0	0.177	0.145	0.761	0.576	0.964
TERG_04125	TERG_06569	7366868	7364371	559305.XP_003235074.1	559305.XP_003232577.1	0.575	0	0	0	0.177	0.145	0.761	0.576	0.964
TERG_00093	TERG_02628	7369895	7369714	559305.XP_003238101.1	559305.XP_003237920.1	0.575	0	0	0	0.163	0.395	0.745	0.459	0.964
TERG_02599	TERG_02836	7369685	7367578	559305.XP_003237891.1	559305.XP_003235784.1	0.575	0	0	0	0.144	0.295	0.739	0.548	0.964
TERG_06560	TERG_07318	7364362	7364266	559305.XP_003232568.1	559305.XP_003232472.1	0.575	0	0	0	0.163	0.395	0.745	0.459	0.964
TERG_00093	TERG_03781	7369895	7368531	559305.XP_003238101.1	559305.XP_003236737.1	0.575	0	0	0	0.163	0.395	0.745	0.459	0.964
TERG_00883	TERG_04490	7370691	7367231	559305.XP_003238897.1	559305.XP_003235437.1	0	0	0	0	0.139	0.89	0.624	0.107	0.963
TERG_06224	TERG_07643	7365025	7363822	559305.XP_003233231.1	559305.XP_003232028.1	0	0	0	0	0.88	0.397	0.501	0.107	0.963
TERG_04490	TERG_04121	7367231	7366863	559305.XP_003235437.1	559305.XP_003235069.1	0	0	0	0	0.708	0	0.276	0.841	0.963
TERG_01076	TERG_07814	7370885	7363309	559305.XP_003239091.1	559305.XP_003231515.1	0.254	0	0	0	0.72	0	0.654	0.549	0.963
TERG_01272	TERG_04125	7371085	7366868	559305.XP_003239291.1	559305.XP_003235074.1	0	0	0.527	0.956	0	0.935	0.424	0.585	0.962
TERG_02073	TERG_05029	7369146	7366228	559305.XP_003237352.1	559305.XP_003234434.1	0	0	0	0	0.275	0.139	0.875	0.571	0.962
TERG_04087	TERG_07949	7366829	7363442	559305.XP_003235035.1	559305.XP_003231648.1	0.229	0	0	0	0.829	0.424	0	0.548	0.961
RPS0	TERG_06172	7369991	7364971	559305.XP_003238197.1	559305.XP_003233177.1	0	0	0	0	0.84	0.114	0.554	0.459	0.961
TERG_03204	TERG_08133	7367949	7363141	559305.XP_003236155.1	559305.XP_003231347.1	0	0	0	0	0.882	0.193	0.33	0.466	0.961
TERG_07380	TERG_07988	7363555	7363482	559305.XP_003231761.1	559305.XP_003231688.1	0	0	0	0	0.84	0.297	0.682	0	0.961
TERG_01076	TERG_06075	7370885	7364874	559305.XP_003239091.1	559305.XP_003233080.1	0.575	0	0	0	0.16	0.079	0.76	0.579	0.96
TERG_03206	TERG_07949	7367951	7363442	559305.XP_003236157.1	559305.XP_003231648.1	0.246	0	0	0	0.265	0.252	0	0.915	0.96
TERG_04928	TERG_07988	7366129	7363482	559305.XP_003234335.1	559305.XP_003231688.1	0.254	0	0	0	0.707	0.418	0.489	0.459	0.958
TERG_00633	TERG_04928	7370436	7366129	559305.XP_003238642.1	559305.XP_003234335.1	0.096	0	0	0	0.399	0.737	0.54	0.459	0.957
TERG_00974	TERG_01612	7370782	7368680	559305.XP_003238988.1	559305.XP_003236886.1	0.575	0	0	0	0.143	0	0.761	0.565	0.957
TERG_06075	TERG_06569	7364874	7364371	559305.XP_003233080.1	559305.XP_003232577.1	0.575	0	0	0	0.16	0	0.76	0.561	0.957
TERG_03781	TERG_05696	7368531	7365618	559305.XP_003236737.1	559305.XP_003233824.1	0.245	0	0	0	0.242	0.253	0.748	0.664	0.957
TERG_00383	TERG_08133	7370188	7363141	559305.XP_003238394.1	559305.XP_003231347.1	0	0	0	0	0.881	0	0.65	0	0.956
TERG_01076	TERG_01670	7370885	7368741	559305.XP_003239091.1	559305.XP_003236947.1	0.254	0	0	0	0.703	0	0.654	0.49	0.955
TERG_04928	TERG_04772	7366129	7365973	559305.XP_003234335.1	559305.XP_003234179.1	0	0	0	0	0.63	0.718	0.544	0.177	0.955
TERG_00783	TERG_04450	7370590	7367189	559305.XP_003238796.1	559305.XP_003235395.1	0	0	0	0	0.755	0.818	0	0.088	0.955
TERG_02768	TERG_04709	7367507	7367447	559305.XP_003235713.1	559305.XP_003235653.1	0.575	0	0.297	0	0.46	0	0.425	0.583	0.954
TERG_00650	TERG_04450	7370455	7367189	559305.XP_003238661.1	559305.XP_003235395.1	0	0	0	0	0.774	0.398	0.646	0.172	0.954
TERG_07988	TERG_08133	7363482	7363141	559305.XP_003231688.1	559305.XP_003231347.1	0	0	0	0	0.84	0.374	0.547	0.115	0.954
TERG_02836	TERG_05029	7367578	7366228	559305.XP_003235784.1	559305.XP_003234434.1	0	0	0	0	0.116	0	0.945	0.135	0.954
TERG_03517	TERG_04143	7368268	7366886	559305.XP_003236474.1	559305.XP_003235092.1	0	0	0	0	0.326	0.664	0.595	0.549	0.953
TERG_04056	TERG_07276	7366798	7364224	559305.XP_003235004.1	559305.XP_003232430.1	0.575	0	0	0	0.326	0	0.682	0.548	0.953
TERG_01272	TERG_07814	7371085	7363309	559305.XP_003239291.1	559305.XP_003231515.1	0.246	0	0	0	0.326	0.575	0.64	0.485	0.952
TERG_03037	TERG_07527	7367779	7363702	559305.XP_003235985.1	559305.XP_003231908.1	0	0	0	0	0	0.89	0	0.585	0.952
TERG_02628	TERG_05696	7369714	7365618	559305.XP_003237920.1	559305.XP_003233824.1	0.245	0	0	0	0.242	0.118	0.748	0.674	0.951
TERG_03300	TERG_06026	7368045	7364823	559305.XP_003236251.1	559305.XP_003233029.1	0	0	0	0	0.325	0.786	0.686	0	0.95
TERG_02628	TERG_07814	7369714	7363309	559305.XP_003237920.1	559305.XP_003231515.1	0	0	0	0	0.176	0.398	0.83	0.468	0.949
TERG_03781	TERG_08287	7368531	7362994	559305.XP_003236737.1	559305.XP_003231200.1	0.245	0	0	0	0.242	0.118	0.748	0.664	0.949
TERG_07318	TERG_08287	7364266	7362994	559305.XP_003232472.1	559305.XP_003231200.1	0.245	0	0	0	0.242	0.118	0.748	0.664	0.949
TERG_05696	TERG_07318	7365618	7364266	559305.XP_003233824.1	559305.XP_003232472.1	0.245	0	0	0	0.242	0.118	0.748	0.664	0.949
TERG_00783	TERG_06578	7370590	7364380	559305.XP_003238796.1	559305.XP_003232586.1	0	0	0	0	0.948	0	0	0.07	0.949
TERG_02073	TERG_04121	7369146	7366863	559305.XP_003237352.1	559305.XP_003235069.1	0	0	0	0	0.324	0	0.872	0.461	0.949
RPS1	TERG_04928	7367218	7366129	559305.XP_003235424.1	559305.XP_003234335.1	0	0	0	0	0.627	0.728	0.544	0	0.949
TERG_02628	TERG_08287	7369714	7362994	559305.XP_003237920.1	559305.XP_003231200.1	0.245	0	0	0	0.242	0.118	0.748	0.664	0.949
TERG_03517	TERG_07643	7368268	7363822	559305.XP_003236474.1	559305.XP_003232028.1	0	0	0	0	0.754	0.298	0.501	0.482	0.949
TERG_01052	TERG_05679	7370861	7365600	559305.XP_003239067.1	559305.XP_003233806.1	0.149	0	0	0	0	0	0.874	0.556	0.948
TERG_02599	TERG_04056	7369685	7366798	559305.XP_003237891.1	559305.XP_003235004.1	0.153	0	0	0	0.177	0	0.872	0.488	0.948
TERG_02631	TERG_03124	7369717	7367868	559305.XP_003237923.1	559305.XP_003236074.1	0	0.076	0	0	0.224	0.709	0.501	0.58	0.948
TERG_02631	TERG_03679	7369717	7368427	559305.XP_003237923.1	559305.XP_003236633.1	0	0.076	0	0	0.224	0.709	0.501	0.58	0.948
TERG_01521	TERG_02007	7371330	7369079	559305.XP_003239536.1	559305.XP_003237285.1	0.575	0.002	0	0	0.269	0.256	0.644	0.459	0.947
TERG_04121	TERG_06224	7366863	7365025	559305.XP_003235069.1	559305.XP_003233231.1	0	0	0	0	0.757	0.493	0.543	0.171	0.947
TERG_03738	TERG_06026	7368488	7364823	559305.XP_003236694.1	559305.XP_003233029.1	0	0	0	0	0.436	0.724	0.684	0	0.946
TERG_01521	TERG_05679	7371330	7365600	559305.XP_003239536.1	559305.XP_003233806.1	0.575	0.003	0	0	0.14	0.536	0.673	0.184	0.946
TERG_05679	TERG_07659	7365600	7363836	559305.XP_003233806.1	559305.XP_003232042.1	0.575	0.025	0	0	0.14	0.536	0.673	0.184	0.946
TERG_06689	TERG_08522	7364492	7362711	559305.XP_003232698.1	559305.XP_003230917.1	0	0	0	0	0.152	0	0.93	0.176	0.946
TERG_00383	TERG_07380	7370188	7363555	559305.XP_003238394.1	559305.XP_003231761.1	0	0	0	0	0.836	0	0.684	0	0.945
TERG_00383	TERG_04928	7370188	7366129	559305.XP_003238394.1	559305.XP_003234335.1	0.095	0	0	0	0.687	0.409	0.49	0.459	0.945
TERG_06689	TERG_06560	7364492	7364362	559305.XP_003232698.1	559305.XP_003232568.1	0	0	0	0	0.112	0	0.93	0.176	0.944
TERG_03762	TERG_05696	7368512	7365618	559305.XP_003236718.1	559305.XP_003233824.1	0.575	0	0	0	0.378	0	0.645	0.479	0.944
TERG_04056	TERG_06689	7366798	7364492	559305.XP_003235004.1	559305.XP_003232698.1	0.254	0	0	0	0.385	0	0.762	0.55	0.944
TERG_02073	TERG_07276	7369146	7364224	559305.XP_003237352.1	559305.XP_003232430.1	0.487	0	0	0	0.603	0	0.708	0.184	0.944
TERG_02604	TERG_05194	7369690	7366392	559305.XP_003237896.1	559305.XP_003234598.1	0.575	0	0	0	0.328	0.675	0	0.459	0.943
TERG_03762	TERG_04056	7368512	7366798	559305.XP_003236718.1	559305.XP_003235004.1	0.575	0	0	0	0.239	0	0.645	0.568	0.943
TERG_08655	TERG_06224	7370237	7365025	559305.XP_003238443.1	559305.XP_003233231.1	0	0	0	0	0.585	0.835	0.199	0.071	0.942
TERG_03781	TERG_06689	7368531	7364492	559305.XP_003236737.1	559305.XP_003232698.1	0.237	0	0	0	0.273	0	0.888	0.179	0.942
TERG_00650	TERG_07988	7370455	7363482	559305.XP_003238661.1	559305.XP_003231688.1	0	0	0	0	0.737	0.393	0.67	0	0.942
TERG_06224	TERG_07016	7365025	7363958	559305.XP_003233231.1	559305.XP_003232164.1	0	0	0	0	0.375	0.812	0.478	0.173	0.942
TERG_04450	TERG_07380	7367189	7363555	559305.XP_003235395.1	559305.XP_003231761.1	0	0	0	0	0.754	0.298	0.68	0.09	0.942
TERG_05819	TERG_06569	7365744	7364371	559305.XP_003233950.1	559305.XP_003232577.1	0.254	0	0.467	0	0.211	0	0.654	0.549	0.942
TERG_01544	TERG_08522	7368612	7362711	559305.XP_003236818.1	559305.XP_003230917.1	0	0	0	0	0.093	0.935	0	0.107	0.942
TERG_00093	TERG_02599	7369895	7369685	559305.XP_003238101.1	559305.XP_003237891.1	0.575	0	0	0	0.1	0	0.736	0.486	0.941
TERG_03206	groES	7367951	7363019	559305.XP_003236157.1	559305.XP_003231225.1	0.138	0	0	0	0.253	0.82	0	0.558	0.941
TERG_05579	TERG_08287	7365499	7362994	559305.XP_003233705.1	559305.XP_003231200.1	0.253	0	0	0	0.428	0.096	0.761	0.465	0.941
TERG_05696	TERG_05579	7365618	7365499	559305.XP_003233824.1	559305.XP_003233705.1	0.253	0	0	0	0.428	0.096	0.761	0.465	0.941
TERG_00383	TERG_00217	7370188	7370021	559305.XP_003238394.1	559305.XP_003238227.1	0	0	0	0	0.84	0.394	0.438	0	0.94
TERG_01670	TERG_06075	7368741	7364874	559305.XP_003236947.1	559305.XP_003233080.1	0	0	0	0	0	0.628	0.647	0.574	0.939
TERG_03781	TERG_05184	7368531	7366382	559305.XP_003236737.1	559305.XP_003234588.1	0	0	0	0	0	0	0.887	0.484	0.939
TERG_01521	TERG_04389	7371330	7367127	559305.XP_003239536.1	559305.XP_003235333.1	0.575	0	0	0	0.165	0.256	0.644	0.459	0.939
TERG_02237	TERG_04450	7369313	7367189	559305.XP_003237519.1	559305.XP_003235395.1	0	0	0	0	0.717	0.618	0.48	0	0.938
TERG_05194	TERG_05866	7366392	7365791	559305.XP_003234598.1	559305.XP_003233997.1	0.575	0	0	0	0.334	0.674	0	0.416	0.938
TERG_03206	TERG_06963	7367951	7364766	559305.XP_003236157.1	559305.XP_003232972.1	0	0	0	0	0.283	0.659	0.118	0.746	0.938
TERG_02073	TERG_05696	7369146	7365618	559305.XP_003237352.1	559305.XP_003233824.1	0.253	0	0	0	0.391	0.12	0.761	0.459	0.938
TERG_06689	TERG_07814	7364492	7363309	559305.XP_003232698.1	559305.XP_003231515.1	0.092	0	0	0	0.167	0	0.83	0.57	0.937
TERG_06704	cpyA	7364506	7362959	559305.XP_003232712.1	559305.XP_003231165.1	0	0	0	0	0.382	0.777	0	0.582	0.937
TERG_00810	TERG_08472	7370617	7362790	559305.XP_003238823.1	559305.XP_003230996.1	0	0	0	0	0.072	0.935	0	0	0.937
TERG_02073	TERG_08287	7369146	7362994	559305.XP_003237352.1	559305.XP_003231200.1	0.253	0	0	0	0.391	0.096	0.761	0.459	0.937
TERG_00783	TERG_04928	7370590	7366129	559305.XP_003238796.1	559305.XP_003234335.1	0	0	0	0	0.796	0.704	0	0	0.937
TERG_02237	TERG_07988	7369313	7363482	559305.XP_003237519.1	559305.XP_003231688.1	0	0	0	0	0.69	0.583	0.506	0.138	0.937
TERG_00217	TERG_05236	7370021	7366437	559305.XP_003238227.1	559305.XP_003234643.1	0	0	0	0	0.816	0.445	0.438	0	0.937
TERG_01052	TERG_03476	7370861	7368225	559305.XP_003239067.1	559305.XP_003236431.1	0.114	0	0	0	0	0	0.854	0.548	0.936
TERG_00217	TERG_07944	7370021	7363437	559305.XP_003238227.1	559305.XP_003231643.1	0	0	0	0	0.847	0.314	0.441	0	0.936
TERG_06560	TERG_07016	7364362	7363958	559305.XP_003232568.1	559305.XP_003232164.1	0	0	0	0	0.114	0	0.93	0	0.935
TERG_03483	TERG_06560	7368232	7364362	559305.XP_003236438.1	559305.XP_003232568.1	0	0	0	0	0	0.935	0	0	0.935
TERG_03818	TERG_06963	7368570	7364766	559305.XP_003236776.1	559305.XP_003232972.1	0	0	0	0	0	0.654	0	0.821	0.935
TERG_03037	TERG_06963	7367779	7364766	559305.XP_003235985.1	559305.XP_003232972.1	0	0	0	0	0.326	0.704	0.325	0.58	0.935
TERG_01002	TERG_04087	7370809	7366829	559305.XP_003239015.1	559305.XP_003235035.1	0.575	0	0.449	0	0.227	0.272	0.12	0.549	0.935
TERG_00299	TERG_03804	7370105	7368556	559305.XP_003238311.1	559305.XP_003236762.1	0.575	0	0.473	0	0.398	0	0.21	0.478	0.934
TERG_04087	TERG_06963	7366829	7364766	559305.XP_003235035.1	559305.XP_003232972.1	0	0	0	0	0.594	0.245	0.287	0.737	0.934
HSP70	TERG_06963	7365312	7364766	559305.XP_003233518.1	559305.XP_003232972.1	0	0	0	0	0.311	0.704	0.325	0.58	0.934
TERG_00976	TERG_05184	7370784	7366382	559305.XP_003238990.1	559305.XP_003234588.1	0.252	0	0	0	0.23	0	0.762	0.576	0.934
TERG_06075	TERG_07814	7364874	7363309	559305.XP_003233080.1	559305.XP_003231515.1	0	0	0	0	0	0.604	0.647	0.57	0.934
TERG_02007	TERG_07093	7369079	7364037	559305.XP_003237285.1	559305.XP_003232243.1	0.575	0	0	0	0.244	0.079	0.644	0.466	0.933
TERG_06172	TERG_07380	7364971	7363555	559305.XP_003233177.1	559305.XP_003231761.1	0	0	0	0	0.755	0.189	0.68	0.08	0.933
TERG_00093	TERG_05029	7369895	7366228	559305.XP_003238101.1	559305.XP_003234434.1	0	0	0	0	0.184	0	0.918	0.091	0.933
TERG_03476	TERG_05819	7368225	7365744	559305.XP_003236431.1	559305.XP_003233950.1	0.575	0	0	0	0.393	0	0.565	0.459	0.931
TERG_01670	TERG_03476	7368741	7368225	559305.XP_003236947.1	559305.XP_003236431.1	0.575	0	0	0	0.393	0	0.565	0.459	0.931
TERG_04056	TERG_05579	7366798	7365499	559305.XP_003235004.1	559305.XP_003233705.1	0.252	0	0	0	0.302	0.108	0.761	0.481	0.931
TERG_01883	TERG_04087	7368955	7366829	559305.XP_003237161.1	559305.XP_003235035.1	0.575	0	0.411	0	0.227	0.272	0.12	0.549	0.931
TERG_03476	TERG_07814	7368225	7363309	559305.XP_003236431.1	559305.XP_003231515.1	0.575	0	0	0	0.393	0	0.565	0.459	0.931
TERG_02599	TERG_02073	7369685	7369146	559305.XP_003237891.1	559305.XP_003237352.1	0	0	0	0	0.391	0	0.875	0.178	0.931
TERG_05579	TERG_07276	7365499	7364224	559305.XP_003233705.1	559305.XP_003232430.1	0.487	0	0	0	0.617	0	0.416	0.471	0.931
TERG_02237	TERG_01562	7369313	7368630	559305.XP_003237519.1	559305.XP_003236836.1	0	0	0	0	0.698	0.479	0.572	0.095	0.93
TERG_02599	TERG_07814	7369685	7363309	559305.XP_003237891.1	559305.XP_003231515.1	0	0	0	0	0.223	0.099	0.83	0.486	0.93
TERG_00708	TERG_05184	7370515	7366382	559305.XP_003238721.1	559305.XP_003234588.1	0.252	0	0	0	0.168	0	0.762	0.576	0.928
TERG_05819	TERG_07814	7365744	7363309	559305.XP_003233950.1	559305.XP_003231515.1	0	0	0.525	0.846	0	0.922	0	0	0.928
TERG_03762	TERG_03065	7368512	7367807	559305.XP_003236718.1	559305.XP_003236013.1	0.238	0	0	0	0.12	0.147	0.761	0.543	0.926
TERG_08655	TERG_04121	7370237	7366863	559305.XP_003238443.1	559305.XP_003235069.1	0	0	0	0	0.325	0.886	0	0.107	0.925
TERG_06569	TERG_07814	7364371	7363309	559305.XP_003232577.1	559305.XP_003231515.1	0.254	0	0.321	0	0.18	0	0.654	0.549	0.923
TERG_06689	TERG_08287	7364492	7362994	559305.XP_003232698.1	559305.XP_003231200.1	0.254	0	0	0	0.284	0	0.762	0.459	0.922
TERG_04594	groEL	7367334	7366884	559305.XP_003235540.1	559305.XP_003235090.1	0	0	0	0	0	0.893	0.305	0	0.922
TERG_05696	TERG_06689	7365618	7364492	559305.XP_003233824.1	559305.XP_003232698.1	0.254	0	0	0	0.284	0	0.762	0.459	0.922
TERG_07276	TERG_07016	7364224	7363958	559305.XP_003232430.1	559305.XP_003232164.1	0	0	0	0	0.178	0	0.902	0.107	0.921
TERG_00299	TERG_03476	7370105	7368225	559305.XP_003238311.1	559305.XP_003236431.1	0.575	0	0	0	0.111	0	0.66	0.459	0.921
TERG_03517	TERG_05029	7368268	7366228	559305.XP_003236474.1	559305.XP_003234434.1	0	0	0	0	0.698	0.299	0.598	0.172	0.92
TERG_01948	TERG_07611	7369021	7363789	559305.XP_003237227.1	559305.XP_003231995.1	0.252	0	0	0	0.142	0	0.749	0.564	0.92
TERG_02073	TERG_04056	7369146	7366798	559305.XP_003237352.1	559305.XP_003235004.1	0.252	0	0	0	0.274	0.142	0.761	0.386	0.919
TERG_03781	TERG_04121	7368531	7366863	559305.XP_003236737.1	559305.XP_003235069.1	0	0	0	0	0.113	0	0.908	0.086	0.918
TERG_00783	TERG_06172	7370590	7364971	559305.XP_003238796.1	559305.XP_003233177.1	0	0	0	0	0.852	0.412	0	0.105	0.915
TERG_04125	TERG_06689	7366868	7364492	559305.XP_003235074.1	559305.XP_003232698.1	0.253	0	0	0	0.619	0	0.389	0.571	0.915
TERG_00299	TERG_07814	7370105	7363309	559305.XP_003238311.1	559305.XP_003231515.1	0.575	0	0	0	0.075	0.064	0.761	0.184	0.915
TERG_00299	TERG_05819	7370105	7365744	559305.XP_003238311.1	559305.XP_003233950.1	0.575	0	0	0	0.075	0.064	0.761	0.184	0.915
TERG_01272	TERG_06689	7371085	7364492	559305.XP_003239291.1	559305.XP_003232698.1	0.253	0	0	0	0.619	0	0.389	0.571	0.915
TERG_00299	TERG_01670	7370105	7368741	559305.XP_003238311.1	559305.XP_003236947.1	0.575	0	0	0	0.072	0.064	0.761	0.184	0.914
TERG_01670	TERG_05819	7368741	7365744	559305.XP_003236947.1	559305.XP_003233950.1	0	0	0.525	0.829	0.282	0.701	0.558	0.579	0.914
TERG_03472	TERG_06224	7368221	7365025	559305.XP_003236427.1	559305.XP_003233231.1	0	0	0	0	0.84	0	0	0.481	0.913
TERG_00883	TERG_03762	7370691	7368512	559305.XP_003238897.1	559305.XP_003236718.1	0	0	0	0	0.227	0.878	0	0.145	0.912
TERG_03762	TERG_08287	7368512	7362994	559305.XP_003236718.1	559305.XP_003231200.1	0.575	0	0	0	0.378	0	0.645	0.178	0.912
TERG_02073	TERG_08522	7369146	7362711	559305.XP_003237352.1	559305.XP_003230917.1	0	0	0	0	0.219	0	0.875	0.179	0.912
TERG_02073	TERG_06560	7369146	7364362	559305.XP_003237352.1	559305.XP_003232568.1	0	0	0	0	0.131	0.136	0.875	0.178	0.912
TERG_03204	TERG_04928	7367949	7366129	559305.XP_003236155.1	559305.XP_003234335.1	0.254	0	0	0	0.715	0.418	0.266	0.176	0.911
TERG_02237	TERG_03738	7369313	7368488	559305.XP_003237519.1	559305.XP_003236694.1	0	0	0	0	0.704	0	0.681	0.136	0.911
TERG_04125	TERG_05819	7366868	7365744	559305.XP_003235074.1	559305.XP_003233950.1	0.246	0	0	0	0.167	0.195	0.64	0.582	0.91
TERG_04772	TERG_06578	7365973	7364380	559305.XP_003234179.1	559305.XP_003232586.1	0	0	0	0	0.897	0	0	0.17	0.91
TERG_01359	gpd	7371172	7367140	559305.XP_003239378.1	559305.XP_003235346.1	0.575	0	0	0	0.067	0	0.756	0.183	0.91
TERG_01102	TERG_04928	7370913	7366129	559305.XP_003239119.1	559305.XP_003234335.1	0.212	0	0	0	0.622	0.399	0.481	0.182	0.91
TERG_02836	TERG_07276	7367578	7364224	559305.XP_003235784.1	559305.XP_003232430.1	0	0	0	0	0	0.193	0.874	0.178	0.909
TERG_01670	TERG_06569	7368741	7364371	559305.XP_003236947.1	559305.XP_003232577.1	0.254	0	0.324	0	0.165	0	0.654	0.471	0.908
TERG_00548	TERG_03738	7370351	7368488	559305.XP_003238557.1	559305.XP_003236694.1	0	0	0	0	0.695	0	0.479	0.464	0.907
TERG_07588	TERG_08443	7363765	7362937	559305.XP_003231971.1	559305.XP_003231143.1	0	0	0	0	0.2	0	0.759	0.555	0.906
TERG_00783	TERG_05236	7370590	7366437	559305.XP_003238796.1	559305.XP_003234643.1	0	0	0	0	0.84	0.432	0	0	0.905
TERG_00548	TERG_04928	7370351	7366129	559305.XP_003238557.1	559305.XP_003234335.1	0.254	0	0	0	0.452	0.191	0.424	0.58	0.905
TERG_04928	TERG_05788	7366129	7365713	559305.XP_003234335.1	559305.XP_003233919.1	0	0	0	0	0.597	0.582	0.478	0	0.904
TERG_04490	TERG_06183	7367231	7364982	559305.XP_003235437.1	559305.XP_003233188.1	0	0	0	0	0.69	0.656	0	0.178	0.904
TERG_03472	TERG_04121	7368221	7366863	559305.XP_003236427.1	559305.XP_003235069.1	0	0	0	0	0.716	0.654	0	0.107	0.904
TERG_00531	TERG_04928	7370334	7366129	559305.XP_003238540.1	559305.XP_003234335.1	0	0	0	0	0.269	0.73	0.554	0	0.904
TERG_03804	TERG_03476	7368556	7368225	559305.XP_003236762.1	559305.XP_003236431.1	0.254	0	0	0	0.117	0	0.761	0.459	0.903
TERG_06712	TERG_07659	7364515	7363836	559305.XP_003232721.1	559305.XP_003232042.1	0.575	0.039	0	0	0.117	0.256	0.644	0.18	0.903
TERG_01521	TERG_06712	7371330	7364515	559305.XP_003239536.1	559305.XP_003232721.1	0.575	0.006	0	0	0.117	0.256	0.644	0.18	0.903
TERG_01670	TERG_04125	7368741	7366868	559305.XP_003236947.1	559305.XP_003235074.1	0.246	0	0	0	0.217	0.272	0.64	0.471	0.903
TERG_01521	TERG_08472	7371330	7362790	559305.XP_003239536.1	559305.XP_003230996.1	0.575	0	0	0	0.117	0.256	0.644	0.18	0.903
TERG_04389	TERG_07659	7367127	7363836	559305.XP_003235333.1	559305.XP_003232042.1	0.575	0	0	0	0.117	0.256	0.644	0.18	0.903
TERG_07659	TERG_08472	7363836	7362790	559305.XP_003232042.1	559305.XP_003230996.1	0.575	0	0	0	0.117	0.256	0.644	0.18	0.903
TERG_02007	TERG_07659	7369079	7363836	559305.XP_003237285.1	559305.XP_003232042.1	0.575	0.017	0	0	0.117	0.256	0.644	0.18	0.903
TERG_06075	TERG_07276	7364874	7364224	559305.XP_003233080.1	559305.XP_003232430.1	0	0	0	0	0.301	0	0.732	0.52	0.902
TERG_03738	TERG_05194	7368488	7366392	559305.XP_003236694.1	559305.XP_003234598.1	0.575	0	0	0	0.376	0.399	0	0.459	0.902
TERG_04056	TERG_07318	7366798	7364266	559305.XP_003235004.1	559305.XP_003232472.1	0.246	0	0	0	0.158	0	0.748	0.459	0.901
TERG_03206	TERG_04087	7367951	7366829	559305.XP_003236157.1	559305.XP_003235035.1	0.575	0	0.392	0	0.227	0.198	0	0.481	0.901
TERG_02599	TERG_04490	7369685	7367231	559305.XP_003237891.1	559305.XP_003235437.1	0	0	0	0	0.79	0	0.523	0.094	0.901
TERG_05679	TERG_07093	7365600	7364037	559305.XP_003233806.1	559305.XP_003232243.1	0.575	0	0.264	0	0.099	0	0.64	0.179	0.901
TERG_03781	TERG_04056	7368531	7366798	559305.XP_003236737.1	559305.XP_003235004.1	0.246	0	0	0	0.158	0	0.748	0.459	0.901
TERG_02599	TERG_02491	7369685	7369573	559305.XP_003237891.1	559305.XP_003237779.1	0	0	0	0	0	0	0.483	0.818	0.901
TERG_00217	TERG_06172	7370021	7364971	559305.XP_003238227.1	559305.XP_003233177.1	0	0	0	0	0.754	0.282	0.438	0.117	0.9
TERG_06183	TERG_06689	7364982	7364492	559305.XP_003233188.1	559305.XP_003232698.1	0	0	0	0	0.774	0	0	0.574	0.899
RPS0	TERG_06578	7369991	7364380	559305.XP_003238197.1	559305.XP_003232586.1	0	0	0	0	0.899	0	0	0	0.899
TERG_05866	TERG_06578	7365791	7364380	559305.XP_003233997.1	559305.XP_003232586.1	0	0	0	0	0.885	0	0	0.146	0.897
TERG_05194	TERG_06172	7366392	7364971	559305.XP_003234598.1	559305.XP_003233177.1	0.575	0	0	0	0.381	0.556	0	0.224	0.897
TERG_02628	TERG_04125	7369714	7366868	559305.XP_003237920.1	559305.XP_003235074.1	0.092	0	0	0	0.237	0.079	0.737	0.48	0.896
TERG_00650	TERG_04928	7370455	7366129	559305.XP_003238661.1	559305.XP_003234335.1	0	0	0	0	0.326	0.669	0.494	0.178	0.894
TERG_04389	TERG_05679	7367127	7365600	559305.XP_003235333.1	559305.XP_003233806.1	0.575	0.149	0	0	0.135	0	0.652	0.179	0.894
TERG_01272	TERG_02628	7371085	7369714	559305.XP_003239291.1	559305.XP_003237920.1	0.092	0	0	0	0.236	0.079	0.737	0.469	0.894
TERG_01269	TERG_04125	7371082	7366868	559305.XP_003239288.1	559305.XP_003235074.1	0.575	0	0	0	0.239	0	0.649	0.179	0.894
TERG_02728	TERG_07526	7367466	7363701	559305.XP_003235672.1	559305.XP_003231907.1	0	0	0	0	0.667	0	0.644	0.177	0.893
TERG_05696	TERG_07814	7365618	7363309	559305.XP_003233824.1	559305.XP_003231515.1	0	0	0	0	0.111	0.787	0	0.477	0.892
TERG_06578	TERG_07944	7364380	7363437	559305.XP_003232586.1	559305.XP_003231643.1	0	0	0	0	0.892	0	0	0	0.892
TERG_00650	TERG_03204	7370455	7367949	559305.XP_003238661.1	559305.XP_003236155.1	0	0	0	0	0.627	0.274	0.333	0.468	0.891
TERG_01076	TERG_05819	7370885	7365744	559305.XP_003239091.1	559305.XP_003233950.1	0.254	0	0	0	0.18	0	0.654	0.549	0.891
TERG_04145	TERG_07016	7366888	7363958	559305.XP_003235094.1	559305.XP_003232164.1	0	0	0	0	0.682	0.152	0.305	0.479	0.889
TERG_01272	TERG_05819	7371085	7365744	559305.XP_003239291.1	559305.XP_003233950.1	0.246	0	0	0	0.167	0.195	0.64	0.485	0.889
TERG_02628	TERG_03762	7369714	7368512	559305.XP_003237920.1	559305.XP_003236718.1	0.121	0	0	0	0.645	0	0.319	0.542	0.889
TERG_03762	TERG_06075	7368512	7364874	559305.XP_003236718.1	559305.XP_003233080.1	0.254	0	0	0	0.285	0.56	0	0.578	0.887
TERG_03762	TERG_07149	7368512	7364095	559305.XP_003236718.1	559305.XP_003232301.1	0	0	0	0	0.286	0.106	0.648	0.56	0.887
TERG_00548	ACT	7370351	7364439	559305.XP_003238557.1	559305.XP_003232645.1	0	0	0	0	0.23	0.359	0	0.79	0.887
TERG_08655	TERG_04311	7370237	7367048	559305.XP_003238443.1	559305.XP_003235254.1	0	0	0	0	0.552	0.396	0.185	0.548	0.886
TERG_01670	TERG_06689	7368741	7364492	559305.XP_003236947.1	559305.XP_003232698.1	0.092	0	0	0	0.121	0	0.707	0.572	0.886
TERG_04143	TERG_07643	7366886	7363822	559305.XP_003235092.1	559305.XP_003232028.1	0	0	0	0	0.396	0.397	0.665	0.174	0.885
TERG_04145	TERG_04121	7366888	7366863	559305.XP_003235094.1	559305.XP_003235069.1	0	0	0	0	0.694	0.172	0.17	0.521	0.885
TERG_02032	TERG_07016	7369104	7363958	559305.XP_003237310.1	559305.XP_003232164.1	0	0	0	0	0.752	0.176	0	0.486	0.885
TERG_02599	TERG_05184	7369685	7366382	559305.XP_003237891.1	559305.XP_003234588.1	0.275	0	0.206	0	0	0	0.578	0.581	0.884
TERG_01272	TERG_01670	7371085	7368741	559305.XP_003239291.1	559305.XP_003236947.1	0.246	0	0	0	0.19	0.163	0.64	0.471	0.884
TERG_01052	TERG_02007	7370861	7369079	559305.XP_003239067.1	559305.XP_003237285.1	0.223	0	0	0	0.129	0	0.648	0.571	0.884
TERG_06689	TERG_07643	7364492	7363822	559305.XP_003232698.1	559305.XP_003232028.1	0	0	0	0	0.388	0	0.81	0.077	0.883
TERG_01052	TERG_04389	7370861	7367127	559305.XP_003239067.1	559305.XP_003235333.1	0.223	0	0	0	0.114	0	0.648	0.571	0.882
TERG_00383	TERG_02237	7370188	7369313	559305.XP_003238394.1	559305.XP_003237519.1	0	0	0	0	0.718	0	0.596	0	0.881
TERG_03517	TERG_07016	7368268	7363958	559305.XP_003236474.1	559305.XP_003232164.1	0	0	0	0	0.164	0.716	0.511	0.099	0.881
TERG_02628	TERG_01670	7369714	7368741	559305.XP_003237920.1	559305.XP_003236947.1	0	0	0	0	0.114	0.101	0.707	0.548	0.88
TERG_04389	TERG_07093	7367127	7364037	559305.XP_003235333.1	559305.XP_003232243.1	0.575	0	0	0	0.116	0.079	0.644	0.179	0.88
TERG_03476	TERG_04294	7368225	7367032	559305.XP_003236431.1	559305.XP_003235238.1	0.251	0	0.365	0	0	0	0.584	0.468	0.88
TERG_04928	TERG_07944	7366129	7363437	559305.XP_003234335.1	559305.XP_003231643.1	0	0	0	0	0.59	0.402	0.553	0	0.88
TERG_01002	TERG_06963	7370809	7364766	559305.XP_003239015.1	559305.XP_003232972.1	0	0	0	0	0.216	0.578	0.236	0.579	0.879
TERG_01883	TERG_06963	7368955	7364766	559305.XP_003237161.1	559305.XP_003232972.1	0	0	0	0	0.216	0.578	0.236	0.579	0.879
TERG_00548	RPS1	7370351	7367218	559305.XP_003238557.1	559305.XP_003235424.1	0	0	0	0	0.551	0.113	0.479	0.482	0.878
TERG_02491	TERG_02007	7369573	7369079	559305.XP_003237779.1	559305.XP_003237285.1	0.575	0	0	0	0.096	0.079	0.644	0.179	0.877
TERG_02491	TERG_04389	7369573	7367127	559305.XP_003237779.1	559305.XP_003235333.1	0.575	0	0	0	0.096	0.079	0.644	0.179	0.877
TERG_02237	TERG_06172	7369313	7364971	559305.XP_003237519.1	559305.XP_003233177.1	0	0	0	0	0.685	0.2	0.479	0.178	0.877
TERG_07093	TERG_08472	7364037	7362790	559305.XP_003232243.1	559305.XP_003230996.1	0.575	0	0	0	0.096	0.079	0.644	0.179	0.877
TERG_02491	TERG_06712	7369573	7364515	559305.XP_003237779.1	559305.XP_003232721.1	0.575	0	0	0	0.096	0.079	0.644	0.179	0.877
TERG_03762	TERG_06689	7368512	7364492	559305.XP_003236718.1	559305.XP_003232698.1	0.253	0	0	0	0.709	0	0	0.483	0.877
TERG_06712	TERG_07093	7364515	7364037	559305.XP_003232721.1	559305.XP_003232243.1	0.575	0	0	0	0.096	0.079	0.644	0.179	0.877
TERG_02491	TERG_08472	7369573	7362790	559305.XP_003237779.1	559305.XP_003230996.1	0.575	0	0	0	0.096	0.079	0.644	0.179	0.877
TERG_01052	TERG_08472	7370861	7362790	559305.XP_003239067.1	559305.XP_003230996.1	0.223	0	0	0	0.076	0	0.648	0.571	0.877
TERG_05029	TERG_07814	7366228	7363309	559305.XP_003234434.1	559305.XP_003231515.1	0	0	0	0	0.145	0.142	0.83	0.13	0.876
TERG_01052	TERG_06712	7370861	7364515	559305.XP_003239067.1	559305.XP_003232721.1	0.223	0	0	0	0.064	0	0.648	0.571	0.875
TERG_01565	TERG_07986	7368634	7363480	559305.XP_003236840.1	559305.XP_003231686.1	0	0	0	0	0.115	0.631	0.322	0.503	0.875
TERG_01544	TERG_06560	7368612	7364362	559305.XP_003236818.1	559305.XP_003232568.1	0	0	0	0	0	0.875	0	0	0.875
TERG_03517	TERG_04121	7368268	7366863	559305.XP_003236474.1	559305.XP_003235069.1	0	0	0	0	0.244	0.396	0.543	0.471	0.874
TERG_00974	TERG_08498	7370782	7362816	559305.XP_003238988.1	559305.XP_003231022.1	0.575	0	0	0	0.111	0	0.644	0.178	0.874
TERG_07814	TERG_08522	7363309	7362711	559305.XP_003231515.1	559305.XP_003230917.1	0	0	0	0	0.166	0	0.83	0.171	0.872
TERG_00383	gpd	7370188	7367140	559305.XP_003238394.1	559305.XP_003235346.1	0	0	0	0	0	0	0.548	0.727	0.871
TERG_02491	TERG_05679	7369573	7365600	559305.XP_003237779.1	559305.XP_003233806.1	0.575	0	0	0	0.099	0	0.64	0.179	0.871
TERG_04121	TERG_06183	7366863	7364982	559305.XP_003235069.1	559305.XP_003233188.1	0	0	0	0	0.84	0.109	0	0.171	0.871
TERG_06963	TERG_07527	7364766	7363702	559305.XP_003232972.1	559305.XP_003231908.1	0	0	0	0	0.709	0	0	0.572	0.87
TERG_01258	TERG_06224	7371071	7365025	559305.XP_003239277.1	559305.XP_003233231.1	0	0	0	0	0.768	0	0	0.466	0.87
TERG_04079	TERG_08333	7366821	7363040	559305.XP_003235027.1	559305.XP_003231246.1	0.233	0	0	0	0.092	0.141	0.65	0.471	0.869
TERG_00548	TERG_05866	7370351	7365791	559305.XP_003238557.1	559305.XP_003233997.1	0	0	0	0	0.693	0.117	0.482	0.178	0.869
TERG_05679	TERG_08472	7365600	7362790	559305.XP_003233806.1	559305.XP_003230996.1	0.575	0.006	0	0	0	0	0.652	0.179	0.867
TERG_05029	TERG_06183	7366228	7364982	559305.XP_003234434.1	559305.XP_003233188.1	0	0	0	0	0.765	0	0	0.461	0.867
TERG_03762	TERG_08522	7368512	7362711	559305.XP_003236718.1	559305.XP_003230917.1	0	0	0	0	0.246	0.148	0.652	0.474	0.866
TERG_05819	TERG_06075	7365744	7364874	559305.XP_003233950.1	559305.XP_003233080.1	0	0	0	0	0	0.194	0.647	0.57	0.866
TERG_00342	TERG_04709	7370146	7367447	559305.XP_003238352.1	559305.XP_003235653.1	0.114	0	0	0	0	0.169	0.654	0.536	0.865
TERG_00976	TERG_07583	7370784	7363760	559305.XP_003238990.1	559305.XP_003231966.1	0	0	0	0	0	0	0.762	0.459	0.865
TERG_00708	TERG_07583	7370515	7363760	559305.XP_003238721.1	559305.XP_003231966.1	0	0	0	0	0	0	0.762	0.459	0.865
TERG_06963	groES	7364766	7363019	559305.XP_003232972.1	559305.XP_003231225.1	0	0	0	0	0.7	0	0	0.571	0.865
TERG_02728	TERG_08472	7367466	7362790	559305.XP_003235672.1	559305.XP_003230996.1	0	0.589	0	0	0.094	0	0.645	0.094	0.864
TERG_06560	TERG_07814	7364362	7363309	559305.XP_003232568.1	559305.XP_003231515.1	0	0	0	0	0.141	0	0.83	0.139	0.863
TERG_02073	TERG_03781	7369146	7368531	559305.XP_003237352.1	559305.XP_003236737.1	0.209	0	0	0	0.273	0	0.745	0.179	0.863
TERG_04928	TERG_06578	7366129	7364380	559305.XP_003234335.1	559305.XP_003232586.1	0	0	0	0	0.756	0	0	0.465	0.863
TERG_03762	TERG_06183	7368512	7364982	559305.XP_003236718.1	559305.XP_003233188.1	0	0	0	0	0.84	0	0	0.178	0.862
TERG_04928	TERG_08133	7366129	7363141	559305.XP_003234335.1	559305.XP_003231347.1	0	0	0	0	0.236	0.69	0.465	0	0.862
TERG_03037	groEL	7367779	7366884	559305.XP_003235985.1	559305.XP_003235090.1	0.23	0	0	0	0.555	0.189	0	0.563	0.862
TERG_01076	TERG_04056	7370885	7366798	559305.XP_003239091.1	559305.XP_003235004.1	0.102	0	0	0	0.112	0	0.641	0.577	0.862
TERG_03738	TERG_06578	7368488	7364380	559305.XP_003236694.1	559305.XP_003232586.1	0	0	0	0	0.859	0	0	0.065	0.862
TERG_04928	TERG_07380	7366129	7363555	559305.XP_003234335.1	559305.XP_003231761.1	0	0	0	0	0.215	0.671	0.506	0	0.861
TERG_03204	TERG_07380	7367949	7363555	559305.XP_003236155.1	559305.XP_003231761.1	0	0	0	0	0.755	0.187	0.334	0.082	0.861
TERG_01281	TERG_01272	7371094	7371085	559305.XP_003239300.1	559305.XP_003239291.1	0	0	0	0	0.12	0	0.677	0.548	0.86
TERG_01052	TERG_07093	7370861	7364037	559305.XP_003239067.1	559305.XP_003232243.1	0.156	0	0	0	0.085	0	0.643	0.555	0.86
TERG_04928	TERG_06026	7366129	7364823	559305.XP_003234335.1	559305.XP_003233029.1	0	0	0	0	0.141	0.708	0.49	0	0.86
TERG_01052	TERG_02491	7370861	7369573	559305.XP_003239067.1	559305.XP_003237779.1	0.156	0	0	0	0.081	0	0.643	0.555	0.86
TERG_01612	TERG_04709	7368680	7367447	559305.XP_003236886.1	559305.XP_003235653.1	0	0	0	0	0	0	0.701	0.549	0.859
TERG_02237	TERG_03204	7369313	7367949	559305.XP_003237519.1	559305.XP_003236155.1	0	0	0	0	0.505	0.547	0.331	0.176	0.859
TERG_01281	TERG_03762	7371094	7368512	559305.XP_003239300.1	559305.XP_003236718.1	0	0	0	0	0	0	0.689	0.565	0.858
TERG_06689	TERG_07016	7364492	7363958	559305.XP_003232698.1	559305.XP_003232164.1	0	0	0	0	0.441	0	0.738	0.107	0.857
TERG_07205	TERG_07016	7364151	7363958	559305.XP_003232357.1	559305.XP_003232164.1	0	0	0	0	0.612	0	0.366	0.462	0.856
TERG_01281	TERG_04125	7371094	7366868	559305.XP_003239300.1	559305.XP_003235074.1	0	0	0	0	0.092	0	0.677	0.548	0.855
TERG_02237	TERG_04928	7369313	7366129	559305.XP_003237519.1	559305.XP_003234335.1	0	0	0	0	0.218	0.677	0.469	0	0.854
TERG_04056	TERG_06569	7366798	7364371	559305.XP_003235004.1	559305.XP_003232577.1	0.102	0	0	0	0.108	0	0.641	0.553	0.854
TERG_00093	TERG_07276	7369895	7364224	559305.XP_003238101.1	559305.XP_003232430.1	0	0	0	0	0.081	0.163	0.795	0.179	0.853
HSP70	TERG_07527	7365312	7363702	559305.XP_003233518.1	559305.XP_003231908.1	0	0	0	0	0	0.668	0	0.577	0.853
TERG_05819	TERG_06689	7365744	7364492	559305.XP_003233950.1	559305.XP_003232698.1	0.092	0	0	0	0.144	0	0.671	0.488	0.851
TERG_04291	TERG_07318	7367029	7364266	559305.XP_003235235.1	559305.XP_003232472.1	0	0	0	0	0.629	0	0.312	0.465	0.851
TERG_06183	TERG_07016	7364982	7363958	559305.XP_003233188.1	559305.XP_003232164.1	0	0	0	0	0.82	0.12	0	0.138	0.851
TERG_06963	TERG_07949	7364766	7363442	559305.XP_003232972.1	559305.XP_003231648.1	0.114	0	0	0	0.336	0.147	0	0.735	0.849
TERG_03284	TERG_04036	7368029	7366779	559305.XP_003236235.1	559305.XP_003234985.1	0.575	0	0	0	0.131	0	0.607	0.087	0.849
TERG_03781	TERG_04125	7368531	7366868	559305.XP_003236737.1	559305.XP_003235074.1	0.092	0	0	0	0.27	0.104	0.737	0.179	0.848
TERG_01272	TERG_03781	7371085	7368531	559305.XP_003239291.1	559305.XP_003236737.1	0.092	0	0	0	0.27	0.104	0.737	0.179	0.848
TERG_03762	TERG_04709	7368512	7367447	559305.XP_003236718.1	559305.XP_003235653.1	0	0	0	0	0.092	0	0.646	0.557	0.845
TERG_04294	TERG_06712	7367032	7364515	559305.XP_003235238.1	559305.XP_003232721.1	0.21	0	0	0	0	0	0.645	0.49	0.844
TERG_02599	TERG_04125	7369685	7366868	559305.XP_003237891.1	559305.XP_003235074.1	0	0	0	0	0.221	0.063	0.638	0.475	0.842
TERG_01612	TERG_03762	7368680	7368512	559305.XP_003236886.1	559305.XP_003236718.1	0.095	0	0	0	0.702	0	0	0.459	0.841
TERG_01359	TERG_01612	7371172	7368680	559305.XP_003239378.1	559305.XP_003236886.1	0	0	0	0	0.263	0	0.758	0.179	0.84
TERG_02599	TERG_01670	7369685	7368741	559305.XP_003237891.1	559305.XP_003236947.1	0	0	0	0	0.165	0.298	0.707	0.179	0.84
TERG_01272	TERG_02599	7371085	7369685	559305.XP_003239291.1	559305.XP_003237891.1	0	0	0	0	0.221	0	0.638	0.475	0.839
TERG_01076	TERG_05696	7370885	7365618	559305.XP_003239091.1	559305.XP_003233824.1	0.11	0	0	0	0.12	0.074	0.641	0.475	0.838
TERG_06224	TERG_06689	7365025	7364492	559305.XP_003233231.1	559305.XP_003232698.1	0	0	0	0	0.711	0	0	0.463	0.838
TERG_05819	TERG_07241	7365744	7364187	559305.XP_003233950.1	559305.XP_003232393.1	0	0	0	0	0.624	0	0	0.585	0.837
TERG_03762	TERG_06560	7368512	7364362	559305.XP_003236718.1	559305.XP_003232568.1	0	0	0	0	0.163	0	0.652	0.484	0.836
TERG_02599	TERG_05819	7369685	7365744	559305.XP_003237891.1	559305.XP_003233950.1	0	0	0	0	0.2	0.099	0.618	0.477	0.836
TERG_05029	TERG_05579	7366228	7365499	559305.XP_003234434.1	559305.XP_003233705.1	0	0	0	0	0.247	0.139	0.585	0.465	0.836
TERG_04125	TERG_06075	7366868	7364874	559305.XP_003235074.1	559305.XP_003233080.1	0.575	0	0	0	0.146	0	0	0.583	0.835
TERG_00342	TERG_08498	7370146	7362816	559305.XP_003238352.1	559305.XP_003231022.1	0	0	0	0	0.628	0	0	0.576	0.835
TERG_02073	TERG_07643	7369146	7363822	559305.XP_003237352.1	559305.XP_003232028.1	0	0	0	0	0.094	0.105	0.665	0.465	0.835
TERG_01272	TERG_06075	7371085	7364874	559305.XP_003239291.1	559305.XP_003233080.1	0.575	0	0	0	0.146	0	0	0.581	0.834
TERG_05236	TERG_06578	7366437	7364380	559305.XP_003234643.1	559305.XP_003232586.1	0	0	0	0	0.703	0	0	0.464	0.834
TERG_01573	TERG_04662	7368642	7367400	559305.XP_003236848.1	559305.XP_003235606.1	0	0	0	0	0.112	0.607	0	0.558	0.832
TERG_02032	TERG_04121	7369104	7366863	559305.XP_003237310.1	559305.XP_003235069.1	0	0	0	0	0.43	0.473	0	0.484	0.831
TERG_01272	TERG_03483	7371085	7368232	559305.XP_003239291.1	559305.XP_003236438.1	0	0	0	0	0.656	0.147	0	0.469	0.83
TERG_02032	TERG_05029	7369104	7366228	559305.XP_003237310.1	559305.XP_003234434.1	0	0	0	0	0.631	0	0	0.559	0.83
TERG_06075	TERG_07149	7364874	7364095	559305.XP_003233080.1	559305.XP_003232301.1	0	0	0	0	0.189	0	0.63	0.48	0.83
TERG_00342	TERG_01612	7370146	7368680	559305.XP_003238352.1	559305.XP_003236886.1	0	0	0	0	0.695	0	0	0.463	0.829
TERG_03472	TERG_07643	7368221	7363822	559305.XP_003236427.1	559305.XP_003232028.1	0	0	0	0	0.696	0	0	0.462	0.829
TERG_04125	TERG_05696	7366868	7365618	559305.XP_003235074.1	559305.XP_003233824.1	0.144	0	0	0	0.309	0	0.509	0.479	0.828
TERG_07276	TERG_07643	7364224	7363822	559305.XP_003232430.1	559305.XP_003232028.1	0	0	0	0	0	0	0.81	0.136	0.828
TERG_02628	TERG_07643	7369714	7363822	559305.XP_003237920.1	559305.XP_003232028.1	0	0	0	0	0.094	0	0.81	0.086	0.828
TERG_01272	TERG_05696	7371085	7365618	559305.XP_003239291.1	559305.XP_003233824.1	0.144	0	0	0	0.309	0	0.509	0.477	0.827
TERG_01404	TERG_04125	7371213	7366868	559305.XP_003239419.1	559305.XP_003235074.1	0	0	0	0	0.141	0	0.647	0.475	0.826
TERG_02073	TERG_04125	7369146	7366868	559305.XP_003237352.1	559305.XP_003235074.1	0.242	0	0	0	0.226	0	0.379	0.581	0.826
TERG_01272	TERG_02073	7371085	7369146	559305.XP_003239291.1	559305.XP_003237352.1	0.242	0	0	0	0.226	0	0.379	0.581	0.826
TERG_04363	TERG_07588	7367100	7363765	559305.XP_003235306.1	559305.XP_003231971.1	0	0	0	0	0	0	0.677	0.479	0.824
TERG_01404	TERG_03762	7371213	7368512	559305.XP_003239419.1	559305.XP_003236718.1	0	0	0	0	0.092	0.089	0.648	0.467	0.824
TERG_01359	TERG_06560	7371172	7364362	559305.XP_003239378.1	559305.XP_003232568.1	0	0	0	0	0.081	0	0.663	0.476	0.823
TERG_00548	TERG_02604	7370351	7369690	559305.XP_003238557.1	559305.XP_003237896.1	0.575	0	0	0	0.245	0	0.488	0	0.821
groEL	TERG_06963	7366884	7364766	559305.XP_003235090.1	559305.XP_003232972.1	0	0	0	0	0.623	0.151	0	0.488	0.821
TERG_03762	TERG_04145	7368512	7366888	559305.XP_003236718.1	559305.XP_003235094.1	0	0	0	0	0.624	0.182	0	0.465	0.821
TERG_01281	TERG_07659	7371094	7363836	559305.XP_003239300.1	559305.XP_003232042.1	0	0	0	0	0.079	0	0.654	0.484	0.821
TERG_07643	TERG_08522	7363822	7362711	559305.XP_003232028.1	559305.XP_003230917.1	0	0	0	0	0.099	0	0.81	0	0.821
TERG_01404	TERG_02073	7371213	7369146	559305.XP_003239419.1	559305.XP_003237352.1	0	0	0	0	0.093	0	0.654	0.478	0.821
TERG_01052	TERG_04056	7370861	7366798	559305.XP_003239067.1	559305.XP_003235004.1	0	0	0	0	0	0.676	0	0.469	0.82
TERG_01544	TERG_03781	7368612	7368531	559305.XP_003236818.1	559305.XP_003236737.1	0	0	0	0	0	0.82	0	0	0.82
TERG_01272	TERG_07318	7371085	7364266	559305.XP_003239291.1	559305.XP_003232472.1	0.092	0	0	0	0.156	0.079	0.737	0.179	0.819
TERG_03472	TERG_07016	7368221	7363958	559305.XP_003236427.1	559305.XP_003232164.1	0	0	0	0	0.705	0.412	0	0	0.819
TERG_05579	TERG_08333	7365499	7363040	559305.XP_003233705.1	559305.XP_003231246.1	0	0	0	0	0.094	0	0.654	0.47	0.819
TERG_04125	TERG_07318	7366868	7364266	559305.XP_003235074.1	559305.XP_003232472.1	0.092	0	0	0	0.156	0.079	0.737	0.179	0.819
TERG_01404	TERG_05579	7371213	7365499	559305.XP_003239419.1	559305.XP_003233705.1	0	0	0	0	0.094	0	0.654	0.47	0.819
TERG_02073	TERG_03762	7369146	7368512	559305.XP_003237352.1	559305.XP_003236718.1	0.25	0	0	0	0.325	0.074	0.274	0.549	0.818
TERG_00976	TERG_00708	7370784	7370515	559305.XP_003238990.1	559305.XP_003238721.1	0	0	0.527	0.972	0	0.686	0.428	0.585	0.818
TERG_00124	TERG_05504	7369926	7365423	559305.XP_003238132.1	559305.XP_003233629.1	0	0	0	0	0.116	0.55	0	0.58	0.818
CLU1	TERG_03065	7370178	7367807	559305.XP_003238384.1	559305.XP_003236013.1	0	0	0	0	0	0.818	0	0	0.818
TERG_00961	TERG_01677	7370769	7368747	559305.XP_003238975.1	559305.XP_003236953.1	0	0	0	0	0	0.818	0	0	0.818
TERG_01271	TERG_01076	7371084	7370885	559305.XP_003239290.1	559305.XP_003239091.1	0	0	0	0	0	0	0.677	0.459	0.817
TERG_04145	TERG_07205	7366888	7364151	559305.XP_003235094.1	559305.XP_003232357.1	0	0	0	0	0.406	0	0.463	0.475	0.817
TERG_02599	TERG_07643	7369685	7363822	559305.XP_003237891.1	559305.XP_003232028.1	0	0	0	0	0.08	0	0.81	0	0.817
TERG_06963	ACT	7364766	7364439	559305.XP_003232972.1	559305.XP_003232645.1	0	0	0	0	0.075	0.105	0	0.794	0.815
TERG_05194	TERG_07988	7366392	7363482	559305.XP_003234598.1	559305.XP_003231688.1	0.575	0	0	0	0.426	0.107	0	0.254	0.815
TERG_04389	TERG_08472	7367127	7362790	559305.XP_003235333.1	559305.XP_003230996.1	0	0	0.421	0	0.124	0	0.644	0.09	0.813
TERG_03781	TERG_03065	7368531	7367807	559305.XP_003236737.1	559305.XP_003236013.1	0	0	0	0	0.11	0	0.64	0.464	0.813
TERG_02599	TERG_05696	7369685	7365618	559305.XP_003237891.1	559305.XP_003233824.1	0.152	0	0	0	0.251	0	0.683	0.183	0.813
TERG_01404	TERG_06075	7371213	7364874	559305.XP_003239419.1	559305.XP_003233080.1	0	0	0	0	0.076	0	0.644	0.478	0.813
TERG_00217	TERG_04928	7370021	7366129	559305.XP_003238227.1	559305.XP_003234335.1	0	0	0	0	0.166	0.687	0.335	0	0.811
TERG_00783	TERG_00548	7370590	7370351	559305.XP_003238796.1	559305.XP_003238557.1	0	0	0	0	0.622	0.134	0	0.47	0.811
TERG_04311	TERG_04145	7367048	7366888	559305.XP_003235254.1	559305.XP_003235094.1	0	0	0	0	0.697	0	0.305	0.166	0.809
TERG_07093	TERG_07659	7364037	7363836	559305.XP_003232243.1	559305.XP_003232042.1	0.277	0	0	0	0.188	0	0.651	0.179	0.809
TERG_06224	TERG_06157	7365025	7364954	559305.XP_003233231.1	559305.XP_003233160.1	0	0	0	0	0.792	0	0	0.122	0.809
TERG_02491	TERG_07659	7369573	7363836	559305.XP_003237779.1	559305.XP_003232042.1	0.277	0	0	0	0.188	0	0.651	0.179	0.809
TERG_02836	TERG_06689	7367578	7364492	559305.XP_003235784.1	559305.XP_003232698.1	0	0	0	0	0.112	0	0.761	0.176	0.809
TERG_01521	TERG_07093	7371330	7364037	559305.XP_003239536.1	559305.XP_003232243.1	0.277	0	0	0	0.188	0	0.651	0.179	0.809
TERG_01521	TERG_02491	7371330	7369573	559305.XP_003239536.1	559305.XP_003237779.1	0.277	0	0	0	0.188	0	0.651	0.179	0.809
TERG_05378	cpyA	7366581	7362959	559305.XP_003234787.1	559305.XP_003231165.1	0	0	0	0	0	0.777	0	0.178	0.808
TERG_04709	TERG_06560	7367447	7364362	559305.XP_003235653.1	559305.XP_003232568.1	0	0	0	0	0	0	0.654	0.466	0.807
TERG_00974	TERG_04709	7370782	7367447	559305.XP_003238988.1	559305.XP_003235653.1	0	0	0	0	0	0	0.654	0.466	0.807
TERG_01359	TERG_08498	7371172	7362816	559305.XP_003239378.1	559305.XP_003231022.1	0	0	0	0	0	0.098	0.76	0.184	0.807
TERG_02599	TERG_03762	7369685	7368512	559305.XP_003237891.1	559305.XP_003236718.1	0.1	0	0	0	0.562	0	0.169	0.479	0.806
TERG_00633	TERG_05194	7370436	7366392	559305.XP_003238642.1	559305.XP_003234598.1	0	0	0	0	0.328	0.674	0	0.179	0.804
groEL	HSP70	7366884	7365312	559305.XP_003235090.1	559305.XP_003233518.1	0.23	0	0	0	0.368	0.189	0	0.563	0.804
TERG_01883	groEL	7368955	7366884	559305.XP_003237161.1	559305.XP_003235090.1	0.23	0	0	0	0.368	0.189	0	0.563	0.804
TERG_01002	groEL	7370809	7366884	559305.XP_003239015.1	559305.XP_003235090.1	0.23	0	0	0	0.368	0.189	0	0.563	0.804
TERG_02032	TERG_03762	7369104	7368512	559305.XP_003237310.1	559305.XP_003236718.1	0	0	0	0	0.745	0.143	0	0.174	0.803
TERG_01271	TERG_06614	7371084	7364415	559305.XP_003239290.1	559305.XP_003232621.1	0	0	0	0	0	0	0.651	0.46	0.803
TERG_04125	TERG_07149	7366868	7364095	559305.XP_003235074.1	559305.XP_003232301.1	0	0	0	0	0.071	0	0.64	0.461	0.803
TERG_01272	TERG_07149	7371085	7364095	559305.XP_003239291.1	559305.XP_003232301.1	0	0	0	0	0.071	0	0.64	0.461	0.803
TERG_02628	TERG_05819	7369714	7365744	559305.XP_003237920.1	559305.XP_003233950.1	0	0	0	0	0.176	0.188	0.68	0.178	0.8
TERG_00961	TERG_03065	7370769	7367807	559305.XP_003238975.1	559305.XP_003236013.1	0	0	0	0	0	0.8	0	0	0.8
TERG_02073	TERG_01670	7369146	7368741	559305.XP_003237352.1	559305.XP_003236947.1	0	0	0	0	0.129	0	0.59	0.482	0.798
TERG_05194	TERG_04928	7366392	7366129	559305.XP_003234598.1	559305.XP_003234335.1	0.575	0	0	0.621	0.393	0.141	0	0.459	0.798
TERG_01404	TERG_01052	7371213	7370861	559305.XP_003239419.1	559305.XP_003239067.1	0.109	0	0	0	0	0	0.601	0.477	0.797
TERG_03065	TERG_06560	7367807	7364362	559305.XP_003236013.1	559305.XP_003232568.1	0	0	0	0	0.078	0	0.754	0.178	0.797
TERG_05283	TERG_04928	7366485	7366129	559305.XP_003234691.1	559305.XP_003234335.1	0	0	0	0	0.317	0.301	0.544	0.179	0.797
TERG_01948	TERG_01677	7369021	7368747	559305.XP_003237227.1	559305.XP_003236953.1	0	0	0	0	0	0.149	0.762	0.08	0.797
TERG_01052	TERG_08333	7370861	7363040	559305.XP_003239067.1	559305.XP_003231246.1	0.109	0	0	0	0	0	0.601	0.477	0.797
TERG_02599	TERG_01544	7369685	7368612	559305.XP_003237891.1	559305.XP_003236818.1	0	0	0	0	0	0.796	0	0	0.796
TERG_03804	TERG_03004	7368556	7367744	559305.XP_003236762.1	559305.XP_003235950.1	0	0	0	0	0	0	0.762	0.179	0.796
TERG_03065	TERG_08522	7367807	7362711	559305.XP_003236013.1	559305.XP_003230917.1	0	0	0	0	0.079	0	0.753	0.178	0.796
TERG_03206	TERG_04594	7367951	7367334	559305.XP_003236157.1	559305.XP_003235540.1	0	0	0	0	0.066	0.103	0.305	0.691	0.796
TERG_01258	TERG_04121	7371071	7366863	559305.XP_003239277.1	559305.XP_003235069.1	0	0	0	0	0.629	0	0	0.474	0.796
TERG_01404	TERG_04079	7371213	7366821	559305.XP_003239419.1	559305.XP_003235027.1	0.233	0.001	0	0	0.092	0.141	0.65	0.178	0.796
TERG_02005	TERG_05504	7369077	7365423	559305.XP_003237283.1	559305.XP_003233629.1	0	0	0	0	0.254	0.284	0.36	0.471	0.794
TERG_04662	TERG_05954	7367400	7365881	559305.XP_003235606.1	559305.XP_003234087.1	0	0	0	0.677	0.256	0.644	0.13	0.58	0.794
TERG_03804	TERG_05819	7368556	7365744	559305.XP_003236762.1	559305.XP_003233950.1	0.575	0	0	0	0.174	0	0	0.459	0.793
TERG_08655	TERG_04594	7370237	7367334	559305.XP_003238443.1	559305.XP_003235540.1	0	0	0	0	0.141	0.314	0.297	0.554	0.79
TERG_01883	TERG_05866	7368955	7365791	559305.XP_003237161.1	559305.XP_003233997.1	0	0	0	0	0.629	0	0	0.459	0.79
TERG_01052	TERG_04294	7370861	7367032	559305.XP_003239067.1	559305.XP_003235238.1	0.6	0	0	0	0.067	0	0	0.483	0.79
TERG_03781	TERG_07814	7368531	7363309	559305.XP_003236737.1	559305.XP_003231515.1	0	0	0	0	0.147	0.101	0.707	0.174	0.789
TERG_01562	TERG_06578	7368630	7364380	559305.XP_003236836.1	559305.XP_003232586.1	0	0	0	0	0.756	0	0	0.173	0.789
TERG_00093	TERG_03065	7369895	7367807	559305.XP_003238101.1	559305.XP_003236013.1	0	0	0	0	0	0	0.754	0.178	0.789
TERG_03065	TERG_02836	7367807	7367578	559305.XP_003236013.1	559305.XP_003235784.1	0	0	0	0	0	0	0.753	0.178	0.788
TERG_06157	TERG_07643	7364954	7363822	559305.XP_003233160.1	559305.XP_003232028.1	0	0	0	0	0.754	0	0	0.176	0.788
TERG_02032	TERG_06963	7369104	7364766	559305.XP_003237310.1	559305.XP_003232972.1	0	0	0	0	0.084	0.746	0	0.163	0.788
TERG_02073	TERG_04143	7369146	7366886	559305.XP_003237352.1	559305.XP_003235092.1	0	0	0	0	0.112	0	0	0.769	0.787
TERG_01272	TERG_05579	7371085	7365499	559305.XP_003239291.1	559305.XP_003233705.1	0.242	0	0	0	0.226	0	0.379	0.484	0.786
TERG_01677	TERG_03065	7368747	7367807	559305.XP_003236953.1	559305.XP_003236013.1	0	0	0	0	0	0.786	0	0	0.786
TERG_04125	TERG_05579	7366868	7365499	559305.XP_003235074.1	559305.XP_003233705.1	0.242	0	0	0	0.226	0	0.379	0.484	0.786
TERG_01359	TERG_00342	7371172	7370146	559305.XP_003239378.1	559305.XP_003238352.1	0	0	0	0	0.154	0	0.748	0.076	0.785
TERG_01258	TERG_06689	7371071	7364492	559305.XP_003239277.1	559305.XP_003232698.1	0	0	0	0	0.754	0	0	0.165	0.785
TERG_04056	TERG_07814	7366798	7363309	559305.XP_003235004.1	559305.XP_003231515.1	0	0	0	0	0.144	0.298	0.283	0.561	0.785
TERG_04145	TERG_05029	7366888	7366228	559305.XP_003235094.1	559305.XP_003234434.1	0	0	0	0	0.755	0	0	0.156	0.784
TERG_04145	TERG_04125	7366888	7366868	559305.XP_003235094.1	559305.XP_003235074.1	0	0	0	0	0.37	0	0.305	0.548	0.784
TERG_07276	TERG_07814	7364224	7363309	559305.XP_003232430.1	559305.XP_003231515.1	0	0	0	0	0	0.298	0.666	0.154	0.784
TERG_04363	TERG_08443	7367100	7362937	559305.XP_003235306.1	559305.XP_003231143.1	0	0	0	0	0	0	0.747	0.178	0.783
TERG_04662	TERG_07527	7367400	7363702	559305.XP_003235606.1	559305.XP_003231908.1	0	0	0	0	0.106	0.236	0.334	0.58	0.783
TERG_01821	TERG_08443	7368893	7362937	559305.XP_003237099.1	559305.XP_003231143.1	0	0	0	0	0	0	0.747	0.178	0.783
TERG_03762	TERG_05579	7368512	7365499	559305.XP_003236718.1	559305.XP_003233705.1	0.25	0	0	0	0.166	0.074	0.274	0.564	0.783
gpd	groEL	7367140	7366884	559305.XP_003235346.1	559305.XP_003235090.1	0	0	0	0	0.113	0.182	0	0.725	0.783
TERG_01002	TERG_01883	7370809	7368955	559305.XP_003239015.1	559305.XP_003237161.1	0	0	0.526	0.758	0.158	0.675	0	0.576	0.783
RPS0	TERG_05194	7369991	7366392	559305.XP_003238197.1	559305.XP_003234598.1	0	0	0	0	0.249	0.673	0	0.181	0.781
TERG_03762	TERG_07205	7368512	7364151	559305.XP_003236718.1	559305.XP_003232357.1	0	0	0	0	0.434	0	0.599	0.116	0.781
TERG_01272	TERG_08287	7371085	7362994	559305.XP_003239291.1	559305.XP_003231200.1	0.144	0	0	0	0.309	0	0.573	0.235	0.78
TERG_01670	TERG_05029	7368741	7366228	559305.XP_003236947.1	559305.XP_003234434.1	0	0	0	0	0.096	0.111	0.707	0.178	0.78
TERG_04125	TERG_08287	7366868	7362994	559305.XP_003235074.1	559305.XP_003231200.1	0.144	0	0	0	0.309	0	0.573	0.235	0.78
TERG_00974	gpd	7370782	7367140	559305.XP_003238988.1	559305.XP_003235346.1	0.575	0	0	0	0	0	0.421	0.176	0.779
TERG_01677	TERG_01624	7368747	7368692	559305.XP_003236953.1	559305.XP_003236898.1	0.095	0.747	0	0	0	0	0	0.107	0.778
TERG_03804	TERG_07814	7368556	7363309	559305.XP_003236762.1	559305.XP_003231515.1	0.575	0	0	0	0.114	0	0	0.459	0.778
TERG_00883	TERG_06157	7370691	7364954	559305.XP_003238897.1	559305.XP_003233160.1	0	0	0	0	0.748	0	0	0.144	0.775
TERG_00633	TERG_06578	7370436	7364380	559305.XP_003238642.1	559305.XP_003232586.1	0.066	0	0	0	0.756	0	0	0.096	0.775
TERG_02007	TERG_08472	7369079	7362790	559305.XP_003237285.1	559305.XP_003230996.1	0	0.108	0.452	0.684	0.23	0	0.645	0.09	0.774
TERG_05819	TERG_05696	7365744	7365618	559305.XP_003233950.1	559305.XP_003233824.1	0	0	0	0	0.111	0.554	0	0.474	0.773
TERG_01670	TERG_03804	7368741	7368556	559305.XP_003236947.1	559305.XP_003236762.1	0.575	0	0	0	0.094	0	0	0.459	0.773
TERG_08655	TERG_05029	7370237	7366228	559305.XP_003238443.1	559305.XP_003234434.1	0	0	0	0	0.614	0.435	0	0	0.772
TERG_06224	TERG_06183	7365025	7364982	559305.XP_003233231.1	559305.XP_003233188.1	0	0	0	0	0.755	0	0	0.105	0.771
TERG_03300	TERG_06578	7368045	7364380	559305.XP_003236251.1	559305.XP_003232586.1	0	0	0	0	0.77	0	0	0	0.77
TERG_03834	TERG_05819	7368586	7365744	559305.XP_003236792.1	559305.XP_003233950.1	0.575	0	0	0	0.079	0	0	0.459	0.769
TERG_06157	TERG_07016	7364954	7363958	559305.XP_003233160.1	559305.XP_003232164.1	0	0	0	0	0.694	0.188	0	0.147	0.769
TERG_00548	TERG_03300	7370351	7368045	559305.XP_003238557.1	559305.XP_003236251.1	0	0	0	0	0.55	0.096	0.478	0	0.769
TERG_01670	TERG_03834	7368741	7368586	559305.XP_003236947.1	559305.XP_003236792.1	0.575	0	0	0	0.079	0	0	0.459	0.769
TERG_03834	TERG_03476	7368586	7368225	559305.XP_003236792.1	559305.XP_003236431.1	0.575	0	0	0	0.079	0	0	0.459	0.769
TERG_03834	TERG_07814	7368586	7363309	559305.XP_003236792.1	559305.XP_003231515.1	0.575	0	0	0	0.079	0	0	0.459	0.769
TERG_04145	TERG_06224	7366888	7365025	559305.XP_003235094.1	559305.XP_003233231.1	0	0	0	0	0.662	0	0.305	0.092	0.768
TERG_04709	TERG_08498	7367447	7362816	559305.XP_003235653.1	559305.XP_003231022.1	0	0	0	0	0	0	0.704	0.251	0.768
TERG_02007	TERG_04294	7369079	7367032	559305.XP_003237285.1	559305.XP_003235238.1	0.21	0	0	0	0.112	0	0.645	0.177	0.767
TERG_01562	TERG_05194	7368630	7366392	559305.XP_003236836.1	559305.XP_003234598.1	0.575	0	0	0	0.328	0.126	0	0.179	0.767
TERG_02491	TERG_04291	7369573	7367029	559305.XP_003237779.1	559305.XP_003235235.1	0.093	0	0	0	0.266	0	0.639	0.147	0.767
TERG_01521	TERG_04294	7371330	7367032	559305.XP_003239536.1	559305.XP_003235238.1	0.219	0	0	0	0.084	0.079	0.648	0.148	0.766
TERG_00069	TERG_00066	7369871	7369868	559305.XP_003238077.1	559305.XP_003238074.1	0.254	0	0.253	0	0.124	0	0	0.577	0.765
TERG_04291	TERG_08522	7367029	7362711	559305.XP_003235235.1	559305.XP_003230917.1	0	0	0	0	0.115	0.679	0.172	0.122	0.765
TERG_00976	TERG_07588	7370784	7363765	559305.XP_003238990.1	559305.XP_003231971.1	0.122	0	0	0	0.225	0	0.422	0.473	0.764
TERG_04490	TERG_07016	7367231	7363958	559305.XP_003235437.1	559305.XP_003232164.1	0	0	0	0	0.691	0	0.207	0.117	0.764
TERG_04389	TERG_04294	7367127	7367032	559305.XP_003235333.1	559305.XP_003235238.1	0.21	0	0	0	0.112	0	0.641	0.177	0.764
TERG_05029	TERG_06157	7366228	7364954	559305.XP_003234434.1	559305.XP_003233160.1	0	0	0	0	0.694	0.144	0	0.173	0.764
TERG_04294	TERG_07318	7367032	7364266	559305.XP_003235238.1	559305.XP_003232472.1	0	0	0	0	0.367	0	0.581	0.178	0.762
TERG_00883	TERG_06183	7370691	7364982	559305.XP_003238897.1	559305.XP_003233188.1	0	0	0	0	0.746	0	0	0.102	0.762
TERG_02744	TERG_08333	7367482	7363040	559305.XP_003235688.1	559305.XP_003231246.1	0.244	0	0	0	0	0	0.645	0.178	0.76
TERG_01404	TERG_02744	7371213	7367482	559305.XP_003239419.1	559305.XP_003235688.1	0.244	0.025	0	0	0	0	0.645	0.178	0.76
TERG_00204	TERG_04036	7370006	7366779	559305.XP_003238212.1	559305.XP_003234985.1	0.247	0	0	0	0	0	0.643	0.177	0.759
TERG_05029	TERG_07205	7366228	7364151	559305.XP_003234434.1	559305.XP_003232357.1	0	0	0	0	0.191	0	0.484	0.471	0.759
TERG_02073	TERG_07814	7369146	7363309	559305.XP_003237352.1	559305.XP_003231515.1	0	0	0	0	0.177	0	0.679	0.163	0.759
TERG_00204	TERG_03284	7370006	7368029	559305.XP_003238212.1	559305.XP_003236235.1	0.247	0	0	0	0	0	0.643	0.177	0.759
TERG_06578	TERG_07949	7364380	7363442	559305.XP_003232586.1	559305.XP_003231648.1	0	0	0	0	0	0.724	0	0.162	0.758
TERG_04294	TERG_08472	7367032	7362790	559305.XP_003235238.1	559305.XP_003230996.1	0.21	0	0	0	0.084	0	0.641	0.177	0.757
TERG_05029	TERG_05819	7366228	7365744	559305.XP_003234434.1	559305.XP_003233950.1	0	0	0	0	0.143	0.125	0.671	0.13	0.756
TERG_01102	TERG_06578	7370913	7364380	559305.XP_003239119.1	559305.XP_003232586.1	0	0	0	0	0.756	0	0	0	0.756
TERG_08655	TERG_02032	7370237	7369104	559305.XP_003238443.1	559305.XP_003237310.1	0	0	0	0	0.682	0.084	0.199	0.081	0.756
TERG_04311	TERG_05029	7367048	7366228	559305.XP_003235254.1	559305.XP_003234434.1	0	0	0	0	0.756	0	0	0	0.756
TERG_04294	TERG_07659	7367032	7363836	559305.XP_003235238.1	559305.XP_003232042.1	0.219	0	0	0	0	0.079	0.648	0.148	0.755
TERG_06183	TERG_08139	7364982	7363147	559305.XP_003233188.1	559305.XP_003231353.1	0	0	0	0	0.755	0	0	0	0.755
TERG_03037	TERG_06704	7367779	7364506	559305.XP_003235985.1	559305.XP_003232712.1	0	0	0	0	0	0.716	0	0.176	0.755
TERG_05696	TERG_06569	7365618	7364371	559305.XP_003233824.1	559305.XP_003232577.1	0.11	0	0	0	0.117	0.109	0.641	0.179	0.755
TERG_00961	groEL	7370769	7366884	559305.XP_003238975.1	559305.XP_003235090.1	0	0	0	0	0.226	0.401	0.449	0.157	0.755
TERG_05788	TERG_06578	7365713	7364380	559305.XP_003233919.1	559305.XP_003232586.1	0	0	0	0	0.755	0	0	0	0.755
TERG_00531	TERG_06578	7370334	7364380	559305.XP_003238540.1	559305.XP_003232586.1	0	0	0	0	0.755	0	0	0	0.755
TERG_01670	TERG_08522	7368741	7362711	559305.XP_003236947.1	559305.XP_003230917.1	0	0	0	0	0.107	0	0.707	0.138	0.754
TERG_02007	TERG_02744	7369079	7367482	559305.XP_003237285.1	559305.XP_003235688.1	0	0	0	0	0.754	0	0	0	0.754
RPS1	TERG_06578	7367218	7364380	559305.XP_003235424.1	559305.XP_003232586.1	0	0	0	0	0.754	0	0	0	0.754
TERG_02491	TERG_04294	7369573	7367032	559305.XP_003237779.1	559305.XP_003235238.1	0.148	0	0	0	0.143	0	0.64	0.173	0.753
TERG_04125	TERG_07276	7366868	7364224	559305.XP_003235074.1	559305.XP_003232430.1	0.236	0	0	0	0.235	0	0.183	0.545	0.753
TERG_05819	TERG_08522	7365744	7362711	559305.XP_003233950.1	559305.XP_003230917.1	0	0	0	0	0.166	0	0.671	0.17	0.752
TERG_04125	TERG_06560	7366868	7364362	559305.XP_003235074.1	559305.XP_003232568.1	0	0	0	0	0.142	0.113	0.439	0.487	0.751
TERG_07318	TERG_07526	7364266	7363701	559305.XP_003232472.1	559305.XP_003231907.1	0	0	0	0	0.118	0	0.425	0.548	0.75
TERG_03476	TERG_04291	7368225	7367029	559305.XP_003236431.1	559305.XP_003235235.1	0.252	0	0	0	0	0	0.319	0.548	0.749
TERG_02073	TERG_07016	7369146	7363958	559305.XP_003237352.1	559305.XP_003232164.1	0	0	0	0	0.279	0	0.616	0.168	0.749
TERG_01272	TERG_07659	7371085	7363836	559305.XP_003239291.1	559305.XP_003232042.1	0	0	0	0	0.08	0	0.696	0.173	0.748
TERG_04125	TERG_07659	7366868	7363836	559305.XP_003235074.1	559305.XP_003232042.1	0	0	0	0	0.08	0	0.696	0.173	0.748
TERG_01670	TERG_06560	7368741	7364362	559305.XP_003236947.1	559305.XP_003232568.1	0	0	0	0	0.081	0	0.707	0.139	0.747
TERG_08655	TERG_07016	7370237	7363958	559305.XP_003238443.1	559305.XP_003232164.1	0	0	0	0	0.279	0.664	0	0	0.747
TERG_01272	TERG_06560	7371085	7364362	559305.XP_003239291.1	559305.XP_003232568.1	0	0	0	0	0.142	0.099	0.439	0.487	0.747
TERG_02073	TERG_04145	7369146	7366888	559305.XP_003237352.1	559305.XP_003235094.1	0	0	0	0	0.435	0	0	0.571	0.747
TERG_02020	TERG_07643	7369091	7363822	559305.XP_003237297.1	559305.XP_003232028.1	0	0	0	0	0.431	0	0	0.574	0.747
TERG_04036	TERG_08443	7366779	7362937	559305.XP_003234985.1	559305.XP_003231143.1	0.228	0	0	0	0.218	0.141	0	0.571	0.747
TERG_03781	TERG_07016	7368531	7363958	559305.XP_003236737.1	559305.XP_003232164.1	0	0	0	0	0.176	0	0.689	0.086	0.745
TERG_06569	TERG_08287	7364371	7362994	559305.XP_003232577.1	559305.XP_003231200.1	0.11	0	0	0	0.117	0.067	0.642	0.179	0.745
TERG_01670	TERG_03781	7368741	7368531	559305.XP_003236947.1	559305.XP_003236737.1	0	0	0	0	0.094	0.101	0.666	0.174	0.745
TERG_04662	TERG_06963	7367400	7364766	559305.XP_003235606.1	559305.XP_003232972.1	0	0	0	0	0.196	0.393	0	0.521	0.745
TERG_01076	TERG_08287	7370885	7362994	559305.XP_003239091.1	559305.XP_003231200.1	0.11	0	0	0	0.117	0.067	0.642	0.179	0.745
TERG_06150	TERG_06963	7364947	7364766	559305.XP_003233153.1	559305.XP_003232972.1	0	0	0	0	0	0	0.733	0.083	0.744
TERG_00548	TERG_04772	7370351	7365973	559305.XP_003238557.1	559305.XP_003234179.1	0	0	0	0	0.474	0.113	0.479	0.072	0.744
TERG_04125	TERG_04056	7366868	7366798	559305.XP_003235074.1	559305.XP_003235004.1	0	0	0	0	0.237	0	0.429	0.459	0.743
TERG_01272	TERG_04056	7371085	7366798	559305.XP_003239291.1	559305.XP_003235004.1	0	0	0	0	0.237	0	0.429	0.459	0.743
TERG_02020	TERG_04121	7369091	7366863	559305.XP_003237297.1	559305.XP_003235069.1	0	0	0	0	0.716	0	0	0.128	0.741
TERG_02007	TERG_04291	7369079	7367029	559305.XP_003237285.1	559305.XP_003235235.1	0.132	0	0	0	0.103	0	0.642	0.178	0.74
TERG_04389	TERG_04291	7367127	7367029	559305.XP_003235333.1	559305.XP_003235235.1	0.132	0	0	0	0.103	0	0.642	0.178	0.74
TERG_01521	TERG_04056	7371330	7366798	559305.XP_003239536.1	559305.XP_003235004.1	0.135	0	0	0	0.109	0	0.653	0.145	0.74
TERG_01612	TERG_03875	7368680	7366617	559305.XP_003236886.1	559305.XP_003234823.1	0	0	0	0	0.696	0	0	0.177	0.739
TERG_00299	TERG_03065	7370105	7367807	559305.XP_003238311.1	559305.XP_003236013.1	0	0	0	0	0.097	0	0.678	0.173	0.738
TERG_01272	TERG_03065	7371085	7367807	559305.XP_003239291.1	559305.XP_003236013.1	0	0	0	0	0.079	0	0.683	0.176	0.738
TERG_03065	TERG_04125	7367807	7366868	559305.XP_003236013.1	559305.XP_003235074.1	0	0	0	0	0.079	0	0.683	0.176	0.738
TERG_01521	TERG_04125	7371330	7366868	559305.XP_003239536.1	559305.XP_003235074.1	0	0	0	0	0	0	0.696	0.173	0.737
TERG_01521	TERG_01272	7371330	7371085	559305.XP_003239536.1	559305.XP_003239291.1	0	0	0	0	0	0	0.696	0.173	0.737
TERG_04145	TERG_07229	7366888	7364175	559305.XP_003235094.1	559305.XP_003232381.1	0	0	0	0	0	0	0.708	0.139	0.737
TERG_08655	TERG_04143	7370237	7366886	559305.XP_003238443.1	559305.XP_003235092.1	0	0	0	0	0.189	0.574	0.185	0.178	0.737
TERG_05579	TERG_08522	7365499	7362711	559305.XP_003233705.1	559305.XP_003230917.1	0	0	0	0	0.135	0	0.465	0.476	0.736
TERG_02032	TERG_06689	7369104	7364492	559305.XP_003237310.1	559305.XP_003232698.1	0	0	0	0	0.429	0	0	0.558	0.736
TERG_02836	TERG_05579	7367578	7365499	559305.XP_003235784.1	559305.XP_003233705.1	0	0	0	0	0.135	0	0.465	0.476	0.736
TERG_04291	TERG_06712	7367029	7364515	559305.XP_003235235.1	559305.XP_003232721.1	0.132	0	0	0	0.079	0	0.645	0.178	0.735
TERG_02073	TERG_06075	7369146	7364874	559305.XP_003237352.1	559305.XP_003233080.1	0	0	0	0	0.148	0	0.319	0.581	0.735
TERG_01258	TERG_07643	7371071	7363822	559305.XP_003239277.1	559305.XP_003232028.1	0	0	0	0	0.701	0	0	0.152	0.735
TERG_03476	TERG_08287	7368225	7362994	559305.XP_003236431.1	559305.XP_003231200.1	0	0	0	0	0	0.111	0.666	0.182	0.735
TERG_03476	TERG_05696	7368225	7365618	559305.XP_003236431.1	559305.XP_003233824.1	0	0	0	0	0	0.111	0.666	0.182	0.735
TERG_01052	TERG_08287	7370861	7362994	559305.XP_003239067.1	559305.XP_003231200.1	0	0	0	0	0	0.44	0	0.543	0.733
TERG_01359	TERG_03762	7371172	7368512	559305.XP_003239378.1	559305.XP_003236718.1	0	0	0	0	0.148	0	0.65	0.177	0.733
TERG_08655	TERG_04145	7370237	7366888	559305.XP_003238443.1	559305.XP_003235094.1	0	0	0	0	0.625	0.084	0.199	0.147	0.733
TERG_05819	TERG_07276	7365744	7364224	559305.XP_003233950.1	559305.XP_003232430.1	0	0	0	0	0	0.164	0.653	0.154	0.733
TERG_01052	TERG_05696	7370861	7365618	559305.XP_003239067.1	559305.XP_003233824.1	0	0	0	0	0	0.44	0	0.543	0.733
TERG_04291	TERG_08472	7367029	7362790	559305.XP_003235235.1	559305.XP_003230996.1	0.132	0	0	0	0.076	0	0.642	0.178	0.732
TERG_01670	TERG_07276	7368741	7364224	559305.XP_003236947.1	559305.XP_003232430.1	0	0	0	0	0	0.123	0.666	0.159	0.732
TERG_01359	TERG_04036	7371172	7366779	559305.XP_003239378.1	559305.XP_003234985.1	0	0	0	0	0.123	0	0.673	0.142	0.732
TERG_01521	TERG_07318	7371330	7364266	559305.XP_003239536.1	559305.XP_003232472.1	0	0	0	0	0.148	0	0.654	0.167	0.732
TERG_04294	TERG_07093	7367032	7364037	559305.XP_003235238.1	559305.XP_003232243.1	0.148	0	0	0	0.071	0	0.64	0.173	0.732
TERG_03762	TERG_02836	7368512	7367578	559305.XP_003236718.1	559305.XP_003235784.1	0	0	0	0	0.078	0.104	0.652	0.179	0.732
TERG_03818	TERG_04594	7368570	7367334	559305.XP_003236776.1	559305.XP_003235540.1	0	0	0	0	0	0.399	0.209	0.483	0.732
TERG_01052	TERG_02073	7370861	7369146	559305.XP_003239067.1	559305.XP_003237352.1	0	0	0	0	0	0.154	0.696	0	0.731
TERG_01052	TERG_05579	7370861	7365499	559305.XP_003239067.1	559305.XP_003233705.1	0	0	0	0	0	0.154	0.696	0	0.731
TERG_01404	TERG_01612	7371213	7368680	559305.XP_003239419.1	559305.XP_003236886.1	0	0	0	0	0.096	0.111	0.641	0.179	0.731
TERG_04056	TERG_07659	7366798	7363836	559305.XP_003235004.1	559305.XP_003232042.1	0.135	0	0	0	0.075	0	0.653	0.145	0.73
TERG_06172	TERG_06150	7364971	7364947	559305.XP_003233177.1	559305.XP_003233153.1	0	0	0	0	0.08	0	0.719	0	0.73
TERG_01612	TERG_06578	7368680	7364380	559305.XP_003236886.1	559305.XP_003232586.1	0	0	0	0	0.697	0	0	0.144	0.729
TERG_02032	TERG_06491	7369104	7365299	559305.XP_003237310.1	559305.XP_003233505.1	0	0	0	0	0.193	0	0.679	0	0.729
TERG_01359	TERG_08522	7371172	7362711	559305.XP_003239378.1	559305.XP_003230917.1	0	0	0	0	0.1	0	0.664	0.174	0.728
TERG_03476	TERG_04056	7368225	7366798	559305.XP_003236431.1	559305.XP_003235004.1	0	0	0	0	0	0.091	0.666	0.178	0.728
TERG_01883	TERG_05236	7368955	7366437	559305.XP_003237161.1	559305.XP_003234643.1	0	0	0	0	0.705	0	0	0.119	0.728
TERG_02032	TERG_07229	7369104	7364175	559305.XP_003237310.1	559305.XP_003232381.1	0	0	0	0	0.071	0	0.708	0.08	0.728
TERG_04056	TERG_05819	7366798	7365744	559305.XP_003235004.1	559305.XP_003233950.1	0	0	0	0	0.144	0.149	0.27	0.548	0.727
RPS0	TERG_01612	7369991	7368680	559305.XP_003238197.1	559305.XP_003236886.1	0.575	0	0	0	0.278	0	0	0.184	0.727
TERG_05579	TERG_06560	7365499	7364362	559305.XP_003233705.1	559305.XP_003232568.1	0	0	0	0	0.124	0.106	0.425	0.467	0.727
TERG_01404	TERG_02728	7371213	7367466	559305.XP_003239419.1	559305.XP_003235672.1	0.071	0	0	0	0.118	0	0.647	0.167	0.726
TERG_04036	TERG_06491	7366779	7365299	559305.XP_003234985.1	559305.XP_003233505.1	0	0	0	0	0.132	0	0.651	0.169	0.726
TERG_02599	TERG_06183	7369685	7364982	559305.XP_003237891.1	559305.XP_003233188.1	0	0	0	0	0.683	0	0	0.173	0.726
TERG_04709	gpd	7367447	7367140	559305.XP_003235653.1	559305.XP_003235346.1	0	0	0	0	0	0	0.677	0.184	0.725
TERG_01359	TERG_02768	7371172	7367507	559305.XP_003239378.1	559305.XP_003235713.1	0	0	0	0	0.248	0.19	0	0.585	0.725
TERG_01256	TERG_04928	7371069	7366129	559305.XP_003239275.1	559305.XP_003234335.1	0	0	0	0	0.214	0.258	0.566	0	0.724
TERG_05283	TERG_08375	7366485	7362872	559305.XP_003234691.1	559305.XP_003231078.1	0	0	0	0	0.144	0	0.442	0.47	0.724
TERG_00093	TERG_03762	7369895	7368512	559305.XP_003238101.1	559305.XP_003236718.1	0	0	0	0	0.108	0	0.652	0.183	0.724
TERG_06816	TERG_06578	7364622	7364380	559305.XP_003232828.1	559305.XP_003232586.1	0	0	0	0	0.112	0.674	0	0.125	0.724
TERG_01281	TERG_03065	7371094	7367807	559305.XP_003239300.1	559305.XP_003236013.1	0	0	0	0	0	0	0.678	0.178	0.724
TERG_01614	TERG_06578	7368682	7364380	559305.XP_003236888.1	559305.XP_003232586.1	0	0	0	0	0.112	0.674	0	0.125	0.724
TERG_01271	TERG_06569	7371084	7364371	559305.XP_003239290.1	559305.XP_003232577.1	0	0	0	0	0	0	0.677	0.179	0.723
TERG_00093	TERG_05579	7369895	7365499	559305.XP_003238101.1	559305.XP_003233705.1	0	0	0	0	0.124	0.106	0.416	0.467	0.723
TERG_01359	TERG_02836	7371172	7367578	559305.XP_003239378.1	559305.XP_003235784.1	0	0	0	0	0.083	0	0.664	0.174	0.723
TERG_01821	TERG_07588	7368893	7363765	559305.XP_003237099.1	559305.XP_003231971.1	0	0	0	0	0	0	0.677	0.178	0.723
TERG_04145	TERG_06963	7366888	7364766	559305.XP_003235094.1	559305.XP_003232972.1	0	0	0	0	0.095	0.679	0	0.124	0.723
TERG_03476	TERG_07318	7368225	7364266	559305.XP_003236431.1	559305.XP_003232472.1	0	0	0	0	0	0	0.677	0.175	0.722
TERG_06183	TERG_08522	7364982	7362711	559305.XP_003233188.1	559305.XP_003230917.1	0	0	0	0	0.677	0	0	0.177	0.722
TERG_02628	TERG_03476	7369714	7368225	559305.XP_003237920.1	559305.XP_003236431.1	0	0	0	0	0	0	0.677	0.175	0.722
TERG_02599	TERG_07205	7369685	7364151	559305.XP_003237891.1	559305.XP_003232357.1	0	0	0	0	0.444	0	0.463	0.146	0.722
TERG_01521	TERG_07659	7371330	7363836	559305.XP_003239536.1	559305.XP_003232042.1	0	0	0.526	0.79	0.076	0	0.644	0.478	0.722
TERG_03781	TERG_03476	7368531	7368225	559305.XP_003236737.1	559305.XP_003236431.1	0	0	0	0	0	0	0.677	0.175	0.722
TERG_01271	TERG_05579	7371084	7365499	559305.XP_003239290.1	559305.XP_003233705.1	0	0	0	0	0	0	0.498	0.469	0.722
TERG_04145	TERG_05579	7366888	7365499	559305.XP_003235094.1	559305.XP_003233705.1	0	0	0	0	0.413	0	0.192	0.462	0.722
TERG_01272	TERG_07276	7371085	7364224	559305.XP_003239291.1	559305.XP_003232430.1	0.236	0	0	0	0.235	0	0.183	0.487	0.722
TERG_00548	TERG_07944	7370351	7363437	559305.XP_003238557.1	559305.XP_003231643.1	0	0	0	0	0.444	0.117	0.481	0	0.722
TERG_01359	TERG_00093	7371172	7369895	559305.XP_003239378.1	559305.XP_003238101.1	0	0	0	0	0.074	0	0.663	0.178	0.721
TERG_03472	TERG_05029	7368221	7366228	559305.XP_003236427.1	559305.XP_003234434.1	0	0	0	0	0.697	0	0	0.118	0.721
TERG_03427	TERG_06858	7368176	7364662	559305.XP_003236382.1	559305.XP_003232868.1	0	0	0	0	0	0.673	0	0.179	0.72
TERG_01404	TERG_01272	7371213	7371085	559305.XP_003239419.1	559305.XP_003239291.1	0	0	0	0	0.117	0	0.647	0.175	0.72
TERG_03472	TERG_06491	7368221	7365299	559305.XP_003236427.1	559305.XP_003233505.1	0	0	0	0	0.095	0	0.679	0.115	0.72
TERG_04125	TERG_08333	7366868	7363040	559305.XP_003235074.1	559305.XP_003231246.1	0	0	0	0	0.117	0	0.647	0.172	0.719
TERG_03472	TERG_06858	7368221	7364662	559305.XP_003236427.1	559305.XP_003232868.1	0	0	0	0	0.065	0	0	0.712	0.719
TERG_01272	TERG_08333	7371085	7363040	559305.XP_003239291.1	559305.XP_003231246.1	0	0	0	0	0.117	0	0.647	0.172	0.719
TERG_01359	TERG_03284	7371172	7368029	559305.XP_003239378.1	559305.XP_003236235.1	0	0	0	0	0.081	0	0.673	0.142	0.719
TERG_06689	TERG_08333	7364492	7363040	559305.XP_003232698.1	559305.XP_003231246.1	0	0	0	0	0.094	0	0.654	0.177	0.719
TERG_01359	TERG_00974	7371172	7370782	559305.XP_003239378.1	559305.XP_003238988.1	0	0	0	0	0	0	0.677	0.166	0.719
TERG_04145	TERG_06689	7366888	7364492	559305.XP_003235094.1	559305.XP_003232698.1	0	0	0	0	0.446	0.105	0	0.479	0.719
TERG_01404	TERG_07526	7371213	7363701	559305.XP_003239419.1	559305.XP_003231907.1	0	0	0.224	0.749	0.114	0	0.641	0.467	0.719
TERG_01404	TERG_06689	7371213	7364492	559305.XP_003239419.1	559305.XP_003232698.1	0	0	0	0	0.094	0	0.654	0.177	0.719
TERG_02073	TERG_08333	7369146	7363040	559305.XP_003237352.1	559305.XP_003231246.1	0	0	0	0	0.093	0	0.654	0.175	0.718
TERG_06157	TERG_07229	7364954	7364175	559305.XP_003233160.1	559305.XP_003232381.1	0	0	0	0	0	0	0.708	0.076	0.718
TERG_06183	TERG_07229	7364982	7364175	559305.XP_003233188.1	559305.XP_003232381.1	0	0	0	0	0	0	0.708	0.077	0.718
TERG_01002	TERG_07527	7370809	7363702	559305.XP_003239015.1	559305.XP_003231908.1	0	0	0	0	0	0.397	0	0.553	0.718
TERG_01883	TERG_07527	7368955	7363702	559305.XP_003237161.1	559305.XP_003231908.1	0	0	0	0	0	0.397	0	0.553	0.718
TERG_01521	TERG_02628	7371330	7369714	559305.XP_003239536.1	559305.XP_003237920.1	0	0	0	0	0.1	0	0.654	0.167	0.717
TERG_03762	TERG_07814	7368512	7363309	559305.XP_003236718.1	559305.XP_003231515.1	0.128	0	0	0	0.22	0.298	0	0.478	0.717
TERG_01612	TERG_08333	7368680	7363040	559305.XP_003236886.1	559305.XP_003231246.1	0	0	0	0	0.081	0.079	0.641	0.179	0.717
HSP70	groES	7365312	7363019	559305.XP_003233518.1	559305.XP_003231225.1	0.138	0	0	0	0.253	0.141	0	0.548	0.716
TERG_03037	groES	7367779	7363019	559305.XP_003235985.1	559305.XP_003231225.1	0.138	0	0	0	0.253	0.141	0	0.548	0.716
TERG_03300	TERG_05194	7368045	7366392	559305.XP_003236251.1	559305.XP_003234598.1	0.575	0	0	0	0.254	0	0	0.178	0.716
TERG_01076	TERG_03762	7370885	7368512	559305.XP_003239091.1	559305.XP_003236718.1	0.164	0	0	0	0.226	0.078	0	0.581	0.716
TERG_01272	TERG_04145	7371085	7366888	559305.XP_003239291.1	559305.XP_003235094.1	0	0	0	0	0.37	0	0.207	0.478	0.716
TERG_00342	TERG_03762	7370146	7368512	559305.XP_003238352.1	559305.XP_003236718.1	0	0	0	0	0.324	0.08	0	0.581	0.716
TERG_01883	groES	7368955	7363019	559305.XP_003237161.1	559305.XP_003231225.1	0.138	0	0	0	0.253	0.141	0	0.548	0.716
TERG_01002	groES	7370809	7363019	559305.XP_003239015.1	559305.XP_003231225.1	0.138	0	0	0	0.253	0.141	0	0.548	0.716
TERG_05696	TERG_08522	7365618	7362711	559305.XP_003233824.1	559305.XP_003230917.1	0	0	0	0	0.161	0	0.407	0.474	0.715
TERG_03762	TERG_08333	7368512	7363040	559305.XP_003236718.1	559305.XP_003231246.1	0	0	0	0	0	0.089	0.648	0.179	0.713
TERG_03476	TERG_03065	7368225	7367807	559305.XP_003236431.1	559305.XP_003236013.1	0	0	0	0	0.078	0	0.658	0.163	0.713
TERG_07342	TERG_07276	7364291	7364224	559305.XP_003232497.1	559305.XP_003232430.1	0	0	0	0	0	0	0.489	0.461	0.712
TERG_03476	TERG_07659	7368225	7363836	559305.XP_003236431.1	559305.XP_003232042.1	0	0	0	0	0	0	0.677	0.145	0.712
TERG_04145	TERG_06491	7366888	7365299	559305.XP_003235094.1	559305.XP_003233505.1	0	0	0	0	0.14	0	0.679	0	0.712
TERG_01521	TERG_03476	7371330	7368225	559305.XP_003239536.1	559305.XP_003236431.1	0	0	0	0	0	0	0.677	0.145	0.712
TERG_00783	TERG_01883	7370590	7368955	559305.XP_003238796.1	559305.XP_003237161.1	0	0	0	0	0.612	0.192	0	0.158	0.712
TERG_06491	TERG_06183	7365299	7364982	559305.XP_003233505.1	559305.XP_003233188.1	0	0	0	0	0.142	0	0.679	0	0.712
TERG_02005	TERG_06754	7369077	7364556	559305.XP_003237283.1	559305.XP_003232762.1	0	0	0	0	0	0	0.646	0.221	0.712
TERG_01521	TERG_05696	7371330	7365618	559305.XP_003239536.1	559305.XP_003233824.1	0	0	0	0	0.081	0	0.653	0.171	0.712
TERG_01521	TERG_08287	7371330	7362994	559305.XP_003239536.1	559305.XP_003231200.1	0	0	0	0	0.077	0	0.653	0.171	0.711
TERG_04121	TERG_07814	7366863	7363309	559305.XP_003235069.1	559305.XP_003231515.1	0	0	0	0	0.089	0	0.671	0.116	0.711
TERG_04121	TERG_05819	7366863	7365744	559305.XP_003235069.1	559305.XP_003233950.1	0	0	0	0	0.089	0	0.671	0.116	0.711
TERG_07659	TERG_08287	7363836	7362994	559305.XP_003232042.1	559305.XP_003231200.1	0	0	0	0	0.077	0	0.653	0.171	0.711
TERG_04928	TERG_06963	7366129	7364766	559305.XP_003234335.1	559305.XP_003232972.1	0	0	0	0	0.15	0.066	0	0.665	0.711
TERG_01521	TERG_03781	7371330	7368531	559305.XP_003239536.1	559305.XP_003236737.1	0	0	0	0	0.081	0	0.654	0.167	0.711
TERG_07318	TERG_07659	7364266	7363836	559305.XP_003232472.1	559305.XP_003232042.1	0	0	0	0	0.081	0	0.654	0.167	0.711
TERG_05696	TERG_07659	7365618	7363836	559305.XP_003233824.1	559305.XP_003232042.1	0	0	0	0	0.077	0	0.653	0.171	0.711
TERG_02628	TERG_07659	7369714	7363836	559305.XP_003237920.1	559305.XP_003232042.1	0	0	0	0	0.081	0	0.654	0.167	0.711
TERG_03781	TERG_07659	7368531	7363836	559305.XP_003236737.1	559305.XP_003232042.1	0	0	0	0	0.081	0	0.654	0.167	0.711
TERG_02007	TERG_03476	7369079	7368225	559305.XP_003237285.1	559305.XP_003236431.1	0.093	0	0	0	0.071	0	0.641	0.154	0.709
TERG_01404	gpd	7371213	7367140	559305.XP_003239419.1	559305.XP_003235346.1	0	0	0	0	0.078	0	0.647	0.179	0.709
TERG_04291	TERG_07093	7367029	7364037	559305.XP_003235235.1	559305.XP_003232243.1	0.093	0	0	0	0.083	0	0.639	0.147	0.709
TERG_03476	TERG_04389	7368225	7367127	559305.XP_003236431.1	559305.XP_003235333.1	0.093	0	0	0	0.071	0	0.641	0.154	0.709
TERG_01948	TERG_07149	7369021	7364095	559305.XP_003237227.1	559305.XP_003232301.1	0	0	0	0	0.189	0	0.642	0.081	0.709
TERG_00783	TERG_00093	7370590	7369895	559305.XP_003238796.1	559305.XP_003238101.1	0	0	0	0	0	0	0	0.708	0.708
TERG_01295	TERG_07659	7371108	7363836	559305.XP_003239314.1	559305.XP_003232042.1	0	0	0	0	0.127	0	0.422	0.467	0.707
TERG_00548	TERG_05788	7370351	7365713	559305.XP_003238557.1	559305.XP_003233919.1	0	0	0	0	0.413	0.171	0.431	0.068	0.707
TERG_02032	TERG_04311	7369104	7367048	559305.XP_003237310.1	559305.XP_003235254.1	0	0	0	0	0.583	0	0.305	0.072	0.707
TERG_03804	TERG_07578	7368556	7363754	559305.XP_003236762.1	559305.XP_003231960.1	0	0	0	0	0	0.706	0	0	0.706
TERG_00093	TERG_06689	7369895	7364492	559305.XP_003238101.1	559305.XP_003232698.1	0	0	0	0	0.099	0	0.636	0.176	0.706
TERG_04450	TERG_05194	7367189	7366392	559305.XP_003235395.1	559305.XP_003234598.1	0.575	0	0	0	0.188	0.123	0	0.144	0.706
TERG_04490	TERG_08139	7367231	7363147	559305.XP_003235437.1	559305.XP_003231353.1	0	0	0	0	0.325	0.151	0.529	0	0.706
TERG_00976	TERG_04363	7370784	7367100	559305.XP_003238990.1	559305.XP_003235306.1	0	0	0	0	0	0	0.654	0.183	0.705
TERG_00976	TERG_01821	7370784	7368893	559305.XP_003238990.1	559305.XP_003237099.1	0	0	0	0	0	0	0.654	0.183	0.705
TERG_03818	TERG_03206	7368570	7367951	559305.XP_003236776.1	559305.XP_003236157.1	0	0	0	0	0.101	0.153	0.334	0.487	0.705
TERG_00708	TERG_04363	7370515	7367100	559305.XP_003238721.1	559305.XP_003235306.1	0	0	0	0	0	0	0.654	0.183	0.705
TERG_00708	TERG_01821	7370515	7368893	559305.XP_003238721.1	559305.XP_003237099.1	0	0	0	0	0	0	0.654	0.183	0.705
TERG_02032	TERG_03738	7369104	7368488	559305.XP_003237310.1	559305.XP_003236694.1	0	0	0	0	0.613	0	0.21	0.114	0.705
TERG_00548	TERG_00383	7370351	7370188	559305.XP_003238557.1	559305.XP_003238394.1	0	0	0	0	0.348	0.117	0.472	0.145	0.705
TERG_03762	TERG_06614	7368512	7364415	559305.XP_003236718.1	559305.XP_003232621.1	0	0	0	0	0.094	0	0.647	0.15	0.704
TERG_03476	TERG_06712	7368225	7364515	559305.XP_003236431.1	559305.XP_003232721.1	0.093	0	0	0	0	0	0.646	0.154	0.704
TERG_03065	TERG_07318	7367807	7364266	559305.XP_003236013.1	559305.XP_003232472.1	0	0	0	0	0.079	0	0.64	0.179	0.704
TERG_02628	TERG_03065	7369714	7367807	559305.XP_003237920.1	559305.XP_003236013.1	0	0	0	0	0.079	0	0.64	0.179	0.704
TERG_01404	TERG_08498	7371213	7362816	559305.XP_003239419.1	559305.XP_003231022.1	0	0	0	0	0.063	0	0.649	0.174	0.704
TERG_00548	TERG_00370	7370351	7370175	559305.XP_003238557.1	559305.XP_003238381.1	0	0	0	0	0.114	0.263	0.241	0.475	0.704
TERG_00976	TERG_06767	7370784	7364570	559305.XP_003238990.1	559305.XP_003232776.1	0	0	0	0	0	0	0.654	0.178	0.703
TERG_00708	TERG_06767	7370515	7364570	559305.XP_003238721.1	559305.XP_003232776.1	0	0	0	0	0	0	0.654	0.178	0.703
TERG_01281	TERG_04056	7371094	7366798	559305.XP_003239300.1	559305.XP_003235004.1	0	0	0	0	0	0	0.654	0.177	0.703
TERG_00093	TERG_04709	7369895	7367447	559305.XP_003238101.1	559305.XP_003235653.1	0	0	0	0	0	0	0.654	0.177	0.703
TERG_01256	TERG_06578	7371069	7364380	559305.XP_003239275.1	559305.XP_003232586.1	0	0	0	0	0.681	0	0	0.107	0.702
TERG_01281	TERG_03781	7371094	7368531	559305.XP_003239300.1	559305.XP_003236737.1	0	0	0	0	0	0	0.654	0.175	0.702
TERG_04490	TERG_08522	7367231	7362711	559305.XP_003235437.1	559305.XP_003230917.1	0	0	0	0	0.553	0	0.283	0.147	0.702
TERG_01521	TERG_02744	7371330	7367482	559305.XP_003239536.1	559305.XP_003235688.1	0	0	0	0	0.095	0	0.646	0.147	0.702
TERG_02728	TERG_08333	7367466	7363040	559305.XP_003235672.1	559305.XP_003231246.1	0.071	0	0	0	0	0	0.647	0.167	0.702
TERG_01281	TERG_07318	7371094	7364266	559305.XP_003239300.1	559305.XP_003232472.1	0	0	0	0	0	0	0.654	0.175	0.702
TERG_01281	TERG_02628	7371094	7369714	559305.XP_003239300.1	559305.XP_003237920.1	0	0	0	0	0	0	0.654	0.175	0.702
groEL	TERG_07949	7366884	7363442	559305.XP_003235090.1	559305.XP_003231648.1	0	0	0	0	0.327	0	0	0.576	0.702
TERG_01281	TERG_05696	7371094	7365618	559305.XP_003239300.1	559305.XP_003233824.1	0	0	0	0	0	0	0.654	0.173	0.701
TERG_01521	TERG_07526	7371330	7363701	559305.XP_003239536.1	559305.XP_003231907.1	0	0	0	0	0.145	0	0.648	0.088	0.701
TERG_01281	TERG_08287	7371094	7362994	559305.XP_003239300.1	559305.XP_003231200.1	0	0	0	0	0	0	0.654	0.173	0.701
TERG_03476	TERG_08472	7368225	7362790	559305.XP_003236431.1	559305.XP_003230996.1	0.093	0	0	0	0	0	0.641	0.154	0.7
TERG_00066	TERG_07149	7369868	7364095	559305.XP_003238074.1	559305.XP_003232301.1	0.124	0	0	0	0	0	0.651	0.1	0.7
TERG_00299	TERG_00093	7370105	7369895	559305.XP_003238311.1	559305.XP_003238101.1	0	0	0	0	0	0	0.654	0.17	0.7
TERG_00299	TERG_06560	7370105	7364362	559305.XP_003238311.1	559305.XP_003232568.1	0	0	0	0	0	0	0.654	0.17	0.7
