# Supplementary material for: The first succinylome profile of Trichophyton rubrum reveals lysine succinylation on proteins involved in various key cellular processes
Source: BMC Genomics. 2017 Aug 4;18:577. doi: 10.1186/s12864-017-3977-y (PMC5545033; doi:10.1186/s12864-017-3977-y)
Supplement: Supplementary file 11 — The succinylated proteins involved in metabolism in the conidia and mycelia stages of T. rubrum. (XLSX 44 kb) [file 12864_2017_3977_MOESM11_ESM.xlsx]

## Sheet: sheet1
Table S10. The succinylated proteins involved in metabolism in the conidia and mycelia stages of T. rubrum.
Protein accession	Protein names	Type	Subcellular Location	Biological Process	Cellular Component	Molecular Function	KEGG KO No.	KEGG Gene	KEGG pathway
TERG_03218T0	Extracellular salicylate hydroxylase/monooxygenase, putative	Mycelia	mitochondria	metabolic process	integral component of membrane; mitochondrion	monooxygenase activity; FAD binding	K06072	deoxyhypusine monooxygenase [EC:1.14.99.29] | (RefSeq) DOHH, HLRC1, hDOHH; deoxyhypusine hydroxylase/monooxygenase
TERG_05184T0	Glycine cleavage system H protein	Mycelia	mitochondria	alpha-amino acid catabolic process; single-organism catabolic process; small molecule metabolic process; single-organism cellular process; glycine decarboxylation via glycine cleavage system; nitrogen compound metabolic process; single-organism process; small molecule catabolic process; primary metabolic process; alpha-amino acid metabolic process; glycine metabolic process; cellular metabolic pr…	glycine cleavage complex; catalytic complex; cell part; intracellular; oxidoreductase complex; cytoplasm; macromolecular complex; intracellular part; cell; protein complex; cytoplasmic part;	glycine dehydrogenase (decarboxylating) activity	K02437	gcvH; glycine cleavage system H protein	ko01130 Biosynthesis of antibiotics; ko01110 Biosynthesis of secondary metabolites; ko01100 Metabolic pathways; ko03022 Basal transcription factors; ko00630 Glyoxylate and dicarboxylate metabolism;
TERG_00066T0	4-hydroxyphenylpyruvate dioxygenase	Mycelia	cytosol	aromatic amino acid family metabolic process; cellular aromatic compound metabolic process; oxidation-reduction process; small molecule metabolic process; single-organism cellular process; organic cyclic compound metabolic process; nitrogen compound metabolic process; single-organism process; primary metabolic process; cellular metabolic process; organic substance metabolic process; metabolic pro…		oxidoreductase activity, acting on single donors with incorporation of molecular oxygen, incorporation of two atoms of oxygen; 4-hydroxyphenylpyruvate dioxygenase activity; oxidoreductase activity, acting on single donors with incorporation of molecular oxygen; catalytic activity; dioxygenase activity; oxidoreductase activity;	K00457	HPD; 4-hydroxyphenylpyruvate dioxygenase [EC:1.13.11.27]	ko00130 Ubiquinone and other terpenoid-quinone biosynthesis; ko01100 Metabolic pathways; ko00350 Tyrosine metabolism; ko00360 Phenylalanine metabolism;
TERG_00069T0	Fumarylacetoacetate hydrolase FahA	Mycelia	mitochondria	aromatic amino acid family metabolic process; cellular aromatic compound metabolic process; small molecule metabolic process; single-organism cellular process; organic cyclic compound metabolic process; nitrogen compound metabolic process; single-organism process; primary metabolic process; cellular metabolic process; organic substance metabolic process; metabolic process; cellular amino acid met…	mitochondrial matrix	fumarylacetoacetase activity; hydrolase activity; hydrolase activity, acting on acid carbon-carbon bonds, in ketonic substances; catalytic activity; hydrolase activity, acting on acid carbon-carbon bonds;	K01555	FAH; fumarylacetoacetase [EC:3.7.1.2]	ko00643 Styrene degradation; ko01120 Microbial metabolism in diverse environments; ko01100 Metabolic pathways; ko00350 Tyrosine metabolism;
TERG_08373T0	Fumarylacetoacetate hydrolase family protein	Conidia	mitochondria	aromatic amino acid family metabolic process; cellular aromatic compound metabolic process; small molecule metabolic process; single-organism cellular process; organic cyclic compound metabolic process; nitrogen compound metabolic process; single-organism process; primary metabolic process; cellular metabolic process; organic substance metabolic process; metabolic process; cellular amino acid met…	mitochondrial matrix	fumarylacetoacetase activity; hydrolase activity; hydrolase activity, acting on acid carbon-carbon bonds, in ketonic substances; catalytic activity; hydrolase activity, acting on acid carbon-carbon bonds;	K01555	FAH; fumarylacetoacetase [EC:3.7.1.2]	ko00643 Styrene degradation; ko01120 Microbial metabolism in diverse environments; ko01100 Metabolic pathways; ko00350 Tyrosine metabolism;
TERG_06569T0	Homoaconitase, mitochondrial	Overlap	mitochondria	aspartate family amino acid biosynthetic process; cellular amino acid biosynthetic process; organic acid biosynthetic process; single-organism biosynthetic process; small molecule metabolic process; aspartate family amino acid metabolic process; single-organism cellular process; lysine metabolic process; single-organism process; nitrogen compound metabolic process; biosynthetic process; alpha-ami…	mitochondrial matrix; mitochondrion	homoaconitate hydratase activity; catalytic activity; binding; iron-sulfur cluster binding; lyase activity; hydro-lyase activity; 4 iron, 4 sulfur cluster binding; carbon-oxygen lyase activity; metal cluster binding;	K01705	LYS4; homoaconitate hydratase [EC:4.2.1.36]	ko01120 Microbial metabolism in diverse environments; ko01130 Biosynthesis of antibiotics; ko01230 Biosynthesis of amino acids; ko01100 Metabolic pathways; ko00300 Lysine biosynthesis; ko01210 2-Oxocarboxylic acid metabolism;
TERG_04130T1	Plasma membrane ATPase	Mycelia	plasma membrane	ATP biosynthetic process	integral component of membrane	hydrogen-exporting ATPase activity; ATP binding	K05850	Ca2+ transporting ATPase, plasma membrane [EC:3.6.3.8] | (RefSeq) ATP2B3, CFAP39, CLA2, OPCA, PMCA3, PMCA3a, SCAX1; ATPase plasma membrane Ca2+ transporting 3	ko00190 Oxidative phosphorylation
TERG_07583T0	Methionyl-tRNA formyltransferase family protein, putative	Conidia	mitochondria	biosynthetic process; metabolic process;	mitochondrion	transferase activity, transferring one-carbon groups; hydroxymethyl-, formyl- and related transferase activity; catalytic activity; transferase activity;	K00604	MTFMT; methionyl-tRNA formyltransferase [EC:2.1.2.9]	ko00670 One carbon pool by folate; ko00970 Aminoacyl-tRNA biosynthesis;
TERG_01624T0	Phosphomannomutase	Mycelia	cytosol, nuclear	carbohydrate biosynthetic process; mannose biosynthetic process; hexose biosynthetic process; single-organism biosynthetic process; single-organism process; mannose metabolic process; monosaccharide biosynthetic process; biosynthetic process; carbohydrate metabolic process; primary metabolic process; organic substance biosynthetic process; organic substance metabolic process; single-organism carb…	intracellular part; cell; cell part; intracellular; cytoplasm;	phosphomannomutase activity; isomerase activity; catalytic activity; intramolecular transferase activity; intramolecular transferase activity, phosphotransferases;	K17497	PMM; phosphomannomutase [EC:5.4.2.8]	ko00051 Fructose and mannose metabolism; ko01110 Biosynthesis of secondary metabolites; ko01100 Metabolic pathways; ko00520 Amino sugar and nucleotide sugar metabolism;
TERG_04775T0	Beta-hexosaminidase	Conidia	plasma membrane	carbohydrate metabolic process	membrane; plasma membrane	beta-N-acetylhexosaminidase activity; hexosaminidase activity	K12373	hexosaminidase [EC:3.2.1.52] | (RefSeq) HEXB; beta-hexosaminidase subunit beta	ko01100 Metabolic pathways; ko04142 Lysosome; ko00511 Other glycan degradation
TERG_00216T0	Class V chitinase, putative	Conidia	extracellular	Carbohydrate metabolism, Chitin degradation, Polysaccharide degradation	extracellular region; cell wall	chitinase activity; chitin binding	K01183	chitinase [EC:3.2.1.14] | (RefSeq) class III acidic endochitinase, putative	ko01100 Metabolic pathways
TERG_00299T0	Acetolactate synthase	Conidia	mitochondria	cellular amino acid biosynthetic process; organic acid biosynthetic process; single-organism biosynthetic process; branched-chain amino acid biosynthetic process; small molecule metabolic process; single-organism cellular process; nitrogen compound metabolic process; single-organism process; biosynthetic process; primary metabolic process; organonitrogen compound biosynthetic process; cellular me…		magnesium ion binding; vitamin binding; nucleoside phosphate binding; flavin adenine dinucleotide binding; acetolactate synthase activity; ion binding; nucleotide binding; sulfur compound binding; cofactor binding; thiamine pyrophosphate binding; heterocyclic compound binding; organic cyclic compound binding; catalytic activity; binding; transferase activity, transferring aldehyde or ketonic grou…	K01652	E2.2.1.6L; acetolactate synthase I/II/III large subunit [EC:2.2.1.6]	ko01130 Biosynthesis of antibiotics; ko01110 Biosynthesis of secondary metabolites; ko01230 Biosynthesis of amino acids; ko01100 Metabolic pathways; ko01210 2-Oxocarboxylic acid metabolism; ko00770 Pantothenate and CoA biosynthesis; ko00660 C5-Branched dibasic acid metabolism; ko00410 beta-Alanine metabolism; ko00650 Butanoate metabolism;
TERG_03834T1	Ketol-acid reductoisomerase	Overlap	mitochondria	cellular amino acid biosynthetic process; organic acid biosynthetic process; single-organism biosynthetic process; oxidation-reduction process; branched-chain amino acid biosynthetic process; small molecule metabolic process; single-organism cellular process; nitrogen compound metabolic process; single-organism process; biosynthetic process; primary metabolic process; organonitrogen compound bios…	mitochondrial matrix; mitochondrion	oxidoreductase activity, acting on CH-OH group of donors; oxidoreductase activity, acting on the CH-OH group of donors, NAD or NADP as acceptor; ketol-acid reductoisomerase activity; catalytic activity; binding; cofactor binding; oxidoreductase activity; coenzyme binding;	K00053	ilvC; ketol-acid reductoisomerase [EC:1.1.1.86]	ko01130 Biosynthesis of antibiotics; ko01110 Biosynthesis of secondary metabolites; ko00770 Pantothenate and CoA biosynthesis; ko01230 Biosynthesis of amino acids; ko01100 Metabolic pathways; ko00410 beta-Alanine metabolism; ko01210 2-Oxocarboxylic acid metabolism;
TERG_06150T1	DUTPase (Dut), putaive	Mycelia	mitochondria	cellular aromatic compound metabolic process; dUTP metabolic process; pyrimidine nucleoside triphosphate metabolic process; nucleotide metabolic process; single-organism process; deoxyribonucleoside triphosphate metabolic process; 2'-deoxyribonucleotide metabolic process; deoxyribonucleotide metabolic process; cellular metabolic process; phosphate-containing compound metabolic process; organic su…	extracellular exosome, mitochondrion	nucleoside-triphosphate diphosphatase activity; hydrolase activity, acting on acid anhydrides; hydrolase activity; pyrophosphatase activity; hydrolase activity, acting on acid anhydrides, in phosphorus-containing anhydrides; catalytic activity; dUTP diphosphatase activity;	K01520	dut; dUTP pyrophosphatase [EC:3.6.1.23]	ko01100 Metabolic pathways; ko00240 Pyrimidine metabolism;
TERG_06150T2	DUTPase (Dut), putaive	Conidia	mitochondria	cellular aromatic compound metabolic process; dUTP metabolic process; pyrimidine nucleoside triphosphate metabolic process; nucleotide metabolic process; single-organism process; deoxyribonucleoside triphosphate metabolic process; 2'-deoxyribonucleotide metabolic process; deoxyribonucleotide metabolic process; cellular metabolic process; phosphate-containing compound metabolic process; organic su…	extracellular exosome, mitochondrion	nucleoside-triphosphate diphosphatase activity; hydrolase activity, acting on acid anhydrides; hydrolase activity; pyrophosphatase activity; hydrolase activity, acting on acid anhydrides, in phosphorus-containing anhydrides; catalytic activity; dUTP diphosphatase activity;	K01520	dut; dUTP pyrophosphatase [EC:3.6.1.23]	ko01100 Metabolic pathways; ko00240 Pyrimidine metabolism;
TERG_03300T1	60S ribosomal protein L10	Mycelia	cytosol	cellular protein metabolic process; biosynthetic process; primary metabolic process; cellular metabolic process; organic substance biosynthetic process; cellular biosynthetic process; organic substance metabolic process; metabolic process; cellular macromolecule biosynthetic process; cellular macromolecule metabolic process; gene expression; macromolecule metabolic process; protein metabolic proc…	ribosome; organelle; intracellular organelle; intracellular non-membrane-bounded organelle; cell part; intracellular; cytoplasm; macromolecular complex; intracellular part; cell; ribonucleoprotein complex; cytoplasmic part; non-membrane-bounded organelle;	structural constituent of ribosome; structural molecule activity;	K02866	RP-L10e; large subunit ribosomal protein L10e	ko03010 Ribosome;
TERG_01562T1	60S ribosomal protein L11	Mycelia	cytosol	cellular protein metabolic process; biosynthetic process; primary metabolic process; cellular metabolic process; organic substance biosynthetic process; cellular biosynthetic process; organic substance metabolic process; metabolic process; cellular macromolecule biosynthetic process; cellular macromolecule metabolic process; gene expression; macromolecule metabolic process; protein metabolic proc…	ribosome; organelle; intracellular organelle; intracellular non-membrane-bounded organelle; cell part; intracellular; cytoplasm; macromolecular complex; intracellular part; cell; ribonucleoprotein complex; cytoplasmic part; non-membrane-bounded organelle;	structural constituent of ribosome; structural molecule activity;	K02868	RP-L11e; large subunit ribosomal protein L11e	ko03010 Ribosome;
TERG_06172T0	60S ribosomal protein L12	Overlap	cytosol	cellular protein metabolic process; biosynthetic process; primary metabolic process; cellular metabolic process; organic substance biosynthetic process; cellular biosynthetic process; organic substance metabolic process; metabolic process; cellular macromolecule biosynthetic process; cellular macromolecule metabolic process; gene expression; macromolecule metabolic process; protein metabolic proc…	ribosome; organelle; intracellular organelle; intracellular non-membrane-bounded organelle; cell part; intracellular; cytoplasm; macromolecular complex; intracellular part; cell; ribonucleoprotein complex; cytoplasmic part; non-membrane-bounded organelle;	structural constituent of ribosome; structural molecule activity;	K02870	RP-L12e; large subunit ribosomal protein L12e	ko03010 Ribosome;
TERG_00383T0	Ribosomal protein L16a	Mycelia	cytosol, nuclear	cellular protein metabolic process; biosynthetic process; primary metabolic process; cellular metabolic process; organic substance biosynthetic process; cellular biosynthetic process; organic substance metabolic process; metabolic process; cellular macromolecule biosynthetic process; cellular macromolecule metabolic process; gene expression; macromolecule metabolic process; protein metabolic proc…	ribosome; intracellular organelle; intracellular non-membrane-bounded organelle; intracellular organelle part; cytoplasm; macromolecular complex; intracellular part; cell; organelle part; non-membrane-bounded organelle; organelle; large ribosomal subunit; intracellular; cell part; ribosomal subunit; ribonucleoprotein complex; cytoplasmic part;	structural constituent of ribosome; structural molecule activity;	K02872	RP-L13Ae; large subunit ribosomal protein L13Ae	ko03010 Ribosome;
TERG_01256T0	Ribosomal protein L14	Mycelia	nuclear	cellular protein metabolic process; biosynthetic process; primary metabolic process; cellular metabolic process; organic substance biosynthetic process; cellular biosynthetic process; organic substance metabolic process; metabolic process; cellular macromolecule biosynthetic process; cellular macromolecule metabolic process; gene expression; macromolecule metabolic process; protein metabolic proc…	ribosome; organelle; intracellular organelle; intracellular non-membrane-bounded organelle; cell part; intracellular; cytoplasm; macromolecular complex; intracellular part; cell; ribonucleoprotein complex; cytoplasmic part; non-membrane-bounded organelle;	structural constituent of ribosome; structural molecule activity;	K02875	RP-L14e; large subunit ribosomal protein L14e	ko03010 Ribosome;
TERG_05788T0	Ribosomal L18ae protein family	Mycelia	nuclear	cellular protein metabolic process; biosynthetic process; primary metabolic process; cellular metabolic process; organic substance biosynthetic process; cellular biosynthetic process; organic substance metabolic process; metabolic process; cellular macromolecule biosynthetic process; cellular macromolecule metabolic process; gene expression; macromolecule metabolic process; protein metabolic proc…	ribosome; organelle; intracellular organelle; intracellular non-membrane-bounded organelle; cell part; intracellular; cytoplasm; macromolecular complex; intracellular part; cell; ribonucleoprotein complex; cytoplasmic part; non-membrane-bounded organelle;	structural constituent of ribosome; structural molecule activity;	K02882	RP-L18Ae; large subunit ribosomal protein L18Ae	ko03010 Ribosome;
TERG_04450T0	60S ribosomal protein L23	Conidia	mitochondria	cellular protein metabolic process; biosynthetic process; primary metabolic process; cellular metabolic process; organic substance biosynthetic process; cellular biosynthetic process; organic substance metabolic process; metabolic process; cellular macromolecule biosynthetic process; cellular macromolecule metabolic process; gene expression; macromolecule metabolic process; protein metabolic proc…	ribosome; organelle; intracellular organelle; intracellular non-membrane-bounded organelle; cell part; intracellular; cytoplasm; macromolecular complex; intracellular part; cell; ribonucleoprotein complex; cytoplasmic part; non-membrane-bounded organelle;	organic cyclic compound binding; heterocyclic compound binding; nucleoside phosphate binding; binding; nucleotide binding; structural molecule activity; structural constituent of ribosome; small molecule binding;	K02893	RP-L23Ae; large subunit ribosomal protein L23Ae	ko03010 Ribosome;
TERG_05283T0	60S ribosomal protein L32	Mycelia	nuclear	cellular protein metabolic process; biosynthetic process; primary metabolic process; cellular metabolic process; organic substance biosynthetic process; cellular biosynthetic process; organic substance metabolic process; metabolic process; cellular macromolecule biosynthetic process; cellular macromolecule metabolic process; gene expression; macromolecule metabolic process; protein metabolic proc…	ribosome; organelle; intracellular organelle; intracellular non-membrane-bounded organelle; cell part; intracellular; cytoplasm; macromolecular complex; intracellular part; cell; ribonucleoprotein complex; cytoplasmic part; non-membrane-bounded organelle;	structural constituent of ribosome; structural molecule activity;	K02912	RP-L32e; large subunit ribosomal protein L32e	ko03010 Ribosome;
TERG_05236T1	60S ribosomal protein L35	Mycelia	nuclear	cellular protein metabolic process; biosynthetic process; primary metabolic process; cellular metabolic process; organic substance biosynthetic process; cellular biosynthetic process; organic substance metabolic process; metabolic process; cellular macromolecule biosynthetic process; cellular macromolecule metabolic process; gene expression; macromolecule metabolic process; protein metabolic proc…	ribosome; organelle; intracellular organelle; intracellular non-membrane-bounded organelle; cell part; intracellular; cytoplasm; macromolecular complex; intracellular part; cell; ribonucleoprotein complex; cytoplasmic part; non-membrane-bounded organelle;	structural constituent of ribosome; structural molecule activity;	K02918	RP-L35e; large subunit ribosomal protein L35e	ko03010 Ribosome;
TERG_03738T0	60S ribosomal protein L3	Mycelia	extracellular	cellular protein metabolic process; biosynthetic process; primary metabolic process; cellular metabolic process; organic substance biosynthetic process; cellular biosynthetic process; organic substance metabolic process; metabolic process; cellular macromolecule biosynthetic process; cellular macromolecule metabolic process; gene expression; macromolecule metabolic process; protein metabolic proc…	ribosome; organelle; intracellular organelle; intracellular non-membrane-bounded organelle; cell part; intracellular; cytoplasm; macromolecular complex; intracellular part; cell; ribonucleoprotein complex; cytoplasmic part; non-membrane-bounded organelle;	structural constituent of ribosome; structural molecule activity;	K02925	RP-L3e; large subunit ribosomal protein L3e	ko03010 Ribosome;
TERG_07944T0	60S ribosomal protein L6	Mycelia	nuclear	cellular protein metabolic process; biosynthetic process; primary metabolic process; cellular metabolic process; organic substance biosynthetic process; cellular biosynthetic process; organic substance metabolic process; metabolic process; cellular macromolecule biosynthetic process; cellular macromolecule metabolic process; gene expression; macromolecule metabolic process; protein metabolic proc…	ribosome; organelle; intracellular organelle; intracellular non-membrane-bounded organelle; cell part; intracellular; cytoplasm; macromolecular complex; intracellular part; cell; ribonucleoprotein complex; cytoplasmic part; non-membrane-bounded organelle;	structural constituent of ribosome; structural molecule activity;	K02934	RP-L6e; large subunit ribosomal protein L6e	ko03010 Ribosome;
TERG_00633T0	40S ribosomal protein S9	Mycelia	mitochondria	cellular protein metabolic process; biosynthetic process; primary metabolic process; cellular metabolic process; organic substance biosynthetic process; cellular biosynthetic process; organic substance metabolic process; metabolic process; cellular macromolecule biosynthetic process; cellular macromolecule metabolic process; gene expression; macromolecule metabolic process; protein metabolic proc…	ribosome; organelle; intracellular organelle; intracellular non-membrane-bounded organelle; cell part; intracellular; cytoplasm; macromolecular complex; intracellular part; cell; ribonucleoprotein complex; cytoplasmic part; non-membrane-bounded organelle;	structural constituent of ribosome; structural molecule activity;	K02960	RP-S16e; small subunit ribosomal protein S16e	ko03010 Ribosome;
TERG_00650T1	40S ribosomal protein S17, putative	Mycelia	nuclear	cellular protein metabolic process; biosynthetic process; primary metabolic process; cellular metabolic process; organic substance biosynthetic process; cellular biosynthetic process; organic substance metabolic process; metabolic process; cellular macromolecule biosynthetic process; cellular macromolecule metabolic process; gene expression; macromolecule metabolic process; protein metabolic proc…	ribosome; organelle; intracellular organelle; intracellular non-membrane-bounded organelle; cell part; intracellular; cytoplasm; macromolecular complex; intracellular part; cell; ribonucleoprotein complex; cytoplasmic part; non-membrane-bounded organelle;	structural constituent of ribosome; structural molecule activity;	K02962	RP-S17e; small subunit ribosomal protein S17e	ko03010 Ribosome;
TERG_02604T0	40S ribosomal protein S10a	Mycelia	nuclear	cellular protein metabolic process; biosynthetic process; primary metabolic process; cellular metabolic process; organic substance biosynthetic process; cellular biosynthetic process; organic substance metabolic process; metabolic process; cellular macromolecule biosynthetic process; cellular macromolecule metabolic process; gene expression; macromolecule metabolic process; protein metabolic proc…	ribosome; intracellular organelle; intracellular non-membrane-bounded organelle; small ribosomal subunit; intracellular organelle part; cytoplasm; macromolecular complex; intracellular part; cell; organelle part; non-membrane-bounded organelle; organelle; ribosomal subunit; intracellular; cell part; ribonucleoprotein complex; cytoplasmic part;	organic cyclic compound binding; heterocyclic compound binding; RNA binding; binding; nucleic acid binding; structural molecule activity; structural constituent of ribosome;	K02969	RP-S20e; small subunit ribosomal protein S20e	ko03010 Ribosome;
TERG_06026T0	40S ribosomal protein S24	Mycelia	mitochondria	cellular protein metabolic process; biosynthetic process; primary metabolic process; cellular metabolic process; organic substance biosynthetic process; cellular biosynthetic process; organic substance metabolic process; metabolic process; cellular macromolecule biosynthetic process; cellular macromolecule metabolic process; gene expression; macromolecule metabolic process; protein metabolic proc…	ribosome; organelle; intracellular organelle; intracellular non-membrane-bounded organelle; cell part; intracellular; cytoplasm; macromolecular complex; intracellular part; cell; ribonucleoprotein complex; cytoplasmic part; non-membrane-bounded organelle;	organic cyclic compound binding; heterocyclic compound binding; nucleoside phosphate binding; binding; nucleotide binding; structural molecule activity; structural constituent of ribosome; small molecule binding;	K02974	RP-S24e; small subunit ribosomal protein S24e	ko03010 Ribosome;
TERG_07380T0	40S ribosomal protein S26	Mycelia	nuclear	cellular protein metabolic process; biosynthetic process; primary metabolic process; cellular metabolic process; organic substance biosynthetic process; cellular biosynthetic process; organic substance metabolic process; metabolic process; cellular macromolecule biosynthetic process; cellular macromolecule metabolic process; gene expression; macromolecule metabolic process; protein metabolic proc…	ribosome; organelle; intracellular organelle; intracellular non-membrane-bounded organelle; cell part; intracellular; cytoplasm; macromolecular complex; intracellular part; cell; ribonucleoprotein complex; cytoplasmic part; non-membrane-bounded organelle;	structural constituent of ribosome; structural molecule activity;	K02976	RP-S26e; small subunit ribosomal protein S26e	ko03010 Ribosome;
TERG_00217T0	Ubiquitin	Overlap	nuclear	cellular protein metabolic process; biosynthetic process; primary metabolic process; cellular metabolic process; organic substance biosynthetic process; cellular biosynthetic process; organic substance metabolic process; metabolic process; cellular macromolecule biosynthetic process; cellular macromolecule metabolic process; gene expression; macromolecule metabolic process; protein metabolic proc…	ribosome; organelle; intracellular organelle; intracellular non-membrane-bounded organelle; cell part; intracellular; cytoplasm; macromolecular complex; intracellular part; cell; ribonucleoprotein complex; cytoplasmic part; non-membrane-bounded organelle;	protein binding; structural constituent of ribosome; structural molecule activity; binding;	K02977	RP-S27Ae; small subunit ribosomal protein S27Ae	ko03010 Ribosome;
TERG_02237T0	Ribosomal protein S28e	Overlap	mitochondria	cellular protein metabolic process; biosynthetic process; primary metabolic process; cellular metabolic process; organic substance biosynthetic process; cellular biosynthetic process; organic substance metabolic process; metabolic process; cellular macromolecule biosynthetic process; cellular macromolecule metabolic process; gene expression; macromolecule metabolic process; protein metabolic proc…	ribosome; organelle; intracellular organelle; intracellular non-membrane-bounded organelle; cell part; intracellular; cytoplasm; macromolecular complex; intracellular part; cell; ribonucleoprotein complex; cytoplasmic part; non-membrane-bounded organelle;	structural constituent of ribosome; structural molecule activity;	K02979	RP-S28e; small subunit ribosomal protein S28e	ko03010 Ribosome;
TERG_05866T0	Ribosomal protein S5	Mycelia	cytosol	cellular protein metabolic process; biosynthetic process; primary metabolic process; cellular metabolic process; organic substance biosynthetic process; cellular biosynthetic process; organic substance metabolic process; metabolic process; cellular macromolecule biosynthetic process; cellular macromolecule metabolic process; gene expression; macromolecule metabolic process; protein metabolic proc…	ribosome; intracellular organelle; intracellular non-membrane-bounded organelle; small ribosomal subunit; intracellular organelle part; cytoplasm; macromolecular complex; intracellular part; cell; organelle part; non-membrane-bounded organelle; organelle; ribosomal subunit; intracellular; cell part; ribonucleoprotein complex; cytoplasmic part;	organic cyclic compound binding; heterocyclic compound binding; RNA binding; binding; nucleic acid binding; structural molecule activity; structural constituent of ribosome;	K02981	RP-S2e; small subunit ribosomal protein S2e	ko03010 Ribosome;
TERG_04478T0	40S ribosomal protein S1	Mycelia	nuclear	cellular protein metabolic process; biosynthetic process; primary metabolic process; cellular metabolic process; organic substance biosynthetic process; cellular biosynthetic process; organic substance metabolic process; metabolic process; cellular macromolecule biosynthetic process; cellular macromolecule metabolic process; gene expression; macromolecule metabolic process; protein metabolic proc…	ribosome; organelle; intracellular organelle; intracellular non-membrane-bounded organelle; cell part; intracellular; cytoplasm; macromolecular complex; intracellular part; cell; ribonucleoprotein complex; cytoplasmic part; non-membrane-bounded organelle;	structural constituent of ribosome; structural molecule activity;	K02984	RP-S3Ae; small subunit ribosomal protein S3Ae	ko03010 Ribosome;
TERG_00531T0	40S ribosomal protein S7e	Mycelia	mitochondria	cellular protein metabolic process; biosynthetic process; primary metabolic process; cellular metabolic process; organic substance biosynthetic process; cellular biosynthetic process; organic substance metabolic process; metabolic process; cellular macromolecule biosynthetic process; cellular macromolecule metabolic process; gene expression; macromolecule metabolic process; protein metabolic proc…	ribosome; organelle; intracellular organelle; intracellular non-membrane-bounded organelle; cell part; intracellular; cytoplasm; macromolecular complex; intracellular part; cell; ribonucleoprotein complex; cytoplasmic part; non-membrane-bounded organelle;	structural constituent of ribosome; structural molecule activity;	K02993	RP-S7e; small subunit ribosomal protein S7e	ko03010 Ribosome;
TERG_04772T0	40S ribosomal protein S8	Mycelia	mitochondria	cellular protein metabolic process; biosynthetic process; primary metabolic process; cellular metabolic process; organic substance biosynthetic process; cellular biosynthetic process; organic substance metabolic process; metabolic process; cellular macromolecule biosynthetic process; cellular macromolecule metabolic process; gene expression; macromolecule metabolic process; protein metabolic proc…	ribosome; organelle; intracellular organelle; intracellular non-membrane-bounded organelle; cell part; intracellular; cytoplasm; macromolecular complex; intracellular part; cell; ribonucleoprotein complex; cytoplasmic part; non-membrane-bounded organelle;	structural constituent of ribosome; structural molecule activity;	K02995	RP-S8e; small subunit ribosomal protein S8e	ko03010 Ribosome;
TERG_00189T0	40S ribosomal protein S0	Mycelia	cytosol	cellular protein metabolic process; biosynthetic process; primary metabolic process; cellular metabolic process; organic substance biosynthetic process; cellular biosynthetic process; organic substance metabolic process; metabolic process; cellular macromolecule biosynthetic process; cellular macromolecule metabolic process; gene expression; macromolecule metabolic process; protein metabolic proc…	ribosome; intracellular organelle; intracellular non-membrane-bounded organelle; small ribosomal subunit; intracellular organelle part; cytoplasm; macromolecular complex; intracellular part; cell; organelle part; non-membrane-bounded organelle; organelle; ribosomal subunit; intracellular; cell part; ribonucleoprotein complex; cytoplasmic part;	structural constituent of ribosome; structural molecule activity;	K02998	RP-SAe; small subunit ribosomal protein SAe	ko03010 Ribosome;
TERG_01573T0	Peptidyl-prolyl cis-trans isomerase	Overlap	mitochondria	cellular protein metabolic process; protein peptidyl-prolyl isomerization; peptidyl-proline modification; primary metabolic process; cellular metabolic process; organic substance metabolic process; protein folding; peptidyl-amino acid modification; metabolic process; cellular macromolecule metabolic process; cellular protein modification process; protein metabolic process; macromolecule metabolic…	mitochondrion	peptidyl-prolyl cis-trans isomerase activity; isomerase activity; catalytic activity; cis-trans isomerase activity;	K03768	peptidyl-prolyl cis-trans isomerase B (cyclophilin B) [EC:5.2.1.8] | (RefSeq) PPIB, CYP-S1, CYPB, HEL-S-39, OI9, SCYLP; peptidylprolyl isomerase B
TERG_06858T0	Peptidyl-prolyl cis-trans isomerase	Overlap	mitochondria	cellular protein metabolic process; protein peptidyl-prolyl isomerization; peptidyl-proline modification; primary metabolic process; cellular metabolic process; organic substance metabolic process; protein folding; peptidyl-amino acid modification; metabolic process; cellular macromolecule metabolic process; cellular protein modification process; protein metabolic process; macromolecule metabolic…	mitochondrion	peptidyl-prolyl cis-trans isomerase activity; isomerase activity; catalytic activity; cis-trans isomerase activity;	K03768	peptidyl-prolyl cis-trans isomerase B (cyclophilin B) [EC:5.2.1.8] | (RefSeq) PPIB, CYP-S1, CYPB, HEL-S-39, OI9, SCYLP; peptidylprolyl isomerase B
TERG_11505T0	Phosphoenolpyruvate carboxykinase AcuF	Mycelia	cytosol	cellular response to phosphate starvation	cytosol	phosphoenolpyruvate carboxykinase (ATP) activity; ATP binding	K01610	phosphoenolpyruvate carboxykinase (ATP) [EC:4.1.1.49] | (RefSeq) phosphoenolpyruvate carboxykinase AcuF	ko00020 Citrate cycle (TCA cycle); ko01120 Microbial metabolism in diverse environments; ko01200 Carbon metabolism; ko01130 Biosynthesis of antibiotics; ko01100 Metabolic pathways; ko01110 Biosynthesis of secondary metabolites; ko00620 Pyruvate metabolism; ko00010 Glycolysis / Gluconeogenesis; ko00710 Carbon fixation in photosynthetic organisms
TERG_11506T0	Phosphoenolpyruvate carboxykinase AcuF	Mycelia	cytosol	cellular response to phosphate starvation	cytosol	phosphoenolpyruvate carboxykinase (ATP) activity; ATP binding	K01610	phosphoenolpyruvate carboxykinase (ATP) [EC:4.1.1.49] | (RefSeq) phosphoenolpyruvate carboxykinase AcuF	ko00020 Citrate cycle (TCA cycle); ko01120 Microbial metabolism in diverse environments; ko01200 Carbon metabolism; ko01130 Biosynthesis of antibiotics; ko01100 Metabolic pathways; ko01110 Biosynthesis of secondary metabolites; ko00620 Pyruvate metabolism; ko00010 Glycolysis / Gluconeogenesis; ko00710 Carbon fixation in photosynthetic organisms
TERG_03004T0	3-methyl-2-oxobutanoate hydroxymethyltransferase	Mycelia	mitochondria	cofactor biosynthetic process; vitamin biosynthetic process; single-organism biosynthetic process; small molecule metabolic process; single-organism cellular process; nitrogen compound metabolic process; cellular modified amino acid biosynthetic process; single-organism process; coenzyme metabolic process; biosynthetic process; cellular amide metabolic process; organonitrogen compound biosyntheti…	mitochondrion; mitochondrial matrix	3-methyl-2-oxobutanoate hydroxymethyltransferase activity; transferase activity, transferring one-carbon groups; hydroxymethyl-, formyl- and related transferase activity; catalytic activity; transferase activity;	K00606	panB; 3-methyl-2-oxobutanoate hydroxymethyltransferase [EC:2.1.2.11]	ko01110 Biosynthesis of secondary metabolites; ko00770 Pantothenate and CoA biosynthesis; ko01100 Metabolic pathways;
TERG_11688T0	60S ribosomal protein L31e	Mycelia	cytosol	cytoplasmic translation	ribosome; organelle; intracellular organelle; intracellular non-membrane-bounded organelle; cell part; intracellular; cytoplasm; macromolecular complex; intracellular part; cell; ribonucleoprotein complex; cytoplasmic part; non-membrane-bounded organelle;	structural constituent of ribosome; structural molecule activity;	K02910	large subunit ribosomal protein L31e | (RefSeq) 60S ribosomal protein L31	ko03010 Ribosome
TERG_03065T1	Malic enzyme	Mycelia	cytosol	dicarboxylic acid metabolic process; metabolic process; oxidation-reduction process; single-organism metabolic process; malate metabolic process; small molecule metabolic process; carboxylic acid metabolic process; single-organism cellular process; single-organism process; organic acid metabolic process; cellular process; cellular metabolic process; oxoacid metabolic process; organic substance me…	cytosol	malate dehydrogenase (decarboxylating) (NAD+) activity; nucleoside phosphate binding; nucleotide binding; cofactor binding; oxidoreductase activity; oxidoreductase activity, acting on CH-OH group of donors; heterocyclic compound binding; organic cyclic compound binding; oxidoreductase activity, acting on the CH-OH group of donors, NAD or NADP as acceptor; catalytic activity; NAD binding; binding;…	K00029	E1.1.1.40; malate dehydrogenase (oxaloacetate-decarboxylating)(NADP+) [EC:1.1.1.40]	ko01120 Microbial metabolism in diverse environments; ko01200 Carbon metabolism; ko00710 Carbon fixation in photosynthetic organisms; ko01100 Metabolic pathways; ko00620 Pyruvate metabolism;
TERG_08333T0	Delta-1-pyrroline-5-carboxylate dehydrogenase PrnC	Mycelia	mitochondria	dicarboxylic acid metabolic process; organic acid biosynthetic process; single-organism process; biosynthetic process; organonitrogen compound biosynthetic process; cellular metabolic process; glutamine family amino acid biosynthetic process; organic substance metabolic process; metabolic process; cellular amino acid metabolic process; heterocycle metabolic process; alpha-amino acid biosynthetic …	mitochondrion	oxidoreductase activity, acting on the aldehyde or oxo group of donors, NAD or NADP as acceptor; oxidoreductase activity, acting on the CH-NH group of donors; oxidoreductase activity, acting on the CH-NH group of donors, NAD or NADP as acceptor; catalytic activity; oxidoreductase activity, acting on the aldehyde or oxo group of donors; oxidoreductase activity; 1-pyrroline-5-carboxylate dehydrogen…	K00294	E1.2.1.88; 1-pyrroline-5-carboxylate dehydrogenase [EC:1.2.1.88]	ko00330 Arginine and proline metabolism; ko01100 Metabolic pathways; ko00620 Pyruvate metabolism;
TERG_03762T0	Malate dehydrogenase	Overlap	mitochondria	dicarboxylic acid metabolic process; oxidation-reduction process; small molecule metabolic process; single-organism cellular process; single-organism process; carbohydrate metabolic process; primary metabolic process; cellular metabolic process; organic substance metabolic process; metabolic process; single-organism metabolic process; malate metabolic process; carboxylic acid metabolic process; o…	mitochondrion	oxidoreductase activity, acting on CH-OH group of donors; oxidoreductase activity, acting on the CH-OH group of donors, NAD or NADP as acceptor; malate dehydrogenase activity; catalytic activity; L-malate dehydrogenase activity; oxidoreductase activity;	K00026	MDH2; malate dehydrogenase [EC:1.1.1.37]	ko00270 Cysteine and methionine metabolism; ko01130 Biosynthesis of antibiotics; ko01110 Biosynthesis of secondary metabolites; ko00710 Carbon fixation in photosynthetic organisms; ko01100 Metabolic pathways; ko00020 Citrate cycle (TCA cycle); ko01120 Microbial metabolism in diverse environments; ko01200 Carbon metabolism; ko00620 Pyruvate metabolism; ko00630 Glyoxylate and dicarboxylate metaboli…
TERG_08519T0	Mitochondrial enoyl reductase, putative	Mycelia	mitochondria	fatty acid beta-oxidation	mitochondrion	enoyl-[acyl-carrier-protein] reductase (NADPH, B-specific) activity; DNA binding	K07512	mitochondrial trans-2-enoyl-CoA reductase [EC:1.3.1.38] | (RefSeq) MECR, CGI-63, DYTOABG, FASN2B, NRBF1; mitochondrial trans-2-enoyl-CoA reductase	ko01100 Metabolic pathways; ko01212 Fatty acid metabolism; ko00062 Fatty acid elongation
TERG_04709T1	Glucose-6-phosphate 1-dehydrogenase	Mycelia	cytosol	glucose metabolic process; single-organism carbohydrate metabolic process; metabolic process; oxidation-reduction process; single-organism metabolic process; monosaccharide metabolic process; single-organism process; primary metabolic process; carbohydrate metabolic process; organic substance metabolic process; hexose metabolic process;	cytosol	oxidoreductase activity, acting on CH-OH group of donors; organic cyclic compound binding; heterocyclic compound binding; oxidoreductase activity, acting on the CH-OH group of donors, NAD or NADP as acceptor; nucleoside phosphate binding; catalytic activity; binding; glucose-6-phosphate dehydrogenase activity; NADP binding; nucleotide binding; cofactor binding; oxidoreductase activity; coenzyme b…	K00036	G6PD; glucose-6-phosphate 1-dehydrogenase [EC:1.1.1.49 1.1.1.363]	ko00030 Pentose phosphate pathway; ko01130 Biosynthesis of antibiotics; ko01110 Biosynthesis of secondary metabolites; ko01100 Metabolic pathways; ko01120 Microbial metabolism in diverse environments; ko01200 Carbon metabolism; ko00480 Glutathione metabolism; ko05230 Central carbon metabolism in cancer;
TERG_04709T5	Glucose-6-phosphate 1-dehydrogenase	Conidia	cytosol	glucose metabolic process; single-organism carbohydrate metabolic process; metabolic process; oxidation-reduction process; single-organism metabolic process; monosaccharide metabolic process; single-organism process; primary metabolic process; carbohydrate metabolic process; organic substance metabolic process; hexose metabolic process;	cytosol	oxidoreductase activity, acting on CH-OH group of donors; organic cyclic compound binding; heterocyclic compound binding; oxidoreductase activity, acting on the CH-OH group of donors, NAD or NADP as acceptor; nucleoside phosphate binding; catalytic activity; binding; glucose-6-phosphate dehydrogenase activity; NADP binding; nucleotide binding; cofactor binding; oxidoreductase activity; coenzyme b…	K00036	G6PD; glucose-6-phosphate 1-dehydrogenase [EC:1.1.1.49 1.1.1.363]	ko00030 Pentose phosphate pathway; ko01130 Biosynthesis of antibiotics; ko01110 Biosynthesis of secondary metabolites; ko01100 Metabolic pathways; ko01120 Microbial metabolism in diverse environments; ko01200 Carbon metabolism; ko00480 Glutathione metabolism; ko05230 Central carbon metabolism in cancer;
TERG_04402T1	Glyceraldehyde-3-phosphate dehydrogenase	Overlap	cytosol	glucose metabolic process; single-organism carbohydrate metabolic process; metabolic process; oxidation-reduction process; single-organism metabolic process; monosaccharide metabolic process; single-organism process; primary metabolic process; carbohydrate metabolic process; organic substance metabolic process; hexose metabolic process;	cytosol; membrane	organic cyclic compound binding; heterocyclic compound binding; oxidoreductase activity, acting on the aldehyde or oxo group of donors, NAD or NADP as acceptor; nucleoside phosphate binding; NAD binding; catalytic activity; binding; oxidoreductase activity, acting on the aldehyde or oxo group of donors; NADP binding; nucleotide binding; cofactor binding; small molecule binding; coenzyme binding; …	K00134	GAPDH; glyceraldehyde 3-phosphate dehydrogenase [EC:1.2.1.12]	ko01130 Biosynthesis of antibiotics; ko01110 Biosynthesis of secondary metabolites; ko00710 Carbon fixation in photosynthetic organisms; ko01230 Biosynthesis of amino acids; ko01100 Metabolic pathways; ko01120 Microbial metabolism in diverse environments; ko01200 Carbon metabolism; ko05010 Alzheimer's disease; ko00010 Glycolysis / Gluconeogenesis; ko04066 HIF-1 signaling pathway;
TERG_01281T0	Malate synthase	Overlap	cytosol	glyoxylate cycle; small molecule metabolic process; single-organism cellular process; cellular aldehyde metabolic process; single-organism process; primary metabolic process; carbohydrate metabolic process; cellular metabolic process; organic substance metabolic process; single-organism carbohydrate metabolic process; metabolic process; cellular carbohydrate metabolic process; single-organism met…	cytosol	malate synthase activity; transferase activity, transferring acyl groups; catalytic activity; transferase activity; transferase activity, transferring acyl groups, acyl groups converted into alkyl on transfer;	K01638	aceB; malate synthase [EC:2.3.3.9]	ko01120 Microbial metabolism in diverse environments; ko01200 Carbon metabolism; ko01110 Biosynthesis of secondary metabolites; ko01100 Metabolic pathways; ko00620 Pyruvate metabolism; ko00630 Glyoxylate and dicarboxylate metabolism;
TERG_00065T0	Cytochrome c oxidase assembly protein cox15	Conidia	mitochondria	heme a biosynthetic process	mitochondrion inner membrane	cytochrome-c oxidase activity; oxidoreductase activity, acting on NAD(P)H, heme protein as acceptor	K02259	cytochrome c oxidase assembly protein subunit 15 | (RefSeq) COX15, CEMCOX2; COX15, cytochrome c oxidase assembly homolog	ko01100 Metabolic pathways; ko01110 Biosynthesis of secondary metabolites; ko00190 Oxidative phosphorylation; ko02020 Two-component system
TERG_00074T0	Biotin synthase, putative	Mycelia	mitochondria	long-chain fatty acid biosynthetic process	endoplasmic reticulum; mitochondrion	acetyl-CoA carboxylase activity；ATP binding	K01012	biotin synthase [EC:2.8.1.6] | (RefSeq) hypothetical protein	ko01100 Metabolic pathways
TERG_06568T0	Phosphoserine aminotransferase	Mycelia	cytosol	L-serine biosynthetic process， serine family amino acid biosynthetic process	cytosol	2-aminoadipate transaminase activity; pyridoxal phosphate binding	K00831	phosphoserine aminotransferase [EC:2.6.1.52] | (RefSeq) PSAT1, EPIP, NLS2, PSA, PSAT, PSATD; phosphoserine aminotransferase 1	ko01120 Microbial metabolism in diverse environments; ko01200 Carbon metabolism; ko01130 Biosynthesis of antibiotics; ko01100 Metabolic pathways; ko01230 Biosynthesis of amino acids; ko00680 Methane metabolism; ko00750 Vitamin B6 metabolism
TERG_00204T0	Mannitol-1-phosphate 5-dehydrogenase	Conidia	cytosol	mannitol metabolic process; alditol metabolic process; organic hydroxy compound metabolic process; oxidation-reduction process; alcohol metabolic process; small molecule metabolic process; single-organism cellular process; single-organism process; hexitol metabolic process; primary metabolic process; carbohydrate metabolic process; polyol metabolic process; cellular metabolic process; organic sub…	cytosol	oxidoreductase activity, acting on CH-OH group of donors; oxidoreductase activity, acting on the CH-OH group of donors, NAD or NADP as acceptor; catalytic activity; binding; mannitol-1-phosphate 5-dehydrogenase activity; cofactor binding; coenzyme binding; oxidoreductase activity;	K00009	mtlD; mannitol-1-phosphate 5-dehydrogenase [EC:1.1.1.17]	ko00051 Fructose and mannose metabolism;
TERG_03826T0	Unknown	Conidia	mitochondria	metabolic process	mitochondrion	catalytic activity
TERG_04056T0	Succinyl-CoA synthetase alpha subunit, putative	Overlap	mitochondria	metabolic process;	mitochondrion, mitochondrial matrix	succinate-CoA ligase (ADP-forming) activity; ATP citrate synthase activity; transferase activity, transferring acyl groups; succinate-CoA ligase activity; catalytic activity; transferase activity, transferring acyl groups, acyl groups converted into alkyl on transfer; binding; CoA-ligase activity; ligase activity; ligase activity, forming carbon-sulfur bonds; cofactor binding; transferase activit…	K01899	LSC1; succinyl-CoA synthetase alpha subunit [EC:6.2.1.4 6.2.1.5]	ko00020 Citrate cycle (TCA cycle); ko01120 Microbial metabolism in diverse environments; ko01130 Biosynthesis of antibiotics; ko01200 Carbon metabolism; ko01110 Biosynthesis of secondary metabolites; ko01100 Metabolic pathways; ko00640 Propanoate metabolism;
TERG_05696T0	Succinyl-CoA ligase subunit beta	Overlap	mitochondria	metabolic process;	mitochondrion, mitochondrial matrix	ATP binding; nucleoside phosphate binding; nucleoside binding; ion binding; nucleotide binding; organic cyclic compound binding; heterocyclic compound binding; ribonucleoside binding; carbohydrate derivative binding; catalytic activity; ribonucleotide binding; binding; purine ribonucleoside binding; metal ion binding; cation binding; anion binding; purine ribonucleotide binding; adenyl ribonucleo…	K01900	LSC2; succinyl-CoA synthetase beta subunit [EC:6.2.1.4 6.2.1.5]	ko00020 Citrate cycle (TCA cycle); ko01120 Microbial metabolism in diverse environments; ko01130 Biosynthesis of antibiotics; ko01200 Carbon metabolism; ko01110 Biosynthesis of secondary metabolites; ko01100 Metabolic pathways; ko00640 Propanoate metabolism;
TERG_01359T6	Transketolase	Mycelia	cytoskeleton	metabolic process;	cytoskeleton	transketolase activity; metal ion binding	K00615	E2.2.1.1; transketolase [EC:2.2.1.1]	ko00030 Pentose phosphate pathway; ko01130 Biosynthesis of antibiotics; ko01110 Biosynthesis of secondary metabolites; ko00710 Carbon fixation in photosynthetic organisms; ko01230 Biosynthesis of amino acids; ko01100 Metabolic pathways; ko01120 Microbial metabolism in diverse environments; ko01200 Carbon metabolism; ko01051 Biosynthesis of ansamycins;
TERG_01052T0	Succinyl-CoA:3-ketoacid-coenzyme A transferase	Mycelia	mitochondria	metabolic process;	mitochondrion, mitochondrial matrix	CoA-transferase activity; transferase activity, transferring sulfur-containing groups; catalytic activity; transferase activity;	K01027	OXCT; 3-oxoacid CoA-transferase [EC:2.8.3.5]	ko00072 Synthesis and degradation of ketone bodies; ko03460 Fanconi anemia pathway; ko00650 Butanoate metabolism;
TERG_07659T0	3-ketoacyl-CoA ketothiolase (Kat1), putative	Mycelia	mitochondria	metabolic process;	mitochondrion, mitochondrial matrix	transferase activity, transferring acyl groups; transferase activity, transferring acyl groups other than amino-acyl groups; transferase activity; catalytic activity;	K07513	ACAA1; acetyl-CoA acyltransferase 1 [EC:2.3.1.16]	ko01130 Biosynthesis of antibiotics; ko00592 alpha-Linolenic acid metabolism; ko00071 Fatty acid degradation; ko03460 Fanconi anemia pathway; ko01110 Biosynthesis of secondary metabolites; ko01100 Metabolic pathways; ko03320 PPAR signaling pathway; ko04146 Peroxisome; ko01212 Fatty acid metabolism; ko01040 Biosynthesis of unsaturated fatty acids;
TERG_07659T1	3-ketoacyl-CoA ketothiolase (Kat1), putative	Mycelia	mitochondria	metabolic process;	mitochondrion, mitochondrial matrix	transferase activity, transferring acyl groups; transferase activity, transferring acyl groups other than amino-acyl groups; transferase activity; catalytic activity;	K07513	ACAA1; acetyl-CoA acyltransferase 1 [EC:2.3.1.16]	ko01130 Biosynthesis of antibiotics; ko00592 alpha-Linolenic acid metabolism; ko00071 Fatty acid degradation; ko03460 Fanconi anemia pathway; ko01110 Biosynthesis of secondary metabolites; ko01100 Metabolic pathways; ko03320 PPAR signaling pathway; ko04146 Peroxisome; ko01212 Fatty acid metabolism; ko01040 Biosynthesis of unsaturated fatty acids;
TERG_03804T2	Dihydroxy acid dehydratase Ilv3, putative	Conidia	mitochondria	metabolic process;	mitochondrion	dihydroxy-acid dehydratase activity; copper ion binding	K01687	ilvD; dihydroxy-acid dehydratase [EC:4.2.1.9]	ko01130 Biosynthesis of antibiotics; ko01110 Biosynthesis of secondary metabolites; ko00770 Pantothenate and CoA biosynthesis; ko01230 Biosynthesis of amino acids; ko01100 Metabolic pathways; ko00410 beta-Alanine metabolism; ko01210 2-Oxocarboxylic acid metabolism;
TERG_06560T3	Pyruvate dehydrogenase E1 component subunit alpha	Overlap	mitochondria	metabolic process;	mitochondrion	catalytic activity; oxidoreductase activity, acting on the aldehyde or oxo group of donors, disulfide as acceptor; oxidoreductase activity; oxidoreductase activity, acting on the aldehyde or oxo group of donors;	K00161	PDHA; pyruvate dehydrogenase E1 component alpha subunit [EC:1.2.4.1]	ko01130 Biosynthesis of antibiotics; ko01110 Biosynthesis of secondary metabolites; ko01100 Metabolic pathways; ko00020 Citrate cycle (TCA cycle); ko01120 Microbial metabolism in diverse environments; ko01200 Carbon metabolism; ko00010 Glycolysis / Gluconeogenesis; ko05230 Central carbon metabolism in cancer; ko04922 Glucagon signaling pathway; ko04066 HIF-1 signaling pathway; ko00620 Pyruvate me…
TERG_08522T0	Pyruvate dehydrogenase E1 beta subunit PdbA, putative	Overlap	mitochondria	metabolic process;	mitochondrion	pyruvate dehydrogenase (acetyl-transferring) activity;	K00162	PDHB; pyruvate dehydrogenase E1 component beta subunit [EC:1.2.4.1]	ko01130 Biosynthesis of antibiotics; ko01110 Biosynthesis of secondary metabolites; ko01100 Metabolic pathways; ko00020 Citrate cycle (TCA cycle); ko01120 Microbial metabolism in diverse environments; ko01200 Carbon metabolism; ko00010 Glycolysis / Gluconeogenesis; ko05230 Central carbon metabolism in cancer; ko04922 Glucagon signaling pathway; ko04066 HIF-1 signaling pathway; ko00620 Pyruvate me…
TERG_02007T0	Enoyl-CoA hydratase/isomerase family protein	Mycelia	mitochondria	metabolic process;	cytosol, mitochondrion	dodecenoyl-CoA delta-isomerase activity;	K07511	ECHS1; enoyl-CoA hydratase [EC:4.2.1.17]	ko01130 Biosynthesis of antibiotics; ko03460 Fanconi anemia pathway; ko00062 Fatty acid elongation; ko00380 Tryptophan metabolism; ko01200 Carbon metabolism; ko00410 beta-Alanine metabolism; ko00650 Butanoate metabolism; ko00640 Propanoate metabolism; ko00310 Lysine degradation; ko00930 Caprolactam degradation; ko01110 Biosynthesis of secondary metabolites; ko00071 Fatty acid degradation; ko01100…
TERG_01521T0	Acetyl-CoA-acetyltransferase, putative	Mycelia	mitochondria	metabolic process;	mitochondrion, mitochondrial matrix	transferase activity, transferring acyl groups; transferase activity, transferring acyl groups other than amino-acyl groups; transferase activity; catalytic activity;	K00626	E2.3.1.9; acetyl-CoA C-acetyltransferase [EC:2.3.1.9]	ko01130 Biosynthesis of antibiotics; ko03460 Fanconi anemia pathway; ko00900 Terpenoid backbone biosynthesis; ko00380 Tryptophan metabolism; ko01200 Carbon metabolism; ko00620 Pyruvate metabolism; ko00650 Butanoate metabolism; ko00640 Propanoate metabolism; ko00310 Lysine degradation; ko00720 Carbon fixation pathways in prokaryotes; ko00362 Benzoate degradation; ko01110 Biosynthesis of secondary …
TERG_01521T1	Acetyl-CoA-acetyltransferase, putative	Mycelia	mitochondria	metabolic process;	mitochondrion, mitochondrial matrix	transferase activity, transferring acyl groups; transferase activity, transferring acyl groups other than amino-acyl groups; transferase activity; catalytic activity;	K00626	E2.3.1.9; acetyl-CoA C-acetyltransferase [EC:2.3.1.9]	ko01130 Biosynthesis of antibiotics; ko03460 Fanconi anemia pathway; ko00900 Terpenoid backbone biosynthesis; ko00380 Tryptophan metabolism; ko01200 Carbon metabolism; ko00620 Pyruvate metabolism; ko00650 Butanoate metabolism; ko00640 Propanoate metabolism; ko00310 Lysine degradation; ko00720 Carbon fixation pathways in prokaryotes; ko00362 Benzoate degradation; ko01110 Biosynthesis of secondary …
TERG_01521T2	Acetyl-CoA-acetyltransferase, putative	Mycelia	mitochondria	metabolic process;	mitochondrion, mitochondrial matrix	transferase activity, transferring acyl groups; transferase activity, transferring acyl groups other than amino-acyl groups; transferase activity; catalytic activity;	K00626	E2.3.1.9; acetyl-CoA C-acetyltransferase [EC:2.3.1.9]	ko01130 Biosynthesis of antibiotics; ko03460 Fanconi anemia pathway; ko00900 Terpenoid backbone biosynthesis; ko00380 Tryptophan metabolism; ko01200 Carbon metabolism; ko00620 Pyruvate metabolism; ko00650 Butanoate metabolism; ko00640 Propanoate metabolism; ko00310 Lysine degradation; ko00720 Carbon fixation pathways in prokaryotes; ko00362 Benzoate degradation; ko01110 Biosynthesis of secondary …
TERG_00093T1	2-oxoisovalerate dehydrogenase complex alpha subunit, putative	Mycelia	cytosol	metabolic process;	cytosol	catalytic activity; oxidoreductase activity, acting on the aldehyde or oxo group of donors, disulfide as acceptor; oxidoreductase activity; oxidoreductase activity, acting on the aldehyde or oxo group of donors;	K00166	BCKDHA; 2-oxoisovalerate dehydrogenase E1 component alpha subunit [EC:1.2.4.4]	ko01130 Biosynthesis of antibiotics; ko03460 Fanconi anemia pathway; ko01110 Biosynthesis of secondary metabolites; ko01100 Metabolic pathways; ko00640 Propanoate metabolism;
TERG_02836T0	3-methyl-2-oxobutanoate dehydrogenase, putative	Mycelia	mitochondria	metabolic process;	mitochondrion, mitochondrial matrix	3-isopropylmalate dehydrogenase activity; NAD binding	K00167	BCKDHB; 2-oxoisovalerate dehydrogenase E1 component beta subunit [EC:1.2.4.4]	ko01130 Biosynthesis of antibiotics; ko03460 Fanconi anemia pathway; ko01110 Biosynthesis of secondary metabolites; ko01100 Metabolic pathways; ko00640 Propanoate metabolism;
TERG_07318T0	2-oxo acid dehydrogenases acyltransferase, putative	Overlap	mitochondria	metabolic process;	mitochondrial alpha-ketoglutarate dehydrogenase complex, mitochondrial matrix	transferase activity, transferring acyl groups; catalytic activity; transferase activity;	K09699	DBT; 2-oxoisovalerate dehydrogenase E2 component (dihydrolipoyl transacylase) [EC:2.3.1.168]	ko01130 Biosynthesis of antibiotics; ko03460 Fanconi anemia pathway; ko01110 Biosynthesis of secondary metabolites; ko01100 Metabolic pathways; ko00640 Propanoate metabolism;
TERG_06712T0	Mitochondrial methylglutaconyl-CoA hydratase (Auh), putative	Mycelia	mitochondria	metabolic process;	mitochondrion	methylglutaconyl-CoA hydratase activity;	K05607	AUH; methylglutaconyl-CoA hydratase [EC:4.2.1.18]	ko03460 Fanconi anemia pathway; ko01100 Metabolic pathways;
TERG_08472T1	3-hydroxyisobutyryl-CoA hydrolase, mitochondrial	Overlap	cytosol	metabolic process;	cytosol	3-hydroxyisobutyryl-CoA hydrolase activity;	K05605	HIBCH; 3-hydroxyisobutyryl-CoA hydrolase [EC:3.1.2.4]	ko03460 Fanconi anemia pathway; ko01200 Carbon metabolism; ko01100 Metabolic pathways; ko00410 beta-Alanine metabolism; ko00640 Propanoate metabolism;
TERG_04389T0	Enoyl-CoA hydratase	Conidia	cytosol	metabolic process;	cytosol	dodecenoyl-CoA delta-isomerase activity;	K07509	acetyl-CoA acyltransferase [EC:2.3.1.16] | (RefSeq) HADHB, ECHB, MSTP029, MTPB, TP-BETA; hydroxyacyl-CoA dehydrogenase/3-ketoacyl-CoA thiolase/enoyl-CoA hydratase (trifunctional protein), beta subunit
TERG_01295T0	Short-chain dehydrogenase/reductase family protein, putative	Mycelia	cytosol	metabolic process;	cytosol	catalytic activity; oxidoreductase activity;	K13606	chlorophyll(ide) b reductase [EC:1.1.1.294] | (RefSeq) short-chain dehydrogenase/reductase family protein
TERG_00342T0	Phosphoglucomutase PgmA	Conidia	cytosol	metabolic process; carbohydrate metabolic process; primary metabolic process; organic substance metabolic process;	cytosol	magnesium ion binding; isomerase activity; catalytic activity; binding; intramolecular transferase activity, phosphotransferases; ion binding; metal ion binding; cation binding; intramolecular transferase activity;	K01835	pgm; phosphoglucomutase [EC:5.4.2.2]	ko00030 Pentose phosphate pathway; ko00230 Purine metabolism; ko01130 Biosynthesis of antibiotics; ko00500 Starch and sucrose metabolism; ko01110 Biosynthesis of secondary metabolites; ko01100 Metabolic pathways; ko00521 Streptomycin biosynthesis; ko01120 Microbial metabolism in diverse environments; ko00010 Glycolysis / Gluconeogenesis; ko00052 Galactose metabolism; ko00520 Amino sugar and nucle…
TERG_03875T1	Alpha-1,4 glucan phosphorylase	Conidia	cytosol, nuclear	metabolic process; carbohydrate metabolic process; primary metabolic process; organic substance metabolic process;		organic cyclic compound binding; heterocyclic compound binding; transferase activity, transferring hexosyl groups; catalytic activity; binding; ion binding; phosphorylase activity; anion binding; transferase activity, transferring glycosyl groups; cofactor binding; transferase activity; pyridoxal phosphate binding; glycogen phosphorylase activity;	K00688	E2.4.1.1; starch phosphorylase [EC:2.4.1.1]	ko00500 Starch and sucrose metabolism; ko01110 Biosynthesis of secondary metabolites; ko04922 Glucagon signaling pathway; ko01100 Metabolic pathways; ko04931 Insulin resistance; ko04910 Insulin signaling pathway;
TERG_01677T0	Glucosamine-fructose-6-phosphate aminotransferase	Mycelia	cytosol	metabolic process; carbohydrate metabolic process; primary metabolic process; organic substance metabolic process;	cytosol	carbohydrate binding; binding;	K00820	glmS; glucosamine--fructose-6-phosphate aminotransferase (isomerizing) [EC:2.6.1.16]	ko01130 Biosynthesis of antibiotics; ko01100 Metabolic pathways; ko04931 Insulin resistance; ko00620 Pyruvate metabolism; ko00520 Amino sugar and nucleotide sugar metabolism;
TERG_08443T0	Adenosylhomocysteinase	Mycelia	cytosol	metabolic process; one-carbon metabolic process; single-organism metabolic process; small molecule metabolic process; single-organism cellular process; single-organism process; cellular process; cellular metabolic process;		adenosylhomocysteinase activity; hydrolase activity; hydrolase activity, acting on ether bonds; catalytic activity; trialkylsulfonium hydrolase activity;	K01251	E3.3.1.1; adenosylhomocysteinase [EC:3.3.1.1]	ko00270 Cysteine and methionine metabolism; ko01100 Metabolic pathways;
TERG_02005T0	Catalase	Conidia	peroxisome	metabolic process; response to stress; oxidation-reduction process; single-organism metabolic process; response to oxidative stress; single-organism process; response to stimulus;	cytosol, peroxisome, mitochondrial intermembrane space	organic cyclic compound binding; heterocyclic compound binding; heme binding; catalytic activity; binding; antioxidant activity; catalase activity; peroxidase activity; tetrapyrrole binding; oxidoreductase activity; oxidoreductase activity, acting on peroxide as acceptor;	K03781	katE; catalase [EC:1.11.1.6]	ko04211 Longevity regulating pathway; ko04212 Longevity regulating pathway - worm; ko01130 Biosynthesis of antibiotics; ko01110 Biosynthesis of secondary metabolites; ko05014 Amyotrophic lateral sclerosis (ALS); ko00380 Tryptophan metabolism; ko04068 FoxO signaling pathway; ko04146 Peroxisome; ko01200 Carbon metabolism; ko04011 MAPK signaling pathway - yeast; ko04213 Longevity regulating pathway …
TERG_06754T0	Peroxidase	Overlap	mitochondria	metabolic process; response to stress; oxidation-reduction process; single-organism metabolic process; response to oxidative stress; single-organism process; response to stimulus;	mitochondrion	organic cyclic compound binding; heterocyclic compound binding; heme binding; catalytic activity; binding; antioxidant activity; peroxidase activity; tetrapyrrole binding; oxidoreductase activity; oxidoreductase activity, acting on peroxide as acceptor;	K00432	glutathione peroxidase [EC:1.11.1.9] | (RefSeq) GPX3, GPx-P, GSHPx-3, GSHPx-P; glutathione peroxidase 3
TERG_01271T0	Isocitrate lyase	Overlap	mitochondria	metabolic process; single-organism metabolic process; small molecule metabolic process; single-organism cellular process; carboxylic acid metabolic process; single-organism process; organic acid metabolic process; cellular metabolic process; cellular process; oxoacid metabolic process; organic substance metabolic process;	cytosol, mitochondrion	lyase activity; oxo-acid-lyase activity; catalytic activity; isocitrate lyase activity; carbon-carbon lyase activity;	K01637	E4.1.3.1; isocitrate lyase [EC:4.1.3.1]	ko01120 Microbial metabolism in diverse environments; ko01200 Carbon metabolism; ko01110 Biosynthesis of secondary metabolites; ko01100 Metabolic pathways; ko00630 Glyoxylate and dicarboxylate metabolism;
TERG_03656T0	Arginyl-tRNA synthetase	Overlap	mitochondria	mitochondrial translation	mitochondrion	arginine-tRNA ligase activity; ATP binding	K01887	arginyl-tRNA synthetase [EC:6.1.1.19] | (RefSeq) RARS2, ArgRS, DALRD2, PCH6, PRO1992, RARSL; arginyl-tRNA synthetase 2, mitochondrial
TERG_04380T0	Proteasome subunit alpha type	Mycelia	cytosol	modification-dependent macromolecule catabolic process; proteolysis involved in cellular protein catabolic process; cellular macromolecule catabolic process; cellular protein catabolic process; modification-dependent protein catabolic process; cellular protein metabolic process; ubiquitin-dependent protein catabolic process; primary metabolic process; cellular metabolic process; organic substance…	proteasome core complex, alpha-subunit complex; proteasome complex; cell part; intracellular; proteasome core complex; macromolecular complex; intracellular part; cell; protein complex;	endopeptidase activity; threonine-type endopeptidase activity; peptidase activity; threonine-type peptidase activity; catalytic activity; peptidase activity, acting on L-amino acid peptides; hydrolase activity;	K02731	PSMA7; 20S proteasome subunit alpha 4 [EC:3.4.25.1]	ko03050 Proteasome;
TERG_00974T0	Phosphoglycerate mutase, 2,3-bisphosphoglycerate-independent	Conidia	cytosol	monosaccharide catabolic process; single-organism carbohydrate catabolic process; single-organism catabolic process; single-organism process; primary metabolic process; carbohydrate metabolic process; carbohydrate catabolic process; organic substance metabolic process; glucose metabolic process; single-organism carbohydrate metabolic process; organic substance catabolic process; glucose catabolic…	intracellular part; cell; cell part; intracellular; cytoplasm;	isomerase activity; transition metal ion binding; catalytic activity; binding; intramolecular transferase activity, phosphotransferases; ion binding; cation binding; metal ion binding; phosphoglycerate mutase activity; intramolecular transferase activity; manganese ion binding;	K15633	gpmI; 2,3-bisphosphoglycerate-independent phosphoglycerate mutase [EC:5.4.2.12]"	ko01130 Biosynthesis of antibiotics; ko01110 Biosynthesis of secondary metabolites; ko01230 Biosynthesis of amino acids; ko01100 Metabolic pathways; ko00680 Methane metabolism; ko01120 Microbial metabolism in diverse environments; ko01200 Carbon metabolism; ko00010 Glycolysis / Gluconeogenesis; ko03022 Basal transcription factors;
TERG_02768T4	6-phosphogluconate dehydrogenase, decarboxylating	Conidia	cytosol	NADP metabolic process; pyridine nucleotide metabolic process; cellular aromatic compound metabolic process; nicotinamide nucleotide metabolic process; organophosphate catabolic process; nucleotide metabolic process; single-organism process; cellular metabolic process; pyridine-containing compound metabolic process; phosphate-containing compound metabolic process; organic substance metabolic proc…		oxidoreductase activity, acting on CH-OH group of donors; organic cyclic compound binding; heterocyclic compound binding; oxidoreductase activity, acting on the CH-OH group of donors, NAD or NADP as acceptor; phosphogluconate dehydrogenase (decarboxylating) activity; nucleoside phosphate binding; catalytic activity; binding; NADP binding; nucleotide binding; cofactor binding; oxidoreductase activ…	K00033	PGD; 6-phosphogluconate dehydrogenase [EC:1.1.1.44 1.1.1.343]	ko00030 Pentose phosphate pathway; ko01120 Microbial metabolism in diverse environments; ko01130 Biosynthesis of antibiotics; ko01200 Carbon metabolism; ko01110 Biosynthesis of secondary metabolites; ko00480 Glutathione metabolism; ko01100 Metabolic pathways;
TERG_02728T0	3-hydroxyisobutyrate dehydrogenase	Mycelia	mitochondria	NADP metabolic process; pyridine nucleotide metabolic process; cellular aromatic compound metabolic process; nicotinamide nucleotide metabolic process; organophosphate catabolic process; nucleotide metabolic process; single-organism process; cellular metabolic process; pyridine-containing compound metabolic process; phosphate-containing compound metabolic process; valine metabolic process; organi…	mitochondrion, mitochondrial matrix	nucleoside phosphate binding; nucleotide binding; cofactor binding; oxidoreductase activity; oxidoreductase activity, acting on CH-OH group of donors; heterocyclic compound binding; organic cyclic compound binding; oxidoreductase activity, acting on the CH-OH group of donors, NAD or NADP as acceptor; phosphogluconate dehydrogenase (decarboxylating) activity; 3-hydroxyisobutyrate dehydrogenase act…	K00020	mmsB; 3-hydroxyisobutyrate dehydrogenase [EC:1.1.1.31]	ko03460 Fanconi anemia pathway; ko01100 Metabolic pathways;
TERG_01948T0	Carbamoyl-phosphate synthase, large subunit	Conidia	mitochondria	nitrogen compound metabolic process; metabolic process;	mitochondrial matrix, mitochondrial matrix	ATP binding; nucleoside phosphate binding; nucleoside binding; ion binding; nucleotide binding; organic cyclic compound binding; heterocyclic compound binding; ribonucleoside binding; carbohydrate derivative binding; catalytic activity; ribonucleotide binding; binding; purine ribonucleoside binding; metal ion binding; cation binding; anion binding; purine ribonucleotide binding; adenyl ribonucleo…	K01955	carB; carbamoyl-phosphate synthase large subunit [EC:6.3.5.5]	ko01100 Metabolic pathways; ko00240 Pyrimidine metabolism; ko00620 Pyruvate metabolism;
TERG_04036T0	Adenosine kinase, putative	Conidia	cytosol	nucleoside metabolic process; purine nucleoside metabolic process; cellular aromatic compound metabolic process; single-organism process; purine ribonucleoside biosynthetic process; nucleoside biosynthetic process; biosynthetic process; organonitrogen compound biosynthetic process; nucleoside salvage; cellular metabolic process; organic substance metabolic process; metabolic process; carbohydrate…		kinase activity; nucleoside kinase activity; catalytic activity; nucleobase-containing compound kinase activity; transferase activity; adenosine kinase activity; transferase activity, transferring phosphorus-containing groups;	K00856	E2.7.1.20; adenosine kinase [EC:2.7.1.20]	ko00230 Purine metabolism; ko01100 Metabolic pathways;
TERG_06491T0	Adenylate kinase	Mycelia	cytoskeleton	nucleoside metabolic process; purine nucleoside metabolic process; purine nucleoside diphosphate biosynthetic process; ADP metabolic process; purine ribonucleoside monophosphate metabolic process; ADP biosynthetic process; nucleotide metabolic process; purine ribonucleoside diphosphate biosynthetic process; single-organism process; biosynthetic process; ribonucleoside diphosphate metabolic proces…		ATP binding; nucleoside phosphate binding; adenylate kinase activity; nucleobase-containing compound kinase activity; nucleoside binding; ion binding; nucleotide binding; nucleotide kinase activity; phosphotransferase activity, phosphate group as acceptor; organic cyclic compound binding; heterocyclic compound binding; ribonucleoside binding; carbohydrate derivative binding; kinase activity; cata…	K00939	adk; adenylate kinase [EC:2.7.4.3]	ko00230 Purine metabolism; ko01130 Biosynthesis of antibiotics; ko01110 Biosynthesis of secondary metabolites; ko01100 Metabolic pathways;
TERG_02032T0	ATP synthase subunit alpha	Overlap	mitochondria	nucleoside metabolic process; purine nucleoside metabolic process; purine ribonucleoside monophosphate metabolic process; nucleotide metabolic process; energy coupled proton transmembrane transport, against electrochemical gradient; single-organism process; biosynthetic process; nucleoside biosynthetic process; purine ribonucleoside biosynthetic process; ribonucleoside monophosphate biosynthetic …	proton-transporting ATP synthase complex, catalytic core F(1); membrane; membrane part; cell part; intracellular; proton-transporting two-sector ATPase complex; macromolecular complex; proton-transporting two-sector ATPase complex, catalytic domain; intracellular part; protein complex; cell; proton-transporting ATP synthase complex;	ATPase activity, coupled to transmembrane movement of ions; nucleoside phosphate binding; primary active transmembrane transporter activity; substrate-specific transporter activity; ATPase activity, coupled to transmembrane movement of ions, rotational mechanism; hydrolase activity, acting on acid anhydrides; monovalent inorganic cation transmembrane transporter activity; hydrolase activity; hydr…	K02132	ATPeF1A; F-type H+-transporting ATPase subunit alpha	ko05010 Alzheimer's disease; ko00190 Oxidative phosphorylation; ko01100 Metabolic pathways; ko05016 Huntington's disease; ko05012 Parkinson's disease;
TERG_02032T2	ATP synthase subunit alpha	Conidia	mitochondria	nucleoside metabolic process; purine nucleoside metabolic process; purine ribonucleoside monophosphate metabolic process; nucleotide metabolic process; energy coupled proton transmembrane transport, against electrochemical gradient; single-organism process; biosynthetic process; nucleoside biosynthetic process; purine ribonucleoside biosynthetic process; ribonucleoside monophosphate biosynthetic …	proton-transporting ATP synthase complex, catalytic core F(1); membrane; membrane part; cell part; intracellular; proton-transporting two-sector ATPase complex; macromolecular complex; proton-transporting two-sector ATPase complex, catalytic domain; intracellular part; protein complex; cell; proton-transporting ATP synthase complex;	ATPase activity, coupled to transmembrane movement of ions; nucleoside phosphate binding; primary active transmembrane transporter activity; substrate-specific transporter activity; ATPase activity, coupled to transmembrane movement of ions, rotational mechanism; hydrolase activity, acting on acid anhydrides; monovalent inorganic cation transmembrane transporter activity; hydrolase activity; hydr…	K02132	ATPeF1A; F-type H+-transporting ATPase subunit alpha	ko05010 Alzheimer's disease; ko00190 Oxidative phosphorylation; ko01100 Metabolic pathways; ko05016 Huntington's disease; ko05012 Parkinson's disease;
TERG_04145T1	ATP synthase subunit beta	Overlap	mitochondria	nucleoside metabolic process; purine nucleoside metabolic process; purine ribonucleoside monophosphate metabolic process; nucleotide metabolic process; energy coupled proton transmembrane transport, against electrochemical gradient; single-organism process; purine ribonucleoside biosynthetic process; nucleoside biosynthetic process; biosynthetic process; ribonucleoside monophosphate biosynthetic …	macromolecular complex; membrane; proton-transporting two-sector ATPase complex, catalytic domain; protein complex; membrane part; proton-transporting two-sector ATPase complex;	ATPase activity, coupled to transmembrane movement of ions; nucleoside phosphate binding; primary active transmembrane transporter activity; substrate-specific transporter activity; ATPase activity, coupled to transmembrane movement of ions, rotational mechanism; hydrolase activity, acting on acid anhydrides; monovalent inorganic cation transmembrane transporter activity; hydrolase activity; hydr…	K02133	ATPeF1B; F-type H+-transporting ATPase subunit beta [EC:3.6.3.14]	ko05010 Alzheimer's disease; ko00190 Oxidative phosphorylation; ko01100 Metabolic pathways; ko05016 Huntington's disease; ko05012 Parkinson's disease;
TERG_02020T0	Mitochondrial ATPase subunit ATP4, putative	Mycelia	mitochondria	nucleoside metabolic process; purine nucleoside metabolic process; purine ribonucleoside monophosphate metabolic process; nucleotide metabolic process; single-organism process; purine ribonucleoside biosynthetic process; nucleoside biosynthetic process; biosynthetic process; ribonucleoside monophosphate biosynthetic process; cellular metabolic process; phosphate-containing compound metabolic proc…	intracellular organelle; membrane; mitochondrial part; organelle membrane; organelle envelope; intracellular organelle part; cytoplasm; macromolecular complex; intracellular part; mitochondrial proton-transporting ATP synthase complex, coupling factor F(o); cell; mitochondrial membrane part; proton-transporting ATP synthase complex; mitochondrion; organelle part; intracellular membrane-bounded or…	ion transmembrane transporter activity; substrate-specific transporter activity; monovalent inorganic cation transmembrane transporter activity; inorganic cation transmembrane transporter activity; hydrogen ion transmembrane transporter activity; cation transmembrane transporter activity; substrate-specific transmembrane transporter activity; transporter activity; transmembrane transporter activi…	K02127	ATPeF0B; F-type H+-transporting ATPase subunit b	ko05010 Alzheimer's disease; ko00190 Oxidative phosphorylation; ko01100 Metabolic pathways; ko05016 Huntington's disease; ko05012 Parkinson's disease;
TERG_02020T1	Mitochondrial ATPase subunit ATP4, putative	Overlap	mitochondria	nucleoside metabolic process; purine nucleoside metabolic process; purine ribonucleoside monophosphate metabolic process; nucleotide metabolic process; single-organism process; purine ribonucleoside biosynthetic process; nucleoside biosynthetic process; biosynthetic process; ribonucleoside monophosphate biosynthetic process; cellular metabolic process; phosphate-containing compound metabolic proc…	intracellular organelle; membrane; mitochondrial part; organelle membrane; organelle envelope; intracellular organelle part; cytoplasm; macromolecular complex; intracellular part; mitochondrial proton-transporting ATP synthase complex, coupling factor F(o); cell; mitochondrial membrane part; proton-transporting ATP synthase complex; mitochondrion; organelle part; intracellular membrane-bounded or…	ion transmembrane transporter activity; substrate-specific transporter activity; monovalent inorganic cation transmembrane transporter activity; inorganic cation transmembrane transporter activity; hydrogen ion transmembrane transporter activity; cation transmembrane transporter activity; substrate-specific transmembrane transporter activity; transporter activity; transmembrane transporter activi…	K02127	ATPeF0B; F-type H+-transporting ATPase subunit b	ko05010 Alzheimer's disease; ko00190 Oxidative phosphorylation; ko01100 Metabolic pathways; ko05016 Huntington's disease; ko05012 Parkinson's disease;
TERG_06157T1	ATP synthase delta chain, mitochondrial, putative	Mycelia	mitochondria	nucleoside metabolic process; purine nucleoside metabolic process; purine ribonucleoside monophosphate metabolic process; nucleotide metabolic process; single-organism process; purine ribonucleoside biosynthetic process; nucleoside biosynthetic process; biosynthetic process; ribonucleoside monophosphate biosynthetic process; cellular metabolic process; phosphate-containing compound metabolic proc…	proton-transporting ATP synthase complex, catalytic core F(1); membrane; membrane part; cell part; intracellular; proton-transporting two-sector ATPase complex; macromolecular complex; proton-transporting two-sector ATPase complex, catalytic domain; intracellular part; protein complex; cell; proton-transporting ATP synthase complex;	active transmembrane transporter activity; ATPase activity, coupled to transmembrane movement of ions; ion transmembrane transporter activity; primary active transmembrane transporter activity; ATPase activity, coupled to transmembrane movement of ions, rotational mechanism; hydrolase activity, acting on acid anhydrides; substrate-specific transporter activity; monovalent inorganic cation transme…	K02134	ATPeF1D; F-type H+-transporting ATPase subunit delta	ko05010 Alzheimer's disease; ko00190 Oxidative phosphorylation; ko01100 Metabolic pathways; ko05016 Huntington's disease; ko05012 Parkinson's disease;
TERG_06183T0	ATP synthase subunit gamma	Mycelia	mitochondria	nucleoside metabolic process; purine nucleoside metabolic process; purine ribonucleoside monophosphate metabolic process; nucleotide metabolic process; single-organism process; purine ribonucleoside biosynthetic process; nucleoside biosynthetic process; biosynthetic process; ribonucleoside monophosphate biosynthetic process; cellular metabolic process; phosphate-containing compound metabolic proc…	proton-transporting ATP synthase complex, catalytic core F(1); membrane; membrane part; cell part; intracellular; proton-transporting two-sector ATPase complex; macromolecular complex; proton-transporting two-sector ATPase complex, catalytic domain; intracellular part; protein complex; cell; proton-transporting ATP synthase complex;	active transmembrane transporter activity; ATPase activity, coupled to transmembrane movement of ions; ion transmembrane transporter activity; primary active transmembrane transporter activity; ATPase activity, coupled to transmembrane movement of ions, rotational mechanism; hydrolase activity, acting on acid anhydrides; substrate-specific transporter activity; monovalent inorganic cation transme…	K02136	ATPeF1G; F-type H+-transporting ATPase subunit gamma	ko05010 Alzheimer's disease; ko00190 Oxidative phosphorylation; ko01100 Metabolic pathways; ko05016 Huntington's disease; ko05012 Parkinson's disease;
TERG_03472T0	ATP synthase oligomycin sensitivity conferral protein, putative	Overlap	mitochondria	nucleoside metabolic process; purine nucleoside metabolic process; purine ribonucleoside monophosphate metabolic process; nucleotide metabolic process; single-organism process; purine ribonucleoside biosynthetic process; nucleoside biosynthetic process; biosynthetic process; ribonucleoside monophosphate biosynthetic process; cellular metabolic process; phosphate-containing compound metabolic proc…		active transmembrane transporter activity; ATPase activity, coupled to transmembrane movement of ions; ion transmembrane transporter activity; primary active transmembrane transporter activity; ATPase activity, coupled to transmembrane movement of ions, rotational mechanism; hydrolase activity, acting on acid anhydrides; substrate-specific transporter activity; monovalent inorganic cation transme…	K02137	ATPeF0O; F-type H+-transporting ATPase subunit O	ko05010 Alzheimer's disease; ko00190 Oxidative phosphorylation; ko01100 Metabolic pathways; ko05016 Huntington's disease; ko05012 Parkinson's disease;
TERG_01258T0	ATP synthase D chain, mitochondrial, putative	Overlap	mitochondria	nucleoside metabolic process; purine nucleoside metabolic process; purine ribonucleoside monophosphate metabolic process; nucleotide metabolic process; single-organism process; purine ribonucleoside biosynthetic process; nucleoside biosynthetic process; biosynthetic process; ribonucleoside monophosphate biosynthetic process; cellular metabolic process; phosphate-containing compound metabolic proc…	intracellular organelle; membrane; mitochondrial part; organelle membrane; organelle envelope; intracellular organelle part; cytoplasm; macromolecular complex; intracellular part; mitochondrial proton-transporting ATP synthase complex, coupling factor F(o); cell; mitochondrial membrane part; proton-transporting ATP synthase complex; mitochondrion; organelle part; intracellular membrane-bounded or…	ion transmembrane transporter activity; substrate-specific transporter activity; monovalent inorganic cation transmembrane transporter activity; inorganic cation transmembrane transporter activity; hydrogen ion transmembrane transporter activity; cation transmembrane transporter activity; substrate-specific transmembrane transporter activity; transporter activity; transmembrane transporter activi…	K02138	ATPeF0D; F-type H+-transporting ATPase subunit d	ko05010 Alzheimer's disease; ko00190 Oxidative phosphorylation; ko01100 Metabolic pathways; ko05016 Huntington's disease; ko05012 Parkinson's disease;
TERG_05679T0	3-hydroxybutyryl-CoA dehydrogenase, putative	Overlap	mitochondria	oxidation-reduction process; small molecule metabolic process; single-organism cellular process; single-organism process; cellular lipid metabolic process; fatty acid metabolic process; primary metabolic process; cellular metabolic process; organic substance metabolic process; metabolic process; single-organism metabolic process; carboxylic acid metabolic process; monocarboxylic acid metabolic pr…	mitochondrion, mitochondrial matrix	oxidoreductase activity, acting on CH-OH group of donors; oxidoreductase activity, acting on the CH-OH group of donors, NAD or NADP as acceptor; catalytic activity; binding; 3-hydroxyacyl-CoA dehydrogenase activity; cofactor binding; oxidoreductase activity; coenzyme binding;	K00074	paaH; 3-hydroxybutyryl-CoA dehydrogenase [EC:1.1.1.157]	ko01120 Microbial metabolism in diverse environments; ko00362 Benzoate degradation; ko01100 Metabolic pathways; ko00360 Phenylalanine metabolism; ko00650 Butanoate metabolism;
TERG_07643T0	Cytochrome b-c1 complex subunit 7	Overlap	nuclear, mitochondria	phosphorylation; nucleoside metabolic process; purine nucleoside metabolic process; cellular aromatic compound metabolic process; purine ribonucleoside monophosphate metabolic process; ATP synthesis coupled electron transport; ribonucleotide metabolic process; nucleotide metabolic process; single-organism process; respiratory electron transport chain; cellular metabolic process; phosphate-contain…	membrane; organelle membrane; cytoplasm; intrinsic component of membrane; macromolecular complex; intracellular part; mitochondrial membrane part; cell; organelle part; mitochondrial envelope; catalytic complex; mitochondrial respiratory chain complex III; membrane part; cell part; intracellular; organelle inner membrane; transporter complex; membrane-bounded organelle; mitochondrial inner membra…	electron transporter, transferring electrons from CoQH2-cytochrome c reductase complex and cytochrome c oxidase complex activity,	K00417	QCR7; ubiquinol-cytochrome c reductase subunit 7	ko04260 Cardiac muscle contraction; ko05010 Alzheimer's disease; ko00190 Oxidative phosphorylation; ko01100 Metabolic pathways; ko05016 Huntington's disease; ko04932 Non-alcoholic fatty liver disease (NAFLD); ko05012 Parkinson's disease;
TERG_04761T2	NADH-ubiquinone oxidoreductase 299 kDa subunit, putative	Mycelia	mitochondria	phosphorylation; nucleoside metabolic process; purine nucleoside metabolic process; cellular aromatic compound metabolic process; purine ribonucleoside monophosphate metabolic process; ATP synthesis coupled electron transport; ribonucleotide metabolic process; nucleotide metabolic process; single-organism process; respiratory electron transport chain; cellular metabolic process; phosphate-contain…	membrane, mitochondrion	oxidoreductase activity; acting on NAD(P)H	K03878	NADH-ubiquinone oxidoreductase chain 1 [EC:1.6.5.3] | (RefSeq) ND1, MTND1, MT-ND1; NADH dehydrogenase, subunit 1 (complex I)	ko01100 Metabolic pathways; ko05012 Parkinson's disease; ko00190 Oxidative phosphorylation; ko05016 Huntington's disease; ko05010 Alzheimer's disease; ko04932 Non-alcoholic fatty liver disease (NAFLD)
TERG_04490T0	NADH-ubiquinone oxidoreductase	Mycelia	mitochondria	phosphorylation; nucleoside metabolic process; purine nucleoside metabolic process; cellular aromatic compound metabolic process; purine ribonucleoside monophosphate metabolic process; ATP synthesis coupled electron transport; ribonucleotide metabolic process; nucleotide metabolic process; single-organism process; respiratory electron transport chain; cellular metabolic process; phosphate-contain…	membrane, mitochondrion	electron carrier activity; oxidoreductase activity, acting on NAD(P)H; NADH dehydrogenase activity; catalytic activity; iron-sulfur cluster binding; binding; NADH dehydrogenase (quinone) activity; NADH dehydrogenase (ubiquinone) activity; oxidoreductase activity, acting on NAD(P)H, quinone or similar compound as acceptor; metal cluster binding; oxidoreductase activity;	K03934	NDUFS1; NADH dehydrogenase (ubiquinone) Fe-S protein 1 [EC:1.6.5.3 1.6.99.3]	ko05010 Alzheimer's disease; ko00190 Oxidative phosphorylation; ko01100 Metabolic pathways; ko05016 Huntington's disease; ko04932 Non-alcoholic fatty liver disease (NAFLD); ko05012 Parkinson's disease;
TERG_01269T0	2-methylcitrate dehydratase, putative	Overlap	mitochondria	propionate catabolic process, 2-methylcitrate cycle; single-organism process; cellular lipid metabolic process; cellular metabolic process; organic substance metabolic process; metabolic process; monocarboxylic acid metabolic process; cellular catabolic process; cellular process; lipid metabolic process; propionate metabolic process; short-chain fatty acid catabolic process; lipid catabolic proce…		2 iron, 2 sulfur cluster binding; catalytic activity; binding; iron-sulfur cluster binding; lyase activity; hydro-lyase activity; carbon-oxygen lyase activity; 2-methylcitrate dehydratase activity; metal cluster binding;	K01720	prpD; 2-methylcitrate dehydratase [EC:4.2.1.79]	ko00640 Propanoate metabolism;
TERG_01436T0	Oxidoreductase, short chain dehydrogenase/reductase family	Conidia	cytosol	protein folding in endoplasmic reticulum	endoplasmic reticulum, cytosol	oxidoreductase activity;	K00072	sepiapterin reductase [EC:1.1.1.153] | (RefSeq) oxidoreductase, short chain dehydrogenase/reductase family protein
TERG_03206T1	Heat shock protein 70 (Hsp70)	Overlap	cytosol	protein folding; metabolic process; cellular protein metabolic process; cellular macromolecule metabolic process; macromolecule metabolic process; protein metabolic process; primary metabolic process; cellular process; cellular metabolic process; organic substance metabolic process;	cytosol	ATP binding; nucleoside phosphate binding; nucleoside binding; ion binding; protein binding; nucleotide binding; organic cyclic compound binding; heterocyclic compound binding; ribonucleoside binding; carbohydrate derivative binding; ribonucleotide binding; binding; purine ribonucleoside binding; anion binding; purine ribonucleotide binding; unfolded protein binding; adenyl ribonucleotide binding…	K04043	dnaK; molecular chaperone DnaK	ko04212 Longevity regulating pathway - worm; ko03018 RNA degradation; ko05152 Tuberculosis;
TERG_07527T0	Calnexin	Mycelia	extracellular	protein folding; metabolic process; cellular protein metabolic process; cellular macromolecule metabolic process; macromolecule metabolic process; protein metabolic process; primary metabolic process; cellular process; cellular metabolic process; organic substance metabolic process;	organelle; intracellular membrane-bounded organelle; intracellular organelle; endoplasmic reticulum; cell part; intracellular; cytoplasm; endomembrane system; intracellular part; membrane-bounded organelle; cell; cytoplasmic part;	binding; ion binding; metal ion binding; cation binding; protein binding; calcium ion binding; unfolded protein binding;	K08054	CANX; calnexin	ko04612 Antigen processing and presentation; ko04141 Protein processing in endoplasmic reticulum; ko04918 Thyroid hormone synthesis; ko04145 Phagosome; ko05166 HTLV-I infection;
TERG_08312T0	Chaperonin, putative	Mycelia	mitochondria	protein folding; metabolic process; cellular protein metabolic process; cellular macromolecule metabolic process; macromolecule metabolic process; protein metabolic process; primary metabolic process; cellular process; cellular metabolic process; organic substance metabolic process;	intracellular part; cell; cell part; intracellular; cytoplasm; mitochondrion	ATP binding; nucleoside phosphate binding; nucleoside binding; ion binding; nucleotide binding; organic cyclic compound binding; heterocyclic compound binding; ribonucleoside binding; carbohydrate derivative binding; ribonucleotide binding; binding; purine ribonucleoside binding; anion binding; purine ribonucleotide binding; adenyl ribonucleotide binding; adenyl nucleotide binding; purine nucleos…	K04078	chaperonin GroES | (RefSeq) HSPE1, MOB4, MOBKL3, PREI3; heat shock protein family E (Hsp10) member 1
TERG_00961T3	T-complex protein 1, zeta subunit, putative	Mycelia	cytosol	protein folding; metabolic process; cellular protein metabolic process; cellular macromolecule metabolic process; macromolecule metabolic process; protein metabolic process; primary metabolic process; cellular process; cellular metabolic process; organic substance metabolic process;	cytosol	ATP binding; nucleoside phosphate binding; nucleoside binding; ion binding; protein binding; nucleotide binding; organic cyclic compound binding; heterocyclic compound binding; ribonucleoside binding; carbohydrate derivative binding; ribonucleotide binding; binding; purine ribonucleoside binding; anion binding; purine ribonucleotide binding; unfolded protein binding; adenyl ribonucleotide binding…	K09498	T-complex protein 1 subunit zeta | (RefSeq) CCT6B, CCT-zeta-2, CCTZ-2, Cctz2, TCP-1-zeta-2, TSA303; chaperonin containing TCP1 subunit 6B
TERG_04087T0	DnaJ domain protein Psi, putative	Conidia	cytosol	protein folding; metabolic process; cellular protein metabolic process; cellular macromolecule metabolic process; macromolecule metabolic process; protein metabolic process; primary metabolic process; cellular process; cellular metabolic process; organic substance metabolic process;	cytosol	protein binding; unfolded protein binding; binding;	K09510	DnaJ homolog subfamily B member 4 | (RefSeq) DnaJ domain protein Psi
TERG_04141T0	Hsp60-like protein	Mycelia	mitochondria	protein folding; metabolic process; cellular protein metabolic process; cellular macromolecule metabolic process; macromolecule metabolic process; protein metabolic process; primary metabolic process; cellular process; cellular metabolic process; protein refolding; organic substance metabolic process;	intracellular part; cell; cell part; intracellular; cytoplasm;	ATP binding; nucleoside phosphate binding; nucleoside binding; ion binding; nucleotide binding; organic cyclic compound binding; heterocyclic compound binding; ribonucleoside binding; carbohydrate derivative binding; ribonucleotide binding; binding; purine ribonucleoside binding; anion binding; purine ribonucleotide binding; adenyl ribonucleotide binding; adenyl nucleotide binding; purine nucleos…	K04077	groEL; chaperonin GroEL	ko04212 Longevity regulating pathway - worm; ko03018 RNA degradation; ko05134 Legionellosis; ko05152 Tuberculosis; ko04940 Type I diabetes mellitus;
TERG_06963T0	Molecular chaperone Mod-E/Hsp90	Mycelia	cytosol	protein folding; metabolic process; response to stress; cellular protein metabolic process; cellular macromolecule metabolic process; macromolecule metabolic process; protein metabolic process; response to stimulus; primary metabolic process; cellular process; cellular metabolic process; organic substance metabolic process;	cytosol	ATP binding; nucleoside phosphate binding; nucleoside binding; ion binding; protein binding; nucleotide binding; organic cyclic compound binding; heterocyclic compound binding; ribonucleoside binding; carbohydrate derivative binding; ribonucleotide binding; binding; purine ribonucleoside binding; anion binding; purine ribonucleotide binding; unfolded protein binding; adenyl ribonucleotide binding…	K04079	htpG; molecular chaperone HtpG	ko04621 NOD-like receptor signaling pathway; ko04612 Antigen processing and presentation; ko04626 Plant-pathogen interaction; ko04915 Estrogen signaling pathway; ko04151 PI3K-Akt signaling pathway; ko04141 Protein processing in endoplasmic reticulum; ko05200 Pathways in cancer; ko05215 Prostate cancer; ko04914 Progesterone-mediated oocyte maturation;
TERG_00619T0	Tripeptidyl peptidase SED2	Conidia	cytosol	proteolysis	extracellular space, cytosol	serine-type endopeptidase activity; metal ion binding	K01279	tripeptidyl-peptidase I [EC:3.4.14.9] | (RefSeq) AO090166000084; tripeptidyl-peptidase sed2	ko04142 Lysosome
TERG_08195T1	Peptidase S41 family protein	Conidia	cytosol	proteolysis	extracellular region, cytosol	serine-type peptidase activity;	K03797	carboxyl-terminal processing protease [EC:3.4.21.102] | (GenBank) Peptidase S41A, family protein
TERG_01602T0	Proteasome subunit beta type	Mycelia	extracellular	proteolysis involved in cellular protein catabolic process; cellular macromolecule catabolic process; cellular protein catabolic process; cellular protein metabolic process; primary metabolic process; cellular metabolic process; organic substance metabolic process; organic substance catabolic process; metabolic process; protein catabolic process; macromolecule catabolic process; cellular macromol…	proteasome complex; cell part; intracellular; proteasome core complex; macromolecular complex; intracellular part; protein complex; cell;	endopeptidase activity; threonine-type endopeptidase activity; peptidase activity; threonine-type peptidase activity; catalytic activity; peptidase activity, acting on L-amino acid peptides; hydrolase activity;	K02735	PSMB3; 20S proteasome subunit beta 3 [EC:3.4.25.1]	ko03050 Proteasome;
TERG_12591T0	subtilisin-like protease	Conidia	cytosol	proteolysis, protein catabolic process	cytosol	peptidase activity; serine-type endopeptidase activity		no KO assigned | (RefSeq) subtilisin-like serine protease-like protein
TERG_08255T1	serine carboxypeptidase, carboxypeptidase S1, putative	Overlap	extracellular	proteolysis; metabolic process; macromolecule metabolic process; protein metabolic process; primary metabolic process; organic substance metabolic process;	anchored component of membrane, cell membrane, membrane	carboxypeptidase activity; peptidase activity; exopeptidase activity; catalytic activity; serine hydrolase activity; serine-type peptidase activity; peptidase activity, acting on L-amino acid peptides; hydrolase activity; serine-type carboxypeptidase activity; serine-type exopeptidase activity;	K13289	CTSA; cathepsin A (carboxypeptidase C) [EC:3.4.16.5]	ko04142 Lysosome; ko04614 Renin-angiotensin system;
TERG_06704T2	Vacuolar protease A (Aspartic endopeptidase Pep2)	Conidia	extracellular	proteolysis; metabolic process; macromolecule metabolic process; protein metabolic process; primary metabolic process; organic substance metabolic process;	endosome, membrane	endopeptidase activity; peptidase activity; catalytic activity; aspartic-type endopeptidase activity; peptidase activity, acting on L-amino acid peptides; hydrolase activity; aspartic-type peptidase activity;	K01381	saccharopepsin [EC:3.4.23.25] | (RefSeq) vacuolar aspartic protease precursor
TERG_01544T0	Pitrilysin family metalloprotease (Cym1), putative	Mycelia	mitochondria	proteolysis; metabolic process; macromolecule metabolic process; protein metabolic process; primary metabolic process; organic substance metabolic process;		metal ion binding; cation binding; catalytic activity; binding; ion binding;	K06972	presequence protease [EC:3.4.24.-] | (RefSeq) pitrilysin family metalloprotease (Cym1)
TERG_07768T0	Pyridoxine biosynthesis protein	Mycelia	cytosol	Pyridoxine biosynthesis	cytosol	pyridoxamine-phosphate oxidase activity; FMN binding	K06215	pyridoxal 5'-phosphate synthase pdxS subunit [EC:4.3.3.6] | (RefSeq) pyridoxine biosynthesis protein	ko00750 Vitamin B6 metabolism
TERG_07768T1	Pyridoxine biosynthesis protein	Mycelia	cytosol	Pyridoxine biosynthesis	cytosol	pyridoxamine-phosphate oxidase activity; FMN binding	K06215	pyridoxal 5'-phosphate synthase pdxS subunit [EC:4.3.3.6] | (RefSeq) pyridoxine biosynthesis protein	ko00750 Vitamin B6 metabolism
TERG_03781T0	Acetyltransferase component of pyruvate dehydrogenase complex	Overlap	mitochondria	pyruvate metabolic process; metabolic process; single-organism metabolic process; small molecule metabolic process; single-organism cellular process; carboxylic acid metabolic process; single-organism process; monocarboxylic acid metabolic process; organic acid metabolic process; cellular process; cellular metabolic process; oxoacid metabolic process; organic substance metabolic process;	catalytic complex; cell part; intracellular; oxidoreductase complex; cytoplasm; macromolecular complex; intracellular part; pyruvate dehydrogenase complex; cell; protein complex; cytoplasmic part;	S-acyltransferase activity; dihydrolipoyllysine-residue acetyltransferase activity; transferase activity, transferring acyl groups; catalytic activity; S-acetyltransferase activity; transferase activity, transferring acyl groups other than amino-acyl groups; dihydrolipoamide S-acyltransferase activity; transferase activity; acetyltransferase activity;	K00627	DLAT; pyruvate dehydrogenase E2 component (dihydrolipoamide acetyltransferase) [EC:2.3.1.12]	ko00020 Citrate cycle (TCA cycle); ko01120 Microbial metabolism in diverse environments; ko01130 Biosynthesis of antibiotics; ko00010 Glycolysis / Gluconeogenesis; ko01200 Carbon metabolism; ko01110 Biosynthesis of secondary metabolites; ko01100 Metabolic pathways; ko00620 Pyruvate metabolism;
TERG_02599T0	Dihydrolipoyl dehydrogenase	Conidia	mitochondria	regulation of cellular process; homeostatic process; regulation of biological quality; metabolic process; regulation of biological process; oxidation-reduction process; single-organism metabolic process; cell redox homeostasis; single-organism cellular process; cellular homeostasis; single-organism process; cellular process; biological regulation;	glycine cleavage complex, mitochondrion matrix	dihydrolipoyl dehydrogenase activity; oxidoreductase activity, acting on NAD(P)H; nucleoside phosphate binding; flavin adenine dinucleotide binding; ion binding; nucleotide binding; cofactor binding; oxidoreductase activity, acting on a sulfur group of donors, NAD(P) as acceptor; oxidoreductase activity; heterocyclic compound binding; organic cyclic compound binding; catalytic activity; binding; …	K00382	DLD; dihydrolipoamide dehydrogenase [EC:1.8.1.4]	ko01130 Biosynthesis of antibiotics; ko03460 Fanconi anemia pathway; ko01110 Biosynthesis of secondary metabolites; ko01100 Metabolic pathways; ko00020 Citrate cycle (TCA cycle); ko01120 Microbial metabolism in diverse environments; ko01200 Carbon metabolism; ko00010 Glycolysis / Gluconeogenesis; ko03022 Basal transcription factors; ko00620 Pyruvate metabolism; ko00640 Propanoate metabolism; ko00…
TERG_02599T1	Dihydrolipoyl dehydrogenase	Overlap	mitochondria	regulation of cellular process; homeostatic process; regulation of biological quality; metabolic process; regulation of biological process; oxidation-reduction process; single-organism metabolic process; cell redox homeostasis; single-organism cellular process; cellular homeostasis; single-organism process; cellular process; biological regulation;	glycine cleavage complex, mitochondrion matrix	dihydrolipoyl dehydrogenase activity; oxidoreductase activity, acting on NAD(P)H; nucleoside phosphate binding; flavin adenine dinucleotide binding; ion binding; nucleotide binding; cofactor binding; oxidoreductase activity, acting on a sulfur group of donors, NAD(P) as acceptor; oxidoreductase activity; heterocyclic compound binding; organic cyclic compound binding; catalytic activity; binding; …	K00382	DLD; dihydrolipoamide dehydrogenase [EC:1.8.1.4]	ko01130 Biosynthesis of antibiotics; ko03460 Fanconi anemia pathway; ko01110 Biosynthesis of secondary metabolites; ko01100 Metabolic pathways; ko00020 Citrate cycle (TCA cycle); ko01120 Microbial metabolism in diverse environments; ko01200 Carbon metabolism; ko00010 Glycolysis / Gluconeogenesis; ko03022 Basal transcription factors; ko00620 Pyruvate metabolism; ko00640 Propanoate metabolism; ko00…
TERG_03154T0	Oxidoreductase, 2-nitropropane dioxygenase family, putative	Mycelia	cytosol	response to cadmium ion; metabolic process	endoplasmic reticulum, cytosol	nitronate monooxygenase activity; transcription factor activity; sequence-specific DNA binding	K00459	nitronate monooxygenase [EC:1.13.12.16] | (RefSeq) oxidoreductase, 2-nitropropane dioxygenase family, putative
TERG_02621T0	Exonuclease, putative	Mycelia	nucleolus	rRNA catabolic process	nucleolus	3'-5'-exoribonuclease activity; tRNA binding	K14570	RNA exonuclease 1 [EC:3.1.-.-] | (RefSeq) exonuclease NEF-sp
TERG_00883T0	Acyl carrier protein	Mycelia	mitochondria	single-organism biosynthetic process; organic acid biosynthetic process; small molecule metabolic process; single-organism cellular process; single-organism process; biosynthetic process; cellular lipid metabolic process; fatty acid metabolic process; primary metabolic process; cellular metabolic process; fatty acid biosynthetic process; organic substance biosynthetic process; cellular biosynthet…		[acyl-carrier-protein] S-malonyltransferase activity, Oxidoreductase, Transferase	K03955	NDUFAB1; NADH dehydrogenase (ubiquinone) 1 alpha/beta subcomplex 1	ko05010 Alzheimer's disease; ko00190 Oxidative phosphorylation; ko01100 Metabolic pathways; ko05016 Huntington's disease; ko04932 Non-alcoholic fatty liver disease (NAFLD); ko05012 Parkinson's disease;
TERG_01612T0	Enolase/allergen Asp F 22	Mycelia	cytosol	single-organism carbohydrate catabolic process; glycolytic process; single-organism catabolic process; small molecule metabolic process; single-organism cellular process; single-organism process; carbohydrate metabolic process; primary metabolic process; cellular metabolic process; organic substance metabolic process; carbohydrate catabolic process; single-organism carbohydrate metabolic process;…	catalytic complex; cell part; intracellular; cytoplasm; macromolecular complex; intracellular part; cytosolic part; cell; cytosol; protein complex; phosphopyruvate hydratase complex; cytoplasmic part;	magnesium ion binding; phosphopyruvate hydratase activity; catalytic activity; binding; ion binding; metal ion binding; cation binding; lyase activity; hydro-lyase activity; carbon-oxygen lyase activity;	K01689	ENO; enolase [EC:4.2.1.11]	ko01130 Biosynthesis of antibiotics; ko01110 Biosynthesis of secondary metabolites; ko01230 Biosynthesis of amino acids; ko01100 Metabolic pathways; ko00680 Methane metabolism; ko01120 Microbial metabolism in diverse environments; ko01200 Carbon metabolism; ko03018 RNA degradation; ko00010 Glycolysis / Gluconeogenesis; ko04066 HIF-1 signaling pathway;
TERG_01612T1	Enolase/allergen Asp F 22	Conidia	cytosol	single-organism carbohydrate catabolic process; glycolytic process; single-organism catabolic process; small molecule metabolic process; single-organism cellular process; single-organism process; carbohydrate metabolic process; primary metabolic process; cellular metabolic process; organic substance metabolic process; carbohydrate catabolic process; single-organism carbohydrate metabolic process;…	catalytic complex; cell part; intracellular; cytoplasm; macromolecular complex; intracellular part; cytosolic part; cell; cytosol; protein complex; phosphopyruvate hydratase complex; cytoplasmic part;	magnesium ion binding; phosphopyruvate hydratase activity; catalytic activity; binding; ion binding; metal ion binding; cation binding; lyase activity; hydro-lyase activity; carbon-oxygen lyase activity;	K01689	ENO; enolase [EC:4.2.1.11]	ko01130 Biosynthesis of antibiotics; ko01110 Biosynthesis of secondary metabolites; ko01230 Biosynthesis of amino acids; ko01100 Metabolic pathways; ko00680 Methane metabolism; ko01120 Microbial metabolism in diverse environments; ko01200 Carbon metabolism; ko03018 RNA degradation; ko00010 Glycolysis / Gluconeogenesis; ko04066 HIF-1 signaling pathway;
TERG_01612T2	Enolase/allergen Asp F 22	Conidia	cytosol	single-organism carbohydrate catabolic process; glycolytic process; single-organism catabolic process; small molecule metabolic process; single-organism cellular process; single-organism process; carbohydrate metabolic process; primary metabolic process; cellular metabolic process; organic substance metabolic process; carbohydrate catabolic process; single-organism carbohydrate metabolic process;…	catalytic complex; cell part; intracellular; cytoplasm; macromolecular complex; intracellular part; cytosolic part; cell; cytosol; protein complex; phosphopyruvate hydratase complex; cytoplasmic part;	magnesium ion binding; phosphopyruvate hydratase activity; catalytic activity; binding; ion binding; metal ion binding; cation binding; lyase activity; hydro-lyase activity; carbon-oxygen lyase activity;	K01689	ENO; enolase [EC:4.2.1.11]	ko01130 Biosynthesis of antibiotics; ko01110 Biosynthesis of secondary metabolites; ko01230 Biosynthesis of amino acids; ko01100 Metabolic pathways; ko00680 Methane metabolism; ko01120 Microbial metabolism in diverse environments; ko01200 Carbon metabolism; ko03018 RNA degradation; ko00010 Glycolysis / Gluconeogenesis; ko04066 HIF-1 signaling pathway;
TERG_08498T0	Triosephosphate isomerase	Conidia	mitochondria	single-organism carbohydrate catabolic process; glycolytic process; single-organism catabolic process; small molecule metabolic process; single-organism cellular process; single-organism process; primary metabolic process; carbohydrate metabolic process; cellular metabolic process; organic substance metabolic process; carbohydrate catabolic process; single-organism carbohydrate metabolic process;…	extracellular exosome, mitochondrion	isomerase activity; intramolecular oxidoreductase activity; triose-phosphate isomerase activity; catalytic activity; intramolecular oxidoreductase activity, interconverting aldoses and ketoses;	K01803	TPI; triosephosphate isomerase (TIM) [EC:5.3.1.1]	ko00051 Fructose and mannose metabolism; ko01130 Biosynthesis of antibiotics; ko01110 Biosynthesis of secondary metabolites; ko00710 Carbon fixation in photosynthetic organisms; ko01230 Biosynthesis of amino acids; ko01100 Metabolic pathways; ko00562 Inositol phosphate metabolism; ko01120 Microbial metabolism in diverse environments; ko01200 Carbon metabolism; ko00010 Glycolysis / Gluconeogenesis;
TERG_07241T1	Saccharopine dehydrogenase	Conidia	cytoskeleton	single-organism process; metabolic process; oxidation-reduction process; single-organism metabolic process;		catalytic activity; oxidoreductase activity;	K00293	LYS9; saccharopine dehydrogenase (NADP+, L-glutamate forming) [EC:1.5.1.10]"	ko00310 Lysine degradation; ko01130 Biosynthesis of antibiotics; ko01110 Biosynthesis of secondary metabolites; ko01230 Biosynthesis of amino acids; ko01100 Metabolic pathways; ko00300 Lysine biosynthesis;
TERG_02491T0	Glutaryl-CoA dehydrogenase, putative	Mycelia	mitochondria	single-organism process; metabolic process; oxidation-reduction process; single-organism metabolic process;	mitochondrial matrix, mitochondrion	nucleoside phosphate binding; flavin adenine dinucleotide binding; ion binding; nucleotide binding; cofactor binding; oxidoreductase activity; oxidoreductase activity, acting on the CH-CH group of donors; heterocyclic compound binding; organic cyclic compound binding; catalytic activity; binding; anion binding; acyl-CoA dehydrogenase activity; coenzyme binding; small molecule binding;	K00252	GCDH; glutaryl-CoA dehydrogenase [EC:1.3.8.6]	ko00380 Tryptophan metabolism; ko00310 Lysine degradation; ko01120 Microbial metabolism in diverse environments; ko01130 Biosynthesis of antibiotics; ko00362 Benzoate degradation; ko00071 Fatty acid degradation; ko01100 Metabolic pathways;
TERG_05029T0	Cytochrome b-c1 complex subunit Rieske, mitochondrial	Mycelia	mitochondria	single-organism process; metabolic process; oxidation-reduction process; single-organism metabolic process;	membrane; organelle membrane; cytoplasm; intrinsic component of membrane; macromolecular complex; intracellular part; mitochondrial membrane part; cell; organelle part; mitochondrial envelope; catalytic complex; mitochondrial respiratory chain complex III; membrane part; cell part; intracellular; organelle inner membrane; transporter complex; membrane-bounded organelle; mitochondrial inner membra…	2 iron, 2 sulfur cluster binding; ubiquinol-cytochrome-c reductase activity; ion transmembrane transporter activity; oxidoreductase activity, acting on diphenols and related substances as donors; substrate-specific transporter activity; monovalent inorganic cation transmembrane transporter activity; hydrogen ion transmembrane transporter activity; oxidoreductase activity, acting on diphenols and …	K00411	UQCRFS1; ubiquinol-cytochrome c reductase iron-sulfur subunit [EC:1.10.2.2]	ko01100 Metabolic pathways; ko04932 Non-alcoholic fatty liver disease (NAFLD); ko02020 Two-component system; ko04260 Cardiac muscle contraction; ko05010 Alzheimer's disease; ko00190 Oxidative phosphorylation; ko05016 Huntington's disease; ko05012 Parkinson's disease;
TERG_11002T0	Cytochrome b	Overlap	mitochondria	single-organism process; metabolic process; oxidation-reduction process; single-organism metabolic process;	membrane; organelle membrane; cytoplasm; intrinsic component of membrane; macromolecular complex; intracellular part; mitochondrial membrane part; cell; organelle part; mitochondrial envelope; catalytic complex; mitochondrial respiratory chain complex III; membrane part; cell part; intracellular; organelle inner membrane; transporter complex; membrane-bounded organelle; mitochondrial inner membra…	2 iron, 2 sulfur cluster binding; ubiquinol-cytochrome-c reductase activity; ion transmembrane transporter activity; oxidoreductase activity, acting on diphenols and related substances as donors; substrate-specific transporter activity; monovalent inorganic cation transmembrane transporter activity; hydrogen ion transmembrane transporter activity; oxidoreductase activity, acting on diphenols and …	K00411	UQCRFS1; ubiquinol-cytochrome c reductase iron-sulfur subunit [EC:1.10.2.2]	ko01100 Metabolic pathways; ko04932 Non-alcoholic fatty liver disease (NAFLD); ko02020 Two-component system; ko04260 Cardiac muscle contraction; ko05010 Alzheimer's disease; ko00190 Oxidative phosphorylation; ko05016 Huntington's disease; ko05012 Parkinson's disease;
TERG_05819T1	Isocitrate dehydrogenase LysB	Mycelia	mitochondria	single-organism process; metabolic process; oxidation-reduction process; single-organism metabolic process;	cytosol, mitochondrion	magnesium ion binding; nucleoside phosphate binding; ion binding; nucleotide binding; cofactor binding; oxidoreductase activity; oxidoreductase activity, acting on CH-OH group of donors; heterocyclic compound binding; organic cyclic compound binding; oxidoreductase activity, acting on the CH-OH group of donors, NAD or NADP as acceptor; catalytic activity; NAD binding; binding; cation binding; met…	K05824	LYS12; homoisocitrate dehydrogenase [EC:1.1.1.87]	ko01120 Microbial metabolism in diverse environments; ko01130 Biosynthesis of antibiotics; ko01230 Biosynthesis of amino acids; ko01100 Metabolic pathways; ko00300 Lysine biosynthesis; ko01210 2-Oxocarboxylic acid metabolism;
TERG_06614T1	NAD-dependent formate dehydrogenase AciA/Fdh	Overlap	cytosol	single-organism process; metabolic process; oxidation-reduction process; single-organism metabolic process;	cytosol	organic cyclic compound binding; heterocyclic compound binding; oxidoreductase activity, acting on CH-OH group of donors; oxidoreductase activity, acting on the CH-OH group of donors, NAD or NADP as acceptor; nucleoside phosphate binding; NAD binding; catalytic activity; binding; nucleotide binding; cofactor binding; small molecule binding; coenzyme binding; oxidoreductase activity;	K00122	FDH; formate dehydrogenase [EC:1.2.1.2]	ko01120 Microbial metabolism in diverse environments; ko01200 Carbon metabolism; ko01100 Metabolic pathways; ko00680 Methane metabolism; ko00630 Glyoxylate and dicarboxylate metabolism;
TERG_01404T0	Aldehyde dehydrogenase	Overlap	cytosol	single-organism process; metabolic process; oxidation-reduction process; single-organism metabolic process;		oxidoreductase activity, acting on the aldehyde or oxo group of donors, NAD or NADP as acceptor; catalytic activity; oxidoreductase activity; oxidoreductase activity, acting on the aldehyde or oxo group of donors;	K00128	E1.2.1.3; aldehyde dehydrogenase (NAD+) [EC:1.2.1.3]	ko01130 Biosynthesis of antibiotics; ko03460 Fanconi anemia pathway; ko00561 Glycerolipid metabolism; ko00053 Ascorbate and aldarate metabolism; ko00040 Pentose and glucuronate interconversions; ko00903 Limonene and pinene degradation; ko00380 Tryptophan metabolism; ko00010 Glycolysis / Gluconeogenesis; ko00330 Arginine and proline metabolism; ko00625 Chloroalkane and chloroalkene degradation; ko…
TERG_04038T0	Acyl-CoA dehydrogenase family protein	Conidia	cytosol	single-organism process; metabolic process; oxidation-reduction process; single-organism metabolic process;		nucleoside phosphate binding; flavin adenine dinucleotide binding; ion binding; nucleotide binding; cofactor binding; oxidoreductase activity; oxidoreductase activity, acting on the CH-CH group of donors; heterocyclic compound binding; organic cyclic compound binding; catalytic activity; binding; anion binding; acyl-CoA dehydrogenase activity; coenzyme binding; small molecule binding;	K15980	acyl-CoA dehydrogenase family member 9 [EC:1.3.99.-] | (GenBank) unnamed protein product	ko01200 Carbon metabolism; ko01130 Biosynthesis of antibiotics; ko00640 Propanoate metabolism; ko01100 Metabolic pathways; ko01110 Biosynthesis of secondary metabolites; ko03460 Fanconi anemia pathway; ko00071 Fatty acid degradation; ko00410 beta-Alanine metabolism; ko01212 Fatty acid metabolism; ko03320 PPAR signaling pathway
TERG_07526T0	Methylmalonate-semialdehyde dehydrogenase, putative	Mycelia	mitochondria	single-organism process; metabolic process; oxidation-reduction process; single-organism metabolic process;	mitochondrion	oxidoreductase activity, acting on the aldehyde or oxo group of donors, NAD or NADP as acceptor; methylmalonate-semialdehyde dehydrogenase (acylating) activity; catalytic activity; oxidoreductase activity; oxidoreductase activity, acting on the aldehyde or oxo group of donors;	K00140	mmsA; malonate-semialdehyde dehydrogenase (acetylating) / methylmalonate-semialdehyde dehydrogenase [EC:1.2.1.18 1.2.1.27]	ko03460 Fanconi anemia pathway; ko01200 Carbon metabolism; ko01100 Metabolic pathways; ko00410 beta-Alanine metabolism; ko00562 Inositol phosphate metabolism; ko00640 Propanoate metabolism;
TERG_07205T0	NADH-ubiquinone oxidoreductase, subunit F, putative	Conidia	mitochondria	single-organism process; metabolic process; oxidation-reduction process; single-organism metabolic process;	membrane, mitochondrion	oxidoreductase activity, acting on NAD(P)H; nucleoside phosphate binding; ion binding; NADH dehydrogenase (quinone) activity; nucleotide binding; 4 iron, 4 sulfur cluster binding; cofactor binding; oxidoreductase activity, acting on NAD(P)H, quinone or similar compound as acceptor; NADH dehydrogenase (ubiquinone) activity; oxidoreductase activity; heterocyclic compound binding; organic cyclic com…	K03942	NDUFV1; NADH dehydrogenase (ubiquinone) flavoprotein 1 [EC:1.6.5.3 1.6.99.3]	ko05010 Alzheimer's disease; ko00190 Oxidative phosphorylation; ko01100 Metabolic pathways; ko05016 Huntington's disease; ko04932 Non-alcoholic fatty liver disease (NAFLD); ko05012 Parkinson's disease;
TERG_05504T0	AhpC/TSA family thioredoxin peroxidase	Overlap	nuclear	single-organism process; metabolic process; oxidation-reduction process; single-organism metabolic process;		antioxidant activity; catalytic activity; peroxiredoxin activity; oxidoreductase activity; oxidoreductase activity, acting on peroxide as acceptor;	K03386	peroxiredoxin (alkyl hydroperoxide reductase subunit C) [EC:1.11.1.15] | (RefSeq) AhpC/TSA family
TERG_07093T0	Acyl-CoA dehydrogenase, putative	Mycelia	cytosol	single-organism process; metabolic process; oxidation-reduction process; single-organism metabolic process;		nucleoside phosphate binding; flavin adenine dinucleotide binding; ion binding; nucleotide binding; cofactor binding; oxidoreductase activity; oxidoreductase activity, acting on the CH-CH group of donors; heterocyclic compound binding; organic cyclic compound binding; catalytic activity; binding; anion binding; acyl-CoA dehydrogenase activity; coenzyme binding; small molecule binding;	K09479	very long chain acyl-CoA dehydrogenase [EC:1.3.8.9] | (RefSeq) ACADVL, ACAD6, LCACD, VLCAD
TERG_02744T0	Fe-containing alcohol dehydrogenase, putative	Mycelia	mitochondria	single-organism process; metabolic process; oxidation-reduction process; single-organism metabolic process;	mitochondrial matrix	metal ion binding; cation binding; catalytic activity; binding; oxidoreductase activity; ion binding;	K11173	hydroxyacid-oxoacid transhydrogenase [EC:1.1.99.24] | (RefSeq) Fe-containing alcohol dehydrogenase, putative
TERG_07149T0	Aspartate aminotransferase	Overlap	mitochondria	small molecule metabolic process; single-organism cellular process; nitrogen compound metabolic process; single-organism process; biosynthetic process; primary metabolic process; cellular metabolic process; organic substance metabolic process; metabolic process; cellular amino acid metabolic process; single-organism metabolic process; carboxylic acid metabolic process; organic acid metabolic proc…		organic cyclic compound binding; heterocyclic compound binding; transferase activity, transferring nitrogenous groups; catalytic activity; binding; ion binding; anion binding; transaminase activity; transferase activity; cofactor binding; pyridoxal phosphate binding;	K14455	GOT2; aspartate aminotransferase, mitochondrial [EC:2.6.1.1]"	ko00270 Cysteine and methionine metabolism; ko01130 Biosynthesis of antibiotics; ko04975 Fat digestion and absorption; ko00710 Carbon fixation in photosynthetic organisms; ko00350 Tyrosine metabolism; ko00360 Phenylalanine metabolism; ko01210 2-Oxocarboxylic acid metabolism; ko01200 Carbon metabolism; ko00330 Arginine and proline metabolism; ko04623 Cytosolic DNA-sensing pathway; ko00620 Pyruvate…
TERG_04079T0	4-aminobutyrate transaminase GatA	Conidia	mitochondria	small molecule metabolic process; single-organism cellular process; nitrogen compound metabolic process; single-organism process; primary metabolic process; cellular metabolic process; organic substance metabolic process; metabolic process; cellular amino acid metabolic process; gamma-aminobutyric acid metabolic process; single-organism metabolic process; carboxylic acid metabolic process; monoca…		organic cyclic compound binding; heterocyclic compound binding; transferase activity, transferring nitrogenous groups; catalytic activity; binding; ion binding; anion binding; transaminase activity; cofactor binding; transferase activity; pyridoxal phosphate binding; 4-aminobutyrate transaminase activity;	K13524	ABAT; 4-aminobutyrate aminotransferase / (S)-3-amino-2-methylpropionate transaminase [EC:2.6.1.19 2.6.1.22]	ko04727 GABAergic synapse; ko03460 Fanconi anemia pathway; ko01100 Metabolic pathways; ko00410 beta-Alanine metabolism; ko00620 Pyruvate metabolism; ko00650 Butanoate metabolism; ko00640 Propanoate metabolism;
TERG_04079T1	4-aminobutyrate transaminase GatA	Overlap	mitochondria	small molecule metabolic process; single-organism cellular process; nitrogen compound metabolic process; single-organism process; primary metabolic process; cellular metabolic process; organic substance metabolic process; metabolic process; cellular amino acid metabolic process; gamma-aminobutyric acid metabolic process; single-organism metabolic process; carboxylic acid metabolic process; monoca…		organic cyclic compound binding; heterocyclic compound binding; transferase activity, transferring nitrogenous groups; catalytic activity; binding; ion binding; anion binding; transaminase activity; cofactor binding; transferase activity; pyridoxal phosphate binding; 4-aminobutyrate transaminase activity;	K13524	ABAT; 4-aminobutyrate aminotransferase / (S)-3-amino-2-methylpropionate transaminase [EC:2.6.1.19 2.6.1.22]	ko04727 GABAergic synapse; ko03460 Fanconi anemia pathway; ko01100 Metabolic pathways; ko00410 beta-Alanine metabolism; ko00620 Pyruvate metabolism; ko00650 Butanoate metabolism; ko00640 Propanoate metabolism;
TERG_07611T0	Ornithine carbamoyltransferase	Conidia	mitochondria	small molecule metabolic process; single-organism cellular process; nitrogen compound metabolic process; single-organism process; primary metabolic process; cellular metabolic process; organic substance metabolic process; metabolic process; cellular amino acid metabolic process; single-organism metabolic process; carboxylic acid metabolic process; organic acid metabolic process; cellular process;…	mitochondrial inner membrane, mitochondrial matrix, mitochondrion	carboxyl- or carbamoyltransferase activity; amino acid binding; carboxylic acid binding; catalytic activity; binding; ion binding; organic acid binding; transferase activity, transferring one-carbon groups; anion binding; transferase activity; small molecule binding;	K00611	OTC; ornithine carbamoyltransferase [EC:2.1.3.3]	ko01130 Biosynthesis of antibiotics; ko00220 Arginine biosynthesis; ko01110 Biosynthesis of secondary metabolites; ko01230 Biosynthesis of amino acids; ko01100 Metabolic pathways;
TERG_00976T0	Serine hydroxymethyltransferase	Overlap	cytosol	small molecule metabolic process; single-organism cellular process; nitrogen compound metabolic process; single-organism process; primary metabolic process; glycine metabolic process; alpha-amino acid metabolic process; cellular metabolic process; organic substance metabolic process; metabolic process; cellular amino acid metabolic process; serine family amino acid metabolic process; single-organ…	cytosol	organic cyclic compound binding; heterocyclic compound binding; catalytic activity; binding; ion binding; glycine hydroxymethyltransferase activity; transferase activity, transferring one-carbon groups; anion binding; hydroxymethyl-, formyl- and related transferase activity; cofactor binding; transferase activity; pyridoxal phosphate binding;	K00600	glyA; glycine hydroxymethyltransferase [EC:2.1.2.1]	ko01130 Biosynthesis of antibiotics; ko00670 One carbon pool by folate; ko01110 Biosynthesis of secondary metabolites; ko01230 Biosynthesis of amino acids; ko01100 Metabolic pathways; ko00460 Cyanoamino acid metabolism; ko00680 Methane metabolism; ko01120 Microbial metabolism in diverse environments; ko01200 Carbon metabolism; ko03022 Basal transcription factors; ko00630 Glyoxylate and dicarboxyl…
TERG_00708T0	Serine hydroxymethyltransferase	Overlap	mitochondria	small molecule metabolic process; single-organism cellular process; nitrogen compound metabolic process; single-organism process; primary metabolic process; glycine metabolic process; alpha-amino acid metabolic process; cellular metabolic process; organic substance metabolic process; metabolic process; cellular amino acid metabolic process; serine family amino acid metabolic process; single-organ…	mitochondrion, mitochondrial matrix	organic cyclic compound binding; heterocyclic compound binding; catalytic activity; binding; ion binding; glycine hydroxymethyltransferase activity; transferase activity, transferring one-carbon groups; anion binding; hydroxymethyl-, formyl- and related transferase activity; cofactor binding; transferase activity; pyridoxal phosphate binding;	K00600	glyA; glycine hydroxymethyltransferase [EC:2.1.2.1]	ko01130 Biosynthesis of antibiotics; ko00670 One carbon pool by folate; ko01110 Biosynthesis of secondary metabolites; ko01230 Biosynthesis of amino acids; ko01100 Metabolic pathways; ko00460 Cyanoamino acid metabolism; ko00680 Methane metabolism; ko01120 Microbial metabolism in diverse environments; ko01200 Carbon metabolism; ko03022 Basal transcription factors; ko00630 Glyoxylate and dicarboxyl…
TERG_00708T1	Serine hydroxymethyltransferase	Mycelia	mitochondria	small molecule metabolic process; single-organism cellular process; nitrogen compound metabolic process; single-organism process; primary metabolic process; glycine metabolic process; alpha-amino acid metabolic process; cellular metabolic process; organic substance metabolic process; metabolic process; cellular amino acid metabolic process; serine family amino acid metabolic process; single-organ…	mitochondrion, mitochondrial matrix	organic cyclic compound binding; heterocyclic compound binding; catalytic activity; binding; ion binding; glycine hydroxymethyltransferase activity; transferase activity, transferring one-carbon groups; anion binding; hydroxymethyl-, formyl- and related transferase activity; cofactor binding; transferase activity; pyridoxal phosphate binding;	K00600	glyA; glycine hydroxymethyltransferase [EC:2.1.2.1]	ko01130 Biosynthesis of antibiotics; ko00670 One carbon pool by folate; ko01110 Biosynthesis of secondary metabolites; ko01230 Biosynthesis of amino acids; ko01100 Metabolic pathways; ko00460 Cyanoamino acid metabolism; ko00680 Methane metabolism; ko01120 Microbial metabolism in diverse environments; ko01200 Carbon metabolism; ko03022 Basal transcription factors; ko00630 Glyoxylate and dicarboxyl…
TERG_04906T0	Cytochrome P450 sterol C-22 desaturase, putaitve	Conidia	plasma membrane	sterol biosynthetic process	integral component of membrane; plasma membrane	C-22 sterol desaturase activity；iron ion binding	K09832	sterol 22-desaturase [EC:1.14.19.41] | (RefSeq) cytochrome P450, C-22 desaturase	ko01130 Biosynthesis of antibiotics; ko01100 Metabolic pathways
TERG_07588T3	5-methyltetrahydropteroyltriglutamate--homocysteine S-methyltransferase	Conidia	nuclear	sulfur amino acid biosynthetic process; organic acid biosynthetic process; aspartate family amino acid metabolic process; single-organism process; biosynthetic process; organonitrogen compound biosynthetic process; cellular metabolic process; sulfur amino acid metabolic process; sulfur compound biosynthetic process; methionine biosynthetic process; organic substance metabolic process; metabolic p…		5-methyltetrahydropteroyltri-L-glutamate-dependent methyltransferase activity; methyltransferase activity; transition metal ion binding; catalytic activity; binding; S-methyltransferase activity; ion binding; transferase activity, transferring one-carbon groups; metal ion binding; cation binding; zinc ion binding; transferase activity; 5-methyltetrahydropteroyltriglutamate-homocysteine S-methyltr…	K00549	metE; 5-methyltetrahydropteroyltriglutamate--homocysteine methyltransferase [EC:2.1.1.14]	ko00270 Cysteine and methionine metabolism; ko01110 Biosynthesis of secondary metabolites; ko01230 Biosynthesis of amino acids; ko01100 Metabolic pathways; ko00450 Selenocompound metabolism;
TERG_04363T0	Cysteine synthase (O-acetylserine (Thiol)-lyase) (Csase)	Mycelia	mitochondria	sulfur amino acid biosynthetic process; organic acid biosynthetic process; single-organism process; biosynthetic process; organonitrogen compound biosynthetic process; cellular metabolic process; sulfur compound biosynthetic process; sulfur amino acid metabolic process; organic substance metabolic process; metabolic process; cellular amino acid metabolic process; alpha-amino acid biosynthetic pro…	cytosol, mitochondrion	cystathionine beta-synthase activity	K01738	cysK; cysteine synthase A [EC:2.5.1.47]	ko00270 Cysteine and methionine metabolism; ko01120 Microbial metabolism in diverse environments; ko01130 Biosynthesis of antibiotics; ko01200 Carbon metabolism; ko01110 Biosynthesis of secondary metabolites; ko01230 Biosynthesis of amino acids; ko01100 Metabolic pathways; ko00920 Sulfur metabolism;
TERG_06578T0	Translation elongation factor eEF-1 subunit gamma, putative	Mycelia	cytosol	translational elongation; cellular protein metabolic process; biosynthetic process; primary metabolic process; cellular metabolic process; organic substance biosynthetic process; cellular biosynthetic process; organic substance metabolic process; metabolic process; cellular macromolecule biosynthetic process; cellular macromolecule metabolic process; gene expression; macromolecule metabolic proce…	cytosol	organic cyclic compound binding; heterocyclic compound binding; RNA binding; translation factor activity, nucleic acid binding; protein binding; translation elongation factor activity; binding; nucleic acid binding;	K03233	EEF1G; elongation factor 1-gamma	ko05134 Legionellosis;
TERG_00548T0	Elongation factor 1-alpha	Overlap	cytosol	translational elongation; cellular protein metabolic process; biosynthetic process; primary metabolic process; cellular metabolic process; organic substance biosynthetic process; cellular biosynthetic process; organic substance metabolic process; metabolic process; cellular macromolecule biosynthetic process; cellular macromolecule metabolic process; gene expression; macromolecule metabolic proce…	intracellular part; cell; cell part; intracellular; cytoplasm;	RNA binding; nucleoside phosphate binding; translation elongation factor activity; nucleoside binding; ion binding; hydrolase activity, acting on acid anhydrides; hydrolase activity; nucleotide binding; nucleoside-triphosphatase activity; heterocyclic compound binding; organic cyclic compound binding; translation factor activity, nucleic acid binding; ribonucleoside binding; carbohydrate derivati…	K03231	EEF1A; elongation factor 1-alpha	ko05134 Legionellosis; ko03013 RNA transport;
TERG_05194T0	Elongation factor Tu	Mycelia	mitochondria	translational elongation; cellular protein metabolic process; biosynthetic process; primary metabolic process; cellular metabolic process; organic substance biosynthetic process; cellular biosynthetic process; organic substance metabolic process; metabolic process; cellular macromolecule biosynthetic process; cellular macromolecule metabolic process; gene expression; macromolecule metabolic proce…	cell; intracellular; cell part;	RNA binding; nucleoside phosphate binding; translation elongation factor activity; nucleoside binding; ion binding; hydrolase activity, acting on acid anhydrides; hydrolase activity; nucleotide binding; nucleoside-triphosphatase activity; heterocyclic compound binding; organic cyclic compound binding; translation factor activity, nucleic acid binding; ribonucleoside binding; carbohydrate derivati…	K02358	elongation factor Tu | (RefSeq) TUFM, COXPD4, EF-TuMT, EFTU, P43; Tu translation elongation factor, mitochondrial
TERG_01272T2	Citrate synthase	Conidia	mitochondria	tricarboxylic acid cycle	cytosol, mitochondrion	citrate (Si)-synthase activity;	K01647	citrate synthase [EC:2.3.3.1] | (RefSeq) CS; citrate synthase	ko00020 Citrate cycle (TCA cycle); ko01120 Microbial metabolism in diverse environments; ko01200 Carbon metabolism; ko01130 Biosynthesis of antibiotics; ko00630 Glyoxylate and dicarboxylate metabolism; ko01100 Metabolic pathways; ko01110 Biosynthesis of secondary metabolites; ko01210 2-Oxocarboxylic acid metabolism; ko01230 Biosynthesis of amino acids
TERG_11969T0	NAD+ dependent glutamate dehydrogenase, putative	Mycelia	mitochondria	tricarboxylic acid cycle	mitochondrion	glutamate dehydrogenase (NAD+) activity;	K15371	glutamate dehydrogenase [EC:1.4.1.2] | (RefSeq) NAD+ dependent glutamate dehydrogenase	ko01100 Metabolic pathways; ko00620 Pyruvate metabolism; ko00220 Arginine biosynthesis
TERG_06075T0	Isocitrate dehydrogenase [NADP]	Overlap	mitochondria	tricarboxylic acid metabolic process; metabolic process; oxidation-reduction process; single-organism metabolic process; small molecule metabolic process; single-organism cellular process; carboxylic acid metabolic process; single-organism process; isocitrate metabolic process; organic acid metabolic process; cellular metabolic process; cellular process; oxoacid metabolic process; organic substan…	cytosol, mitochondrion	magnesium ion binding; nucleoside phosphate binding; ion binding; isocitrate dehydrogenase activity; nucleotide binding; cofactor binding; oxidoreductase activity; oxidoreductase activity, acting on CH-OH group of donors; heterocyclic compound binding; organic cyclic compound binding; oxidoreductase activity, acting on the CH-OH group of donors, NAD or NADP as acceptor; catalytic activity; NAD bi…	K00031	IDH1; isocitrate dehydrogenase [EC:1.1.1.42]	ko00720 Carbon fixation pathways in prokaryotes; ko01130 Biosynthesis of antibiotics; ko01110 Biosynthesis of secondary metabolites; ko01230 Biosynthesis of amino acids; ko01100 Metabolic pathways; ko01210 2-Oxocarboxylic acid metabolism; ko00020 Citrate cycle (TCA cycle); ko01120 Microbial metabolism in diverse environments; ko04146 Peroxisome; ko01200 Carbon metabolism; ko00480 Glutathione meta…
TERG_06075T1	Isocitrate dehydrogenase [NADP]	Conidia	mitochondria	tricarboxylic acid metabolic process; metabolic process; oxidation-reduction process; single-organism metabolic process; small molecule metabolic process; single-organism cellular process; carboxylic acid metabolic process; single-organism process; isocitrate metabolic process; organic acid metabolic process; cellular metabolic process; cellular process; oxoacid metabolic process; organic substan…	cytosol, mitochondrion	magnesium ion binding; nucleoside phosphate binding; ion binding; isocitrate dehydrogenase activity; nucleotide binding; cofactor binding; oxidoreductase activity; oxidoreductase activity, acting on CH-OH group of donors; heterocyclic compound binding; organic cyclic compound binding; oxidoreductase activity, acting on the CH-OH group of donors, NAD or NADP as acceptor; catalytic activity; NAD bi…	K00031	IDH1; isocitrate dehydrogenase [EC:1.1.1.42]	ko00720 Carbon fixation pathways in prokaryotes; ko01130 Biosynthesis of antibiotics; ko01110 Biosynthesis of secondary metabolites; ko01230 Biosynthesis of amino acids; ko01100 Metabolic pathways; ko01210 2-Oxocarboxylic acid metabolism; ko00020 Citrate cycle (TCA cycle); ko01120 Microbial metabolism in diverse environments; ko04146 Peroxisome; ko01200 Carbon metabolism; ko00480 Glutathione meta…
TERG_04125T0	Citrate synthase	Overlap	mitochondria	tricarboxylic acid metabolic process; oxidation-reduction process; small molecule metabolic process; single-organism cellular process; tricarboxylic acid cycle; single-organism process; carbohydrate metabolic process; primary metabolic process; cellular respiration; cellular metabolic process; organic substance metabolic process; citrate metabolic process; metabolic process; generation of precurs…	cytosol, mitochondrion	citrate synthase activity; transferase activity, transferring acyl groups; transferase activity, transferring acyl groups, acyl groups converted into alkyl on transfer; catalytic activity; transferase activity; citrate (Si)-synthase activity;	K01647	CS; citrate synthase [EC:2.3.3.1]	ko01130 Biosynthesis of antibiotics; ko01110 Biosynthesis of secondary metabolites; ko01230 Biosynthesis of amino acids; ko01100 Metabolic pathways; ko01210 2-Oxocarboxylic acid metabolism; ko00020 Citrate cycle (TCA cycle); ko01120 Microbial metabolism in diverse environments; ko01200 Carbon metabolism; ko00630 Glyoxylate and dicarboxylate metabolism;
TERG_01272T0	2-methylcitrate synthase, mitochondrial	Mycelia	cytosol	tricarboxylic acid metabolic process; oxidation-reduction process; small molecule metabolic process; single-organism cellular process; tricarboxylic acid cycle; single-organism process; carbohydrate metabolic process; primary metabolic process; cellular respiration; cellular metabolic process; organic substance metabolic process; citrate metabolic process; metabolic process; generation of precurs…	mitochondrial matrix	transferase activity, transferring acyl groups; transferase activity, transferring acyl groups, acyl groups converted into alkyl on transfer; catalytic activity; transferase activity;	K01647	CS; citrate synthase [EC:2.3.3.1]	ko01130 Biosynthesis of antibiotics; ko01110 Biosynthesis of secondary metabolites; ko01230 Biosynthesis of amino acids; ko01100 Metabolic pathways; ko01210 2-Oxocarboxylic acid metabolism; ko00020 Citrate cycle (TCA cycle); ko01120 Microbial metabolism in diverse environments; ko01200 Carbon metabolism; ko00630 Glyoxylate and dicarboxylate metabolism;
TERG_01272T1	2-methylcitrate synthase, mitochondrial	Conidia	cytosol	tricarboxylic acid metabolic process; oxidation-reduction process; small molecule metabolic process; single-organism cellular process; tricarboxylic acid cycle; single-organism process; carbohydrate metabolic process; primary metabolic process; cellular respiration; cellular metabolic process; organic substance metabolic process; citrate metabolic process; metabolic process; generation of precurs…	mitochondrial matrix	transferase activity, transferring acyl groups; transferase activity, transferring acyl groups, acyl groups converted into alkyl on transfer; catalytic activity; transferase activity;	K01647	CS; citrate synthase [EC:2.3.3.1]	ko01130 Biosynthesis of antibiotics; ko01110 Biosynthesis of secondary metabolites; ko01230 Biosynthesis of amino acids; ko01100 Metabolic pathways; ko01210 2-Oxocarboxylic acid metabolism; ko00020 Citrate cycle (TCA cycle); ko01120 Microbial metabolism in diverse environments; ko01200 Carbon metabolism; ko00630 Glyoxylate and dicarboxylate metabolism;
TERG_02073T0	Succinate dehydrogenase [ubiquinone] flavoprotein subunit, mitochondrial	Overlap	mitochondria	tricarboxylic acid metabolic process; oxidation-reduction process; small molecule metabolic process; single-organism cellular process; tricarboxylic acid cycle; single-organism process; primary metabolic process; cellular respiration; cellular metabolic process; organic substance metabolic process; citrate metabolic process; metabolic process; generation of precursor metabolites and energy; aerob…	mitochondrial membrane, mitochondrial respiratory chain complex II, succinate dehydrogenase complex, mitochondrion	organic cyclic compound binding; heterocyclic compound binding; oxidoreductase activity, acting on the CH-CH group of donors; nucleoside phosphate binding; flavin adenine dinucleotide binding; catalytic activity; binding; ion binding; anion binding; nucleotide binding; cofactor binding; small molecule binding; coenzyme binding; oxidoreductase activity;	K00234	SDHA; succinate dehydrogenase (ubiquinone) flavoprotein subunit [EC:1.3.5.1]	ko01130 Biosynthesis of antibiotics; ko01110 Biosynthesis of secondary metabolites; ko01100 Metabolic pathways; ko04932 Non-alcoholic fatty liver disease (NAFLD); ko00020 Citrate cycle (TCA cycle); ko01120 Microbial metabolism in diverse environments; ko01200 Carbon metabolism; ko05010 Alzheimer's disease; ko00190 Oxidative phosphorylation; ko05016 Huntington's disease; ko05012 Parkinson's diseas…
TERG_01670T3	Isocitrate dehydrogenase [NAD] subunit, mitochondrial	Overlap	cytosol	tricarboxylic acid metabolic process; oxidation-reduction process; small molecule metabolic process; single-organism cellular process; tricarboxylic acid cycle; single-organism process; primary metabolic process; cellular respiration; cellular metabolic process; organic substance metabolic process; citrate metabolic process; metabolic process; generation of precursor metabolites and energy; aerob…	cytosol, mitochondrion	magnesium ion binding; nucleoside phosphate binding; ion binding; isocitrate dehydrogenase activity; nucleotide binding; cofactor binding; oxidoreductase activity; oxidoreductase activity, acting on CH-OH group of donors; heterocyclic compound binding; organic cyclic compound binding; oxidoreductase activity, acting on the CH-OH group of donors, NAD or NADP as acceptor; catalytic activity; NAD bi…	K00030	IDH3; isocitrate dehydrogenase (NAD+) [EC:1.1.1.41]	ko00020 Citrate cycle (TCA cycle); ko01120 Microbial metabolism in diverse environments; ko01130 Biosynthesis of antibiotics; ko01200 Carbon metabolism; ko01110 Biosynthesis of secondary metabolites; ko01230 Biosynthesis of amino acids; ko01100 Metabolic pathways; ko01210 2-Oxocarboxylic acid metabolism;
TERG_07814T0	Isocitrate dehydrogenase [NAD] subunit, mitochondrial	Mycelia	mitochondria	tricarboxylic acid metabolic process; oxidation-reduction process; small molecule metabolic process; single-organism cellular process; tricarboxylic acid cycle; single-organism process; primary metabolic process; cellular respiration; cellular metabolic process; organic substance metabolic process; citrate metabolic process; metabolic process; generation of precursor metabolites and energy; aerob…	cytosol, mitochondrion	magnesium ion binding; nucleoside phosphate binding; ion binding; isocitrate dehydrogenase activity; nucleotide binding; cofactor binding; oxidoreductase activity; oxidoreductase activity, acting on CH-OH group of donors; heterocyclic compound binding; organic cyclic compound binding; oxidoreductase activity, acting on the CH-OH group of donors, NAD or NADP as acceptor; catalytic activity; NAD bi…	K00030	IDH3; isocitrate dehydrogenase (NAD+) [EC:1.1.1.41]	ko00020 Citrate cycle (TCA cycle); ko01120 Microbial metabolism in diverse environments; ko01130 Biosynthesis of antibiotics; ko01200 Carbon metabolism; ko01110 Biosynthesis of secondary metabolites; ko01230 Biosynthesis of amino acids; ko01100 Metabolic pathways; ko01210 2-Oxocarboxylic acid metabolism;
TERG_02628T0	Dihydrolipoamide succinyltransferase, putative	Overlap	mitochondria	tricarboxylic acid metabolic process; oxidation-reduction process; small molecule metabolic process; single-organism cellular process; tricarboxylic acid cycle; single-organism process; primary metabolic process; cellular respiration; cellular metabolic process; organic substance metabolic process; citrate metabolic process; metabolic process; generation of precursor metabolites and energy; aerob…	catalytic complex; cell part; intracellular; oxidoreductase complex; cytoplasm; macromolecular complex; intracellular part; oxoglutarate dehydrogenase complex; transferase complex; protein complex; cell; tricarboxylic acid cycle enzyme complex; cytoplasmic part; dihydrolipoyl dehydrogenase complex;	S-acyltransferase activity; S-succinyltransferase activity; transferase activity, transferring acyl groups; dihydrolipoyllysine-residue succinyltransferase activity; catalytic activity; succinyltransferase activity; transferase activity; transferase activity, transferring acyl groups other than amino-acyl groups;	K00658	DLST; 2-oxoglutarate dehydrogenase E2 component (dihydrolipoamide succinyltransferase) [EC:2.3.1.61]	ko00310 Lysine degradation; ko00020 Citrate cycle (TCA cycle); ko01120 Microbial metabolism in diverse environments; ko01130 Biosynthesis of antibiotics; ko01200 Carbon metabolism; ko01110 Biosynthesis of secondary metabolites; ko01100 Metabolic pathways;
TERG_07276T4	Alpha-ketoglutarate dehydrogenase complex subunit Kgd1, putative	Conidia	cytosol	tricarboxylic acid metabolic process; oxidation-reduction process; small molecule metabolic process; single-organism cellular process; tricarboxylic acid cycle; single-organism process; primary metabolic process; cellular respiration; cellular metabolic process; organic substance metabolic process; citrate metabolic process; metabolic process; generation of precursor metabolites and energy; aerob…		vitamin binding; ion binding; oxidoreductase activity, acting on the aldehyde or oxo group of donors; cofactor binding; sulfur compound binding; thiamine pyrophosphate binding; oxidoreductase activity; heterocyclic compound binding; organic cyclic compound binding; catalytic activity; binding; cation binding; anion binding; oxoglutarate dehydrogenase (succinyl-transferring) activity; oxidoreducta…	K00164	OGDH; 2-oxoglutarate dehydrogenase E1 component [EC:1.2.4.2]	ko00310 Lysine degradation; ko01130 Biosynthesis of antibiotics; ko01110 Biosynthesis of secondary metabolites; ko01100 Metabolic pathways; ko00020 Citrate cycle (TCA cycle); ko00380 Tryptophan metabolism; ko01120 Microbial metabolism in diverse environments; ko01200 Carbon metabolism;
TERG_07276T7	Alpha-ketoglutarate dehydrogenase complex subunit Kgd1, putative	Conidia	cytosol	tricarboxylic acid metabolic process; oxidation-reduction process; small molecule metabolic process; single-organism cellular process; tricarboxylic acid cycle; single-organism process; primary metabolic process; cellular respiration; cellular metabolic process; organic substance metabolic process; citrate metabolic process; metabolic process; generation of precursor metabolites and energy; aerob…		vitamin binding; ion binding; oxidoreductase activity, acting on the aldehyde or oxo group of donors; cofactor binding; sulfur compound binding; thiamine pyrophosphate binding; oxidoreductase activity; heterocyclic compound binding; organic cyclic compound binding; catalytic activity; binding; cation binding; anion binding; oxoglutarate dehydrogenase (succinyl-transferring) activity; oxidoreducta…	K00164	OGDH; 2-oxoglutarate dehydrogenase E1 component [EC:1.2.4.2]	ko00310 Lysine degradation; ko01130 Biosynthesis of antibiotics; ko01110 Biosynthesis of secondary metabolites; ko01100 Metabolic pathways; ko00020 Citrate cycle (TCA cycle); ko00380 Tryptophan metabolism; ko01120 Microbial metabolism in diverse environments; ko01200 Carbon metabolism;
TERG_01076T0	Aconitate hydratase, mitochondrial	Overlap	cytosol	tricarboxylic acid metabolic process; oxidation-reduction process; small molecule metabolic process; single-organism cellular process; tricarboxylic acid cycle; single-organism process; primary metabolic process; cellular respiration; cellular metabolic process; organic substance metabolic process; citrate metabolic process; metabolic process; generation of precursor metabolites and energy; aerob…		catalytic activity; binding; iron-sulfur cluster binding; aconitate hydratase activity; lyase activity; hydro-lyase activity; 4 iron, 4 sulfur cluster binding; carbon-oxygen lyase activity; metal cluster binding;	K01681	ACO; aconitate hydratase [EC:4.2.1.3]	ko00720 Carbon fixation pathways in prokaryotes; ko01130 Biosynthesis of antibiotics; ko01110 Biosynthesis of secondary metabolites; ko01230 Biosynthesis of amino acids; ko01100 Metabolic pathways; ko01210 2-Oxocarboxylic acid metabolism; ko00020 Citrate cycle (TCA cycle); ko01120 Microbial metabolism in diverse environments; ko01200 Carbon metabolism; ko00630 Glyoxylate and dicarboxylate metabol…
TERG_06689T0	Succinate dehydrogenase [ubiquinone] iron-sulfur subunit, mitochondrial	Mycelia	mitochondria	tricarboxylic acid metabolic process; oxidation-reduction process; small molecule metabolic process; single-organism cellular process; tricarboxylic acid cycle; single-organism process; primary metabolic process; cellular respiration; cellular metabolic process; organic substance metabolic process; citrate metabolic process; metabolic process; generation of precursor metabolites and energy; aerob…	mitochondrial membrane, mitochondrial respiratory chain complex II, succinate dehydrogenase complex, mitochondrion	electron carrier activity; 2 iron, 2 sulfur cluster binding; catalytic activity; binding; iron-sulfur cluster binding; metal cluster binding; oxidoreductase activity;	K00235	SDHB; succinate dehydrogenase (ubiquinone) iron-sulfur subunit [EC:1.3.5.1]	ko01130 Biosynthesis of antibiotics; ko01110 Biosynthesis of secondary metabolites; ko01100 Metabolic pathways; ko04932 Non-alcoholic fatty liver disease (NAFLD); ko00020 Citrate cycle (TCA cycle); ko01120 Microbial metabolism in diverse environments; ko01200 Carbon metabolism; ko05010 Alzheimer's disease; ko00190 Oxidative phosphorylation; ko05016 Huntington's disease; ko05012 Parkinson's diseas…
TERG_01332T0	Unknown	Conidia	mitochondria	ubiquitin-dependent protein catabolic process	mitochondrion	catalytic activity;
TERG_00631T0	Uricase	Conidia	mitochondria	urate degradation, purine metabolism,metabolic process	mitochondrion	urate oxidase activity;	K00365	urate oxidase [EC:1.7.3.3] | (RefSeq) uricase-like	ko01120 Microbial metabolism in diverse environments; ko01100 Metabolic pathways
